# Supplementary material for: Auditory chain reaction: Effects of sound pressure and particle motion on auditory structures in fishes
Source: PLoS One. 2020 Mar 27;15(3):e0230578. doi: 10.1371/journal.pone.0230578 (PMC7100961; doi:10.1371/journal.pone.0230578)
Supplement: S1 File — Representative output data from the template matching analysis performed in ImageJ v. 1.52i of both fish species are given, including displacement plots. Data depict motion patterns of selected “landmarks” (regions of interest 40 × 40 pixels) related to sound steps 2 to 4 for both conditions, i.e. 0° and 180°. Displacements in micrometres are given based on a pixel size of 3.67 µm (ID19). (XLSX) [file pone.0230578.s001.xlsx]

## Sheet: Etroplus canarensis
ECS2018-9	LM6	dX-lapillus-177.2dB	dX-lapillus-170.7dB	dX-lapillus -164.3 dB	dY-lapillus-177.2dB	dY-lapillus-170.7dB	dY-lapillus -164.3 dB	LM4	dX-sagitta-177.2dB	dX-sagitta-170.7dB	dX-sagitta -164.3 dB	dY-sagitta-177.2dB	dY-sagitta-170.7dB	dY-sagitta -164.3 dB	ECS2018-9	LM6	dX-lapillus-155.4dB	dX-lapillus-151.1 dB	dX-lapillus-146.2 dB	dY-lapillus-155.4dB	dY-lapillus-151.1 dB	dY-lapillus-146.2 dB	LM4	dX-sagitta-155.4dB	dX-sagitta-151.1 dB	dX-sagitta-146.2 dB	dY-sagitta-155.4dB	dY-sagitta-151.1 dB	dY-sagitta-146.2 dB		ECS2018-10	LM10	dX-lapillus_2a_177.2 dB	dX-lapillus-2a-170.7 dB	dX-lapillus_2a_164.3 dB	dY-lapillus_2a_177.2 dB	dY-lapillus-2a-170.7 dB	dY-lapillus_2a_164.3 dB	LM7	dX-sagitta-2a-177.2 dB	dX-sagitta-2a-170.7 dB	dX-sagitta-2a-164.3 dB	dY-sagitta-2a-177.2 dB	dY-sagitta-2a-170.7 dB	dY-sagitta-2a-164.3 dB	ECS2018-10	LM10	dX-lapillus_2a_155.4 dB	dX-lapillus_2a_151.1 dB
0°, in phase	2	-0.0004963	0.023	0.024	-0.032	0.008	0.03	2	-0.047	0.003	0.0004227	0.027	-0.021	-0.022	180°, out of phase	2	-0.026	-0.01	-0.013	-0.002	-0.012	0.03	2	0.054	0.006	-0.071	0.029	0.022	0.068		0°, in phase	2	0.003	0.003	-0.026	-0.01	0.005	0.012	2	0.005	0.028	-0.03	-0.008	0.02	0.0009661	180°, out of phase	2	0.004	-0.001
ID19	3	-0.013	0.047	0.072	-0.03	0.032	0.042	3	-0.024	-0.015	0.025	-0.028	-0.034	-0.011	ID19	3	-0.053	-0.024	-0.003	-0.011	-0.031	0.041	3	0.096	-0.017	-0.114	0.023	0.018	0.097		ID19	3	0.017	-0.027	0.002	0.017	0.005	0.027	3	0.049	0.07	-0.069	-0.047	-0.011	0.026	ID19	3	-0.042	-0.012
fish in lateral view	4	-0.005	0.067	0.083	-0.043	0.052	0.007	4	-0.063	0.009	-0.013	-0.117	-0.021	0.01	fish in lateral view	4	-0.103	-0.092	-0.019	-0.042	-0.067	0.006	4	0.11	-0.058	-0.205	0.021	0.004	0.079		fish in dorsal view	4	-0.011	-0.011	-0.008	0.017	0.001	0.013	4	-0.007	0.15	-0.082	0.002	-0.053	0.043	fish in dorsal view	4	-0.079	-0.021
	5	0.007	0.056	0.087	-0.021	0.032	0.008	5	-0.178	0.027	0.008	-0.076	0.016	0.042		5	-0.118	-0.137	-0.002	-0.03	-0.093	-0.006	5	0.059	0.003	-0.057	-0.045	0.001	0.036			5	-0.006	0.008	-0.038	0.056	-0.018	-0.0007636	5	-0.048	0.193	-0.093	0.054	-0.096	0.075		5	-0.068	-0.026
	6	-0.009	0.037	0.055	-0.033	0.051	0.042	6	-0.218	-0.022	0.063	-0.133	-0.03	0.092		6	-0.124	-0.126	0.029	-0.029	-0.068	-0.002	6	0.009	0.019	-0.064	-0.075	0.032	0.034			6	0.021	0.086	-0.105	0.08	-0.02	-0.01	6	-0.117	0.147	-0.141	0.113	-0.089	0.106		6	-0.08	-0.006
	7	-0.033	0.019	0.064	-0.026	0.022	0.083	7	-0.144	0.002	0.134	-0.095	-0.065	0.154		7	-0.11	-0.144	0.05	-0.03	-0.084	0.022	7	0.023	-0.017	-0.087	-0.089	0.061	0.046			7	0.027	0.081	-0.097	0.071	-0.028	-0.037	7	-0.161	0.114	-0.171	0.178	-0.073	0.148		7	-0.056	-0.023
	8	-0.038	0.006	0.102	0.007	0.05	0.111	8	-0.044	0.057	0.14	-0.033	-0.105	0.174		8	-0.105	-0.153	0.0005925	-0.024	-0.064	0.035	8	-0.031	-0.089	-0.231	-0.119	0.019	0.07			8	0.005	0.032	-0.075	0.053	-0.016	-0.018	8	-0.161	0.188	-0.111	0.187	-0.087	0.103		8	-0.044	-0.029
	9	-0.053	0.045	0.1	0.037	0.017	0.074	9	-0.059	0.105	0.124	-0.027	-0.078	0.113		9	-0.099	-0.138	-0.033	-0.022	-0.108	0.021	9	0.009	0.003	-0.211	-0.102	-0.05	0.01			9	0.023	-0.023	-0.012	0.035	-0.007	-0.018	9	-0.117	0.182	-0.03	0.118	-0.099	0.051		9	-0.002	-0.025
	10	0.009	0.065	0.007	0.054	0.016	0.026	10	-0.005	0.058	0.057	-0.107	-0.12	0.087		10	-0.088	-0.088	-0.026	-0.023	-0.085	0.052	10	0.004	0.002	-0.178	-0.101	-0.056	0.021			10	0.011	-0.038	0.007	0.035	0.006	-0.011	10	-0.091	0.207	-0.033	0.081	-0.066	0.075		10	-0.005	-0.098
	11	0.01	0.034	-0.023	0.055	0.005	0.005	11	-0.043	0.043	-0.037	-0.117	-0.115	0.034		11	-0.09	-0.068	-0.012	-0.035	-0.069	0.044	11	-0.023	0.058	-0.234	-0.082	-0.025	0.098			11	0.024	-0.095	0.008	0.037	0.017	-0.029	11	-0.078	0.226	-0.048	0.057	-0.067	0.108		11	-0.016	-0.09
	12	0.054	-0.03	-0.033	0.066	3.753e-05	0.005	12	0.139	-0.09	-0.007	-0.132	-0.173	0.054		12	-0.07	-0.068	0.012	-0.043	-0.031	0.036	12	-0.046	0.098	-0.184	-0.092	0.074	0.128			12	0.083	-0.018	0.004	0.043	0.017	-0.015	12	-0.091	0.268	-0.107	0.071	-0.098	0.123		12	-0.057	-0.066
	13	0.044	-0.068	0.025	0.052	-0.042	0.012	13	-0.06	-0.127	-0.03	-0.107	-0.146	0.051		13	-0.07	-0.087	0.024	-0.05	-0.021	0.042	13	0.086	0.073	-0.205	-0.109	0.082	0.112			13	0.054	0.04	0.03	0.048	0.011	0.000918	13	-0.068	0.234	-0.158	0.079	-0.063	0.117		13	-0.056	-0.044
	14	0.033	-0.1	0.002	0.007	-0.034	-0.038	14	-0.068	-0.142	0.016	-0.139	-0.094	-0.003		14	-0.073	-0.081	0.017	-0.052	0.021	0.03	14	0.262	0.025	-0.189	-0.057	0.078	0.109			14	0.035	0.104	0.007	0.065	0.019	0.023	14	-0.089	0.193	-0.174	0.11	-0.042	0.127		14	-0.07	-0.039
	15	0.049	-0.073	0.003	0.024	-0.03	-0.037	15	-0.093	-0.074	0.047	-0.091	-0.105	0.028		15	-0.075	-0.088	0.009	-0.069	0.019	0.002	15	0.192	0.059	-0.178	-0.021	0.051	0.096			15	0.002	0.072	-0.037	0.06	-0.006	0.064	15	-0.095	0.145	-0.189	0.094	-0.066	0.17		15	-0.034	-0.073
	16	-0.017	-0.072	0.018	-0.014	-0.035	0.006	16	-0.06	-0.073	0.087	-0.087	-0.126	0.043		16	-0.066	-0.094	0.013	-0.074	-0.016	0.0007201	16	0.198	0.075	-0.105	-0.034	0.015	0.118			16	-0.026	0.018	-0.019	0.043	-0.036	0.056	16	-0.086	0.175	-0.126	0.084	-0.111	0.18		16	-4.89e-06	-0.045
	17	-0.006	-0.065	0.047	-0.045	-0.027	0.009	17	-0.029	-0.046	0.061	-0.105	-0.115	0.073		17	-0.039	-0.045	-0.002	-0.05	-0.01	-0.0005409	17	0.027	0.091	-0.106	-0.052	0.016	0.116			17	-0.038	-0.031	-0.0002455	0.041	-0.049	0.007	17	-0.082	0.173	-0.054	0.061	-0.152	0.139		17	-0.007	-0.043
	18	-0.012	-0.028	0.089	-0.035	0.011	0.027	18	-0.136	-0.042	0.093	-0.134	-0.055	0.116		18	-0.036	-0.036	-0.002	-0.055	-0.018	-0.003	18	-0.024	0.084	-0.201	-0.057	0.039	0.09			18	-0.054	-0.047	0.041	0.046	-0.028	-0.007	18	-0.163	0.148	-0.055	0.134	-0.142	0.144		18	-0.008	-0.053
	19	0.021	-0.004	0.072	-0.03	0.029	0.018	19	-0.171	-0.175	0.158	-0.228	-0.057	0.102		19	-0.048	-0.014	-0.000955	-0.053	0.011	0.003	19	0.024	0.077	-0.335	-0.021	0.071	0.076			19	-0.012	-0.049	0.033	0.045	0.012	0.005	19	-0.162	0.097	-0.055	0.162	-0.123	0.177		19	-0.044	-0.061
	20	0.007	0.01	0.05	-0.043	0.068	0.032	20	-0.023	-0.19	0.135	-0.188	-0.095	0.096		20	-0.036	0.003	-0.018	-0.018	0.027	0.012	20	0.023	0.073	-0.253	-0.066	0.065	0.077			20	0.007	-0.009	-0.008	0.05	0.012	0.02	20	-0.124	0.087	-0.043	0.149	-0.051	0.199		20	-0.061	-0.056
	21	0.005	0.007	0.026	-0.066	0.02	0.01	21	0.071	-0.079	0.06	-0.159	-0.094	0.088		21	0.002	-0.023	-0.037	0.014	0.024	-0.007	21	0.089	0.036	-0.099	-0.1	0.061	0.076			21	0.018	0.014	-0.058	0.072	0.005	0.039	21	-0.081	0.07	0.0005632	0.114	-0.007	0.137		21	-0.068	-0.04
	22	-0.012	0.009	0.015	-0.066	0.013	0.006	22	-0.051	0.014	-0.057	-0.074	-0.059	0.045		22	0.001	-0.106	-0.024	0.019	-0.052	-0.023	22	0.056	0.172	-1.351e-05	-0.115	0.044	0.102			22	0.056	-0.005	-0.071	0.07	-0.02	0.029	22	-0.072	0.095	-0.021	0.071	0.006	0.072		22	-0.06	-0.046
	23	0.006	0.013	0.031	0.0007597	0.059	0.005	23	-0.08	0.005	-0.152	-0.058	-0.007	0.041		23	-0.042	-0.16	-0.001	-0.045	-0.1	-0.023	23	0.032	0.143	-0.025	-0.091	0.053	0.139			23	0.048	-0.008	-0.073	0.074	-0.043	0.027	23	-0.082	0.119	-0.012	0.061	0.008	-0.002		23	-0.037	-0.057
	24	0.003	0.016	0.034	-0.007	0.064	0.01	24	-0.18	0.0005955	-0.063	-0.102	0.01	0.056		24	-0.064	-0.173	-0.014	-0.064	-0.098	-0.001	24	0.009	0.103	-0.105	-0.067	0.057	0.126			24	0.027	0.003	-0.069	0.063	-0.057	0.026	24	-0.077	0.076	-0.036	0.058	0.045	0.021		24	-0.033	-0.079
	25	-0.001	0.044	0.053	-0.032	0.038	0.004	25	0.037	-0.036	-0.029	-0.186	0.008	0.04		25	-0.076	-0.148	-0.022	-0.075	-0.055	0.008	25	-0.0002192	-0.024	-0.109	-0.052	0.054	0.062			25	0.003	0.009	-0.072	0.064	-0.065	0.021	25	-0.085	0.037	-0.075	0.074	0.028	0.047		25	-0.076	-0.092
	26	0.029	0.093	0.039	-0.024	0.005	0.043	26	0.089	0.052	0.027	-0.147	0.009	0.07		26	-0.064	-0.127	-0.0009625	-0.051	0.0003143	-0.025	26	0.052	0.094	-0.138	-0.043	0.041	0.055			26	-0.074	0.048	-0.077	0.068	-0.049	0.014	26	-0.106	0.017	-0.136	0.109	-0.007	0.029		26	-0.105	-0.082
	27	0.018	0.107	0.046	0.003	0.019	0.078	27	-0.056	0.08	0.028	-0.112	-0.03	0.107		27	-0.078	-0.145	0.011	-0.055	-0.011	-0.032	27	0.058	0.218	-0.143	-0.048	0.045	0.091			27	-0.085	0.000444	-0.076	0.067	-0.027	-0.016	27	-0.118	-0.021	-0.112	0.127	-0.023	0.068		27	-0.077	-0.054
	28	0.052	0.096	0.066	0.021	0.039	0.106	28	-0.057	0.039	0.101	-0.107	-0.052	0.14		28	-0.066	-0.111	0.021	-0.011	-0.033	-0.029	28	0.007	0.153	-0.114	-0.052	0.017	0.089			28	-0.099	-0.032	-0.064	0.062	-0.018	-0.016	28	-0.116	0.028	-0.09	0.155	-0.016	0.108		28	-0.069	-0.083
	29	0.037	0.045	0.079	-0.018	0.04	0.096	29	-0.145	-0.01	0.098	-0.121	-0.066	0.128		29	-0.077	-0.093	0.025	0.001	-0.077	0.022	29	-0.104	0.162	-0.115	-0.106	0.01	0.061			29	-0.052	-0.039	-0.028	0.074	0.008	-0.012	29	-0.079	0.1	-0.105	0.108	-0.037	0.127		29	-0.041	-0.084
	30	0.053	0.005	0.104	-0.0008904	0.017	0.102	30	-0.242	-0.097	0.106	-0.102	-0.098	0.073		30	-0.057	-0.029	0.036	-0.007	-0.059	0.019	30	-0.008	0.104	-0.179	-0.082	0.011	0.054			30	-0.021	-0.006	-0.042	0.079	0.021	0.013	30	-0.076	0.112	-0.122	0.103	-0.025	0.092		30	-0.017	-0.094
	31	0.098	-0.038	0.052	0.058	-0.011	0.06	31	-0.17	-0.056	0.103	-0.109	-0.057	0.015		31	-0.024	-0.018	0.019	-0.047	-0.007	0.013	31	-0.0003205	0.135	-0.274	-0.066	0.034	0.124			31	0.034	0.031	-0.069	0.068	0.000186	0.032	31	-0.071	0.136	-0.072	0.101	-0.046	0.051		31	0.023	-0.046
	32	0.077	-0.06	0.044	0.038	-0.028	0.051	32	-0.146	-0.071	-0.008	-0.054	-0.025	-0.053		32	-0.035	-0.039	0.004	-0.059	0.01	0.003	32	0.054	0.079	-0.291	-0.055	0.02	0.148			32	0.07	0.022	-0.075	0.065	-0.019	0.026	32	-0.07	0.148	-0.046	0.117	-0.018	0.057		32	-0.02	0.013
	33	0.112	-0.067	0.022	0.064	-0.018	0.037	33	-0.118	-0.032	-0.074	-0.091	0.027	-0.024		33	-0.044	-0.063	0.021	-0.027	-0.026	0.022	33	-0.021	0.027	-0.297	-0.096	0.012	0.158			33	0.089	-0.015	-0.032	0.046	-0.025	0.027	33	-0.112	0.161	-0.135	0.127	-0.095	0.105		33	-0.084	0.05
	34	0.082	-0.045	0.03	0.003	-0.01	0.006	34	-0.005	0.011	-0.071	-0.125	0.023	-0.023		34	-0.097	-0.053	0.031	-0.019	-0.011	0.038	34	0.047	0.023	-0.203	-0.072	-0.006	0.128			34	0.09	-0.011	-0.007	0.024	-0.022	0.014	34	-0.109	0.144	-0.169	0.108	-0.101	0.132		34	-0.069	0.02
	35	0.006	-0.027	0.036	-0.042	-0.007	0.01	35	-0.107	0.01	0.025	-0.094	-0.004	-0.012		35	-0.056	-0.063	0.023	0.002	-0.042	0.016	35	0.039	0.133	-0.097	-0.067	-0.03	0.135			35	0.054	-0.019	-0.035	0.02	-0.03	0.006	35	-0.1	0.088	-0.13	0.09	-0.077	0.094		35	0.004	-0.029
	36	0.002	-0.079	0.037	-0.036	-0.008	-0.003	36	-0.183	0.056	0.075	-0.13	-0.042	0.06		36	-0.065	-0.086	0.031	-0.004	-0.047	0.022	36	0.068	0.107	-0.045	-0.051	-0.085	0.101			36	0.058	-0.019	-0.076	0.016	-0.038	0.011	36	-0.088	0.072	-0.101	0.103	-0.07	0.126		36	0.07	-0.023
	37	-0.022	-0.065	0.035	-0.099	-0.061	0.042	37	-0.083	0.049	0.049	-0.074	-0.04	0.056		37	-0.058	-0.079	-0.005	-0.035	-0.043	0.0004586	37	0.088	0.092	-0.096	-0.053	-0.019	0.113			37	0.03	-0.022	-0.032	0.027	-0.043	-0.01	37	-0.138	0.081	-0.114	0.137	-0.058	0.178		37	0.061	0.035
	38	-0.002	-0.022	0.043	-0.066	-0.025	0.053	38	-0.069	0.149	0.097	-0.114	-0.059	0.071		38	-0.088	-0.049	-0.05	-0.068	-0.06	-0.097	38	0.107	0.037	-0.179	-0.035	0.005	0.079			38	0.038	0.012	-0.003	0.034	-0.03	-0.034	38	-0.138	0.151	-0.141	0.143	-0.095	0.18		38	-0.05	0.007
	39	0.015	-0.026	0.067	-0.073	0.014	0.06	39	-0.021	0.113	0.045	-0.101	-0.087	0.048		39	-0.124	-0.054	-0.082	-0.062	-0.081	-0.138	39	0.102	0.042	-0.167	-0.034	-0.017	0.048			39	0.032	-0.048	0.015	0.046	0.004	-0.302	39	-0.098	0.244	-0.165	0.112	-0.103	0.173		39	-0.084	-0.011
	40	0.048	-0.018	0.078	0.002	0.017	0.022	40	-0.011	0.089	0.134	-0.104	-0.076	0.045		40	-0.12	-0.054	-0.059	-0.057	-0.069	-0.094	40	-0.068	0.043	-0.15	-0.062	-0.062	0.052			40	0.01	-0.045	-0.584	0.038	0.002	-0.79	40	-0.087	0.229	-0.241	0.149	-0.059	0.156		40	-0.108	-0.041
	41	0.03	-0.024	0.048	-0.027	0.012	-0.032	41	-0.156	0.054	0.077	-0.056	-0.021	0.098		41	-0.091	-0.075	-0.014	-0.058	-0.049	-0.001	41	-0.003	0.069	0.021	-0.066	-0.051	0.101			41	0.005	-0.068	-0.668	0.032	-0.007	-0.977	41	-0.147	0.155	-0.27	0.212	-0.062	0.143		41	-0.093	-0.039
	42	-0.011	0.021	0.011	-0.022	0.017	-0.042	42	-0.208	0.099	0.085	-0.118	0.038	0.145		42	-0.09	-0.091	0.013	-0.071	-0.039	0.016	42	0.061	0.046	-0.002	-0.085	-0.056	0.089			42	0.054	-0.066	-0.663	0.05	-0.004	-0.928	42	-0.162	0.055	-0.257	0.236	-0.041	0.129		42	-0.069	-0.077
	43	0.014	0.051	0.02	-0.053	0.012	-0.019	43	-0.146	0.105	0.054	-0.052	-0.031	0.121		43	-0.086	-0.122	-0.017	-0.061	-0.062	-0.014	43	0.058	-0.073	-0.084	-0.12	-0.036	0.093			43	0.022	-0.016	-0.731	0.057	-0.013	-0.828	43	-0.137	0.041	-0.215	0.142	-0.088	0.124		43	-0.111	-0.065
	44	0.016	0.062	0.056	-0.083	0.018	-0.015	44	-0.111	0.104	0.058	-0.037	-0.081	0.101		44	-0.081	-0.164	-0.034	-0.067	-0.09	-0.042	44	0.018	-0.086	-0.241	-0.106	-0.038	0.038			44	-0.006	-0.01	-0.721	0.059	-0.027	-0.751	44	-0.121	0.054	-0.31	0.097	-0.058	0.161		44	-0.075	-0.026
	45	0.055	0.034	0.074	-0.047	0.024	-0.002	45	-0.015	0.0002174	0.008	0.006	-0.068	0.121		45	-0.071	-0.162	-0.034	-0.027	-0.11	-0.049	45	-0.04	0.031	-0.23	-0.103	-0.036	0.049			45	-0.025	-0.05	-0.688	0.03	-0.044	-0.684	45	-0.077	0.062	-0.324	0.051	-0.048	0.227		45	-0.017	-0.023
	46	0.106	0.015	0.142	-0.000165	0.025	0.049	46	-0.056	-0.068	-0.022	-0.036	0.017	0.119		46	-0.049	-0.13	-0.005	-0.001	-0.093	-0.027	46	-0.013	0.031	-0.211	-0.086	-0.018	0.078			46	-0.004	-0.085	-0.641	0.056	-0.045	-0.654	46	-0.052	0.052	-0.357	0.042	-0.051	0.224		46	0.047	-0.013
	47	0.069	-0.03	0.123	0.006	0.005	0.027	47	-0.166	-0.109	-0.075	-0.132	-0.011	0.033		47	-0.069	-0.077	0.023	-0.0008053	-0.027	-0.014	47	-0.076	0.08	-0.104	-0.037	0.013	0.117			47	0.032	-0.084	-0.648	0.072	-0.028	-0.614	47	-0.021	0.085	-0.347	0.046	-0.03	0.231		47	0.029	0.0006684
	48	0.059	-0.384	0.063	0.024	-0.234	0.027	48	-0.096	-0.149	-0.073	-0.23	-0.12	0.005		48	-0.065	-0.072	0.033	0.003	-0.003	0.02	48	-0.078	0.106	-0.086	-0.048	0.04	0.116			48	0.045	-0.071	-0.172	0.073	-0.007	-0.438	48	-0.089	0.101	-0.327	0.11	0.036	0.257		48	0.004	-0.022
	49	0.029	-0.912	0.038	0.019	-0.239	0.013	49	-0.132	-0.26	-0.034	-0.132	-0.293	-0.024		49	-0.043	-0.076	0.03	0.03	0.014	0.013	49	-0.051	0.171	-0.127	-0.084	0.041	0.129			49	-0.01	-0.066	-0.183	0.065	-0.015	-0.343	49	-0.142	0.081	-0.316	0.167	0.015	0.288		49	-0.071	-0.054
	50	0.004	-0.996	0.005	-0.027	-0.563	0.032	50	-0.059	-0.326	-0.014	-0.08	-0.398	0.011		50	-0.013	-0.095	0.006	0.042	0.0007405	-0.0007926	50	-0.064	0.112	-0.023	-0.084	0.022	0.091			50	-0.049	-0.074	-0.193	0.033	-0.035	-0.285	50	-0.163	-0.001	-0.286	0.2	0.035	0.293		50	-0.068	-0.093
	51	0.002	-1.008	0.003	-0.018	-0.648	0.034	51	-0.055	-0.299	-0.002	0.056	-0.359	0.036		51	-0.041	-0.076	0.01	0.028	-0.027	0.019	51	-0.008	0.128	-0.073	-0.07	0.05	0.068			51	-0.048	-0.037	-0.26	0.025	-0.047	-0.236	51	-0.111	0.006	-0.296	0.158	0.005	0.259		51	-0.053	-0.069
	52	0.015	-0.92	0.064	0.023	-0.56	0.064	52	0.013	-0.3	0.009	0.049	-0.268	0.044		52	-0.065	-0.079	0.008	-0.006	-0.058	0.047	52	0.014	-0.054	-0.08	-0.065	0.057	0.035			52	-0.029	-0.031	-0.305	0.046	-0.04	-0.177	52	-0.08	0.061	-0.264	0.124	-0.028	0.229		52	-0.023	-0.094
	53	0.092	-1.146	0.091	0.053	-0.473	0.069	53	-0.033	-0.299	-0.01	0.036	-0.265	0.075		53	-0.067	-0.034	-0.025	-0.016	-0.037	-0.005	53	0.016	-0.097	-0.181	-0.099	0.073	0.031			53	0.039	-0.024	-0.234	0.05	-0.049	-0.113	53	-0.099	0.095	-0.306	0.102	-0.072	0.29		53	0.055	-0.035
	54	0.06	-1.026	0.087	0.043	-0.411	0.044	54	0.055	-0.236	0.014	-0.057	-0.242	0.059		54	-0.079	-0.037	0.002	-0.041	-0.046	0.003	54	0.035	-0.038	-0.234	-0.081	0.033	0.031			54	0.011	-0.025	-0.173	0.041	-0.028	-0.053	54	-0.084	0.13	-0.347	0.057	-0.115	0.315		54	0.017	-0.018
	55	0.07	-0.879	0.072	0.035	-0.308	0.018	55	-0.012	-0.259	0.016	-0.055	-0.299	0.077		55	-0.053	-0.038	0.007	9.169e-05	-0.052	0.001	55	-0.031	0.087	-0.22	-0.071	0.034	0.054			55	-0.006	0.027	-0.102	0.033	-0.043	0.01	55	-0.105	0.107	-0.371	0.085	-0.116	0.334		55	-0.003	-0.042
	56	0.05	-0.708	0.036	0.03	-0.217	0.001	56	-0.047	-0.305	0.036	0.024	-0.292	0.056		56	-0.046	-0.093	0.021	-0.021	-0.058	0.003	56	-0.015	0.109	-0.203	-0.043	0.028	0.092			56	-0.05	0.031	-0.097	0.054	-0.058	0.048	56	-0.123	0.079	-0.35	0.115	-0.109	0.319		56	-0.126	-0.035
	57	0.04	-0.531	0.038	0.025	-0.096	-0.004	57	-0.129	-0.261	-0.003	0.017	-0.245	0.042		57	-0.044	-0.107	-0.024	-0.014	-0.04	-0.002	57	-0.028	-0.043	-0.19	-0.079	0.025	0.017			57	0.004	0.037	-0.094	0.074	-0.058	0.104	57	-0.149	0.115	-0.354	0.142	-0.133	0.332		57	-0.176	-0.013
	58	0.063	-0.35	0.047	-0.003	-0.214	0.053	58	-0.255	-0.239	-0.018	-0.046	-0.179	0.005		58	-0.066	-0.124	-0.064	-0.056	-0.045	-0.037	58	-0.04	-0.115	-0.267	-0.084	-0.013	-0.001			58	-0.003	-0.007	-0.086	0.061	-0.035	0.17	58	-0.132	0.076	-0.362	0.121	-0.123	0.335		58	-0.145	0.05
	59	0.041	-0.225	0.047	0.006	-0.135	0.077	59	-0.181	-0.214	-0.053	-0.07	-0.166	-0.039		59	-0.067	-0.148	-0.05	-0.054	-0.051	-0.023	59	-0.099	-0.076	-0.183	-0.022	-0.023	0.003			59	0.037	-1.112e-05	-0.139	0.05	-0.008	0.243	59	-0.1	0.075	-0.341	0.088	-0.08	0.326		59	-0.065	0.056
	60	0.026	-0.067	0.068	0.02	-0.034	0.076	60	-0.154	-0.16	-0.032	-0.082	-0.202	-0.036		60	-0.049	-0.172	-0.028	-0.039	-0.099	-0.016	60	-0.054	0.055	-0.109	0.024	0.006	0.075			60	0.013	0.015	-0.165	0.053	-0.007	0.311	60	-0.095	0.103	-0.313	0.116	-0.115	0.278		60	-0.029	0.054
	61	0.026	0.012	0.061	0.022	-0.02	0.053	61	0.036	-0.143	-0.026	-0.097	-0.227	0.018		61	-0.067	-0.118	-0.002	-0.012	-0.089	0.005	61	-0.042	0.133	-0.026	-0.009	0.044	0.155			61	-0.014	0.016	-0.201	0.053	-0.021	0.357	61	-0.125	0.134	-0.285	0.159	-0.085	0.277		61	-0.039	0.075
	62	-0.004	0.156	0.048	-0.0001089	0.076	0.048	62	0.049	-0.216	0.043	-0.096	-0.219	0.046		62	-0.104	-0.074	0.019	-0.021	-0.08	0.036	62	-0.114	0.176	-0.073	-0.035	0.033	0.193			62	-0.015	0.02	-0.186	0.052	-0.011	0.388	62	-0.162	0.114	-0.323	0.181	-0.082	0.281		62	-0.072	0.045
	63	0.037	0.22	0.089	-0.018	0.142	0.061	63	0.019	-0.115	0.021	-0.067	-0.168	0.057		63	-0.106	-0.076	0.037	-0.049	-0.071	0.072	63	-0.143	0.107	-0.127	-0.065	-0.007	0.149			63	-0.056	-0.02	-0.151	0.054	-0.001	0.423	63	-0.165	0.084	-0.337	0.163	-0.069	0.298		63	-0.071	-0.004
	64	0.08	0.355	0.098	0.018	0.178	0.071	64	-0.096	-0.076	-0.003	-0.032	-0.175	0.044		64	-0.117	-0.121	0.046	-0.054	-0.106	0.068	64	-0.026	0.147	-0.207	-0.064	-0.001	0.101			64	-0.04	-0.017	-0.184	0.066	-0.01	0.474	64	-0.153	0.051	-0.376	0.113	-0.104	0.277		64	-0.081	0.006
	65	0.051	0.435	0.151	0.019	0.285	0.087	65	-0.013	-0.023	0.061	-0.057	-0.172	0.051		65	-0.082	-0.086	0.006	-0.096	-0.08	0.03	65	0.086	0.102	-0.156	-0.067	0.024	0.086			65	-0.021	-0.049	0.437	0.078	-0.023	0.551	65	-0.164	0.099	-0.326	0.132	-0.085	0.293		65	-0.073	-0.02
	66	0.035	0.525	0.158	0.036	0.157	0.098	66	-0.097	-0.078	0.114	-0.05	-0.242	0.065		66	-0.101	-0.049	0.016	-0.106	-0.018	-0.001	66	0.068	0.173	-0.157	-0.06	0.043	0.133			66	-0.008	-0.059	0.478	0.087	-0.036	0.576	66	-0.196	0.128	-0.324	0.195	-0.041	0.271		66	-0.037	-0.004
	67	0.037	0.635	0.147	0.035	0.258	0.113	67	-0.073	-0.02	0.087	-0.081	-0.208	0.097		67	-0.03	-0.035	-0.019	-0.032	0.002	-0.018	67	-0.0006568	0.193	-0.191	-0.093	0.035	0.138			67	-0.034	-0.08	0.512	0.078	-0.039	0.745	67	-0.207	0.123	-0.344	0.229	-0.003	0.283		67	0.026	-0.013
	68	0.039	0.837	0.07	0.052	0.363	0.059	68	-0.105	-0.057	-0.012	-0.079	-0.208	0.076		68	0.037	-0.058	-0.017	0.008	-0.002	-0.013	68	0.159	0.068	-0.247	-0.047	0.005	0.12			68	-0.023	-0.046	0.501	0.081	-0.038	0.774	68	-0.187	0.1	-0.337	0.178	-0.019	0.274		68	0.08	-0.017
	69	-0.012	1.004	0.028	-0.001	0.426	-0.018	69	-0.028	-0.15	-0.061	-0.137	-0.194	0.011		69	0.091	-0.066	0.008	0.047	-0.011	-0.015	69	0.263	0.039	-0.118	-0.004	-0.014	0.081			69	-0.072	-0.056	0.605	0.064	-0.028	0.827	69	-0.184	0.106	-0.314	0.144	-0.042	0.304		69	0.051	-0.023
	70	-0.046	0.851	0.003	-0.067	0.521	-0.055	70	0.106	-0.073	0.016	-0.128	-0.12	-0.052		70	0.107	-0.071	0.007	-0.004	-0.002	-0.03	70	0.356	0.069	-0.055	0.016	-0.025	0.014			70	-0.06	-0.052	0.666	0.064	-0.048	0.839	70	-0.16	0.078	-0.268	0.121	-0.081	0.301		70	0.02	-0.03
	71	-0.042	0.921	0.047	-0.025	0.557	-0.006	71	0.016	-0.03	0.093	-0.11	-0.119	-0.018		71	0.07	-0.041	0.044	0.002	-0.003	-0.02	71	0.237	0.124	-0.158	-0.015	-0.021	0.056			71	-0.064	-0.004	0.608	0.057	-0.069	0.858	71	-0.141	0.052	-0.257	0.123	-0.042	0.256		71	-0.021	-0.01
	72	0.021	1.041	0.069	0.008	0.642	0.036	72	-0.029	-0.003	0.173	-0.082	-0.097	0.079		72	0.044	-0.066	0.045	-0.039	-0.004	0.002	72	0.254	0.101	-0.158	-0.065	-0.073	0.096			72	-0.092	-0.038	0.583	0.071	-0.066	0.86	72	-0.071	0.034	-0.227	0.064	0.012	0.235		72	-0.061	0.008
	73	0.073	1.182	0.127	0.056	0.729	0.079	73	-0.065	-0.027	0.124	-0.176	-0.104	0.128		73	0.049	-0.086	0.012	0.002	-0.03	0.001	73	0.171	0.105	-0.134	-0.075	-0.078	0.088			73	-0.092	-0.095	0.507	0.059	-0.04	0.875	73	-0.045	0.047	-0.256	0.009	0.066	0.22		73	-0.095	0.032
	74	0.051	1.395	0.122	0.064	0.857	0.082	74	-0.148	-0.042	0.052	-0.158	-0.083	0.13		74	0.013	-0.094	-0.02	-0.038	-0.001	0.025	74	0.126	0.117	-0.095	-0.079	-0.06	0.077			74	-0.031	-0.128	0.571	0.045	-0.012	0.903	74	-0.053	0.043	-0.216	0.026	0.054	0.214		74	-0.102	0.03
	75	0.016	1.578	0.077	0.023	0.612	0.084	75	-0.216	-0.0003687	0.025	-0.107	-0.068	0.08		75	-0.072	-0.08	-0.054	-0.068	0.0004411	0.007	75	0.037	0.092	-0.17	-0.083	0.022	0.069			75	0.019	-0.096	0.549	0.038	-0.002	0.934	75	-0.134	-0.018	-0.168	0.089	-0.026	0.141		75	-0.07	0.028
	76	-0.005	1.727	0.038	-0.014	0.686	0.073	76	-0.244	0.071	0.001	-0.05	-0.031	0.034		76	-0.116	-0.091	-0.05	-0.1	-0.004	-0.012	76	-0.029	0.052	-0.174	-0.068	0.071	0.088			76	0.006	-0.025	0.627	0.037	-0.038	0.924	76	-0.216	8.171e-05	-0.132	0.127	-0.106	0.173		76	-0.083	0.06
	77	0.013	1.811	0.048	-0.054	0.733	0.074	77	-0.069	0.153	0.021	-0.021	0.022	0.029		77	-0.141	-0.101	-0.022	-0.137	-0.039	-0.011	77	-0.121	0.05	-0.213	-0.077	0.097	0.067			77	-0.039	0.014	0.614	0.032	-0.067	0.906	77	-0.245	0.086	-0.208	0.119	-0.139	0.163		77	-0.05	0.055
	78	0.014	1.888	0.037	-0.041	0.822	0.073	78	-0.095	0.138	0.03	-0.03	0.044	0.068		78	-0.12	-0.119	0.0006178	-0.112	-0.08	-0.007	78	-0.007	0.036	-0.1	-0.059	0.054	0.022			78	-0.047	-0.03	0.664	0.037	-0.056	0.896	78	-0.223	0.105	-0.209	0.109	-0.098	0.193		78	-0.029	0.046
	79	0.016	1.88	0.056	-0.022	0.828	0.062	79	-0.171	0.11	-0.0007043	-0.039	0.045	0.061		79	-0.122	-0.098	0.003	-0.091	-0.06	0.015	79	0.014	0.039	-0.141	-0.061	0.044	0.006			79	-0.036	-0.057	0.671	0.06	-0.058	0.907	79	-0.172	0.079	-0.223	0.134	-0.082	0.16		79	-0.06	-0.007
	80	-0.008	1.935	0.014	0.002	0.857	-0.007	80	-0.121	0.036	0.028	-0.194	0.009	0.066		80	-0.168	-0.077	0.021	-0.106	-0.033	0.045	80	0.018	-0.015	-0.124	-0.038	0.069	0.078			80	-0.042	-0.036	0.649	0.074	-0.061	0.927	80	-0.106	0.015	-0.218	0.13	-0.056	0.115		80	-0.093	-0.007
	81	0.0001948	1.96	0.057	0.022	0.847	-0.017	81	-0.103	0.024	0.127	-0.157	0.034	0.114		81	-0.251	-0.079	0.022	-0.159	0.001	0.005	81	-0.086	-0.038	-0.042	-0.022	0.103	0.094			81	-0.019	-0.052	0.624	0.075	-0.065	0.901	81	-0.108	-0.019	-0.172	0.152	-0.01	0.089		81	-0.087	-0.01
	82	0.022	2.059	0.062	0.032	0.892	0.008	82	-0.169	0.062	0.219	-0.133	0.065	0.081		82	-0.267	-0.112	0.046	-0.175	-0.021	0.021	82	-0.144	0.012	-0.038	-0.016	0.098	0.074			82	0.005	-0.044	0.659	0.067	-0.071	0.894	82	-0.083	-0.057	-0.193	0.111	-0.001	0.09		82	-0.072	-0.015
	83	0.06	2.076	0.073	0.023	0.888	0.048	83	-0.161	0.102	0.24	-0.13	0.061	0.118		83	-0.26	-0.087	0.015	-0.156	0.005	-0.015	83	-0.119	-0.005	-0.12	-0.026	0.044	0.051			83	0.002	-0.009	0.654	0.087	-0.043	0.907	83	-0.104	-0.041	-0.11	0.103	0.007	0.091		83	-0.044	-0.071
	84	0.079	2.06	0.027	-0.031	0.891	0.07	84	-0.09	0.119	0.106	-0.128	0.041	0.028		84	-0.25	-0.073	-0.011	-0.131	-0.001	0.014	84	-0.026	0.017	-0.11	-0.042	0.06	0.101			84	0.015	-0.045	0.625	0.097	-0.01	0.914	84	-0.141	0.035	-0.121	0.117	-0.004	0.084		84	-0.047	-0.065
	85	0.072	1.992	0.008	-0.052	0.841	0.043	85	-0.149	0.095	0.041	-0.16	0.009	-0.04		85	-0.264	-0.066	0.009	-0.181	0.005	0.04	85	-0.063	-0.017	-0.06	-0.075	0.044	0.146			85	-0.002	-0.047	0.553	0.075	-0.006	0.874	85	-0.181	0.018	-0.094	0.178	0.013	0.054		85	-0.012	-0.026
	86	0.079	2.003	-0.022	-0.007	0.897	0.023	86	-0.104	0.157	-0.015	-0.112	0.059	-0.045		86	-0.326	-0.036	0.019	-0.21	0.03	0.064	86	-0.119	-0.027	-0.061	-0.158	0.015	0.121			86	-0.021	-0.06	0.557	0.071	-0.016	0.802	86	-0.156	-0.01	-0.134	0.181	-0.036	0.016		86	0.006	-0.039
	87	0.091	2.012	0.009	0.039	0.93	0.029	87	-0.134	0.237	-0.032	-0.148	0.137	-0.019		87	-0.399	-0.008	0.003	-0.274	0.059	0.053	87	-0.018	-0.007	-0.093	-0.151	0.023	0.058			87	-0.071	-0.072	0.618	0.045	-0.03	0.754	87	-0.101	0.04	-0.096	0.12	-0.091	-0.027		87	-0.031	-0.049
	88	0.107	2.012	0.036	0.056	0.959	0.037	88	-0.257	0.29	-0.083	-0.109	0.112	0.014		88	-0.436	-0.015	-0.005	-0.295	0.015	0.039	88	-0.044	0.074	-0.063	-0.139	0.008	0.037			88	-0.068	-0.075	0.597	0.031	-0.048	0.756	88	-0.064	0.09	-0.074	0.06	-0.149	0.025		88	-0.059	-0.06
	89	0.088	1.92	0.076	0.059	0.901	0.046	89	-0.218	0.246	-0.073	-0.117	0.115	-0.006		89	-0.438	-0.06	0.037	-0.294	-0.037	0.081	89	-0.038	0.054	-0.069	-0.124	-0.0009932	0.06			89	-0.061	-0.073	0.589	0.057	-0.037	0.78	89	-0.095	0.103	-0.094	0.089	-0.155	0.057		89	-0.039	-0.096
	90	0.071	1.873	0.12	0.019	0.886	0.01	90	-0.201	0.182	0.009	-0.173	0.139	0.032		90	-0.453	-0.056	0.09	-0.302	-0.051	0.087	90	-0.073	-0.013	-0.002	-0.105	0.058	0.097			90	-0.045	-0.057	0.489	0.086	-0.008	0.645	90	-0.102	0.043	-0.051	0.125	-0.079	0.045		90	0.044	-0.094
	91	0.083	1.868	0.131	0.041	0.908	0.019	91	-0.092	0.14	0.044	-0.185	0.183	0.079		91	-0.488	-0.04	0.105	-0.316	-0.013	0.119	91	-0.152	-0.071	-0.059	-0.097	0.081	0.131			91	-0.03	-0.078	0.562	0.088	-0.003	0.692	91	-0.089	0.06	-0.02	0.124	-0.091	-0.016		91	0.055	-0.083
	92	0.039	1.865	0.122	0.011	0.856	0.038	92	-0.127	0.208	-0.048	-0.209	0.252	0.123		92	-0.558	-0.039	0.106	0.156	0.011	0.14	92	-0.147	-0.058	-0.075	-0.129	0.105	0.133			92	-0.006	-0.037	0.631	0.09	0.001	0.669	92	-0.045	0.018	0.017	0.084	0.021	-0.064		92	0.058	-0.002
	93	0.07	1.811	0.071	0.017	0.763	0.046	93	-0.072	0.249	-0.023	-0.113	0.255	0.106		93	-0.636	-0.054	0.089	0.104	-0.005	0.076	93	-0.149	-0.074	-0.078	-0.124	0.056	0.128			93	0.046	-0.026	0.652	0.086	-0.009	0.65	93	-0.076	0.004	0.053	0.107	0.042	-0.091		93	0.083	0.013
	94	0.004	1.659	0.042	-0.027	0.673	-0.007	94	-0.092	0.224	-0.022	-0.076	0.22	0.071		94	-0.695	-0.087	0.073	0.061	-0.016	0.079	94	-0.097	-0.042	-0.035	-0.042	-0.003	0.137			94	0.079	0.0005076	0.652	0.115	-0.038	0.6	94	-0.137	0.017	0.019	0.168	0.014	-0.057		94	0.11	0.000162
	95	-0.006	1.552	0.017	0.004	0.674	-0.038	95	-0.121	0.257	0.042	-0.084	0.226	0.097		95	-0.649	-0.069	0.058	0.108	0.022	0.06	95	-0.121	-0.043	0.032	-0.039	-0.035	0.117			95	0.112	-0.007	0.137	0.121	-0.065	0.461	95	-0.153	0.035	0.058	0.202	-0.03	-0.054		95	0.093	-0.048
	96	0.018	1.509	0.032	0.058	0.66	-0.019	96	-0.193	0.205	0.054	-0.091	0.287	0.122		96	-0.643	-0.074	0.07	0.122	-0.002	0.09	96	-0.223	0.009	0.046	-0.088	0.0004171	0.057			96	0.086	-0.032	0.073	0.097	-0.07	0.423	96	-0.122	-0.029	0.059	0.185	0.016	-0.083		96	0.073	-0.04
	97	0.025	1.391	0.072	0.05	0.892	0.031	97	0.062	0.206	0.005	-0.083	0.32	0.116		97	-0.614	-0.082	0.107	0.145	-0.064	0.108	97	-0.219	0.072	-0.054	-0.123	0.054	0.036			97	0.034	0.016	0.03	0.057	-0.063	0.405	97	-0.118	-0.038	0.002	0.175	0.041	-0.067		97	0.054	-0.051
	98	0.027	1.229	0.167	0.035	0.764	0.102	98	0.027	0.22	-0.042	-0.041	0.326	0.056		98	-0.623	-0.094	0.125	0.091	-0.095	0.126	98	-0.178	0.135	-0.055	-0.148	0.062	0.049			98	-0.046	0.027	0.092	0.039	-0.053	0.362	98	-0.146	-0.037	-0.065	0.187	0.039	-0.071		98	0.014	-0.075
	99	-0.01	1.134	0.244	-0.003	0.718	0.12	99	-0.006	0.182	0.103	-0.077	0.283	0.132		99	-0.651	-0.13	0.116	0.08	-0.129	0.138	99	-0.06	0.158	-0.074	-0.126	0.027	0.077			99	-0.041	-0.008	0.096	0.056	-0.034	0.321	99	-0.104	0.046	-0.006	0.173	-0.021	-0.063		99	-0.05	-0.03
	100	0.022	1.081	0.314	0.027	0.677	0.164	100	-0.095	0.156	0.097	-0.054	0.262	0.163		100	-0.673	-0.131	0.104	0.088	-0.102	0.147	100	-0.056	0.084	-0.038	-0.13	-0.026	0.127			100	-0.029	-0.05	0.115	0.094	-0.042	0.266	100	-0.107	0.057	0.104	0.173	0.002	-0.043		100	-0.046	-0.004
	101	-0.012	0.979	0.327	0.043	0.59	0.209	101	-0.013	0.226	0.114	-0.057	0.301	0.204		101	-0.672	-0.114	0.093	0.073	-0.052	0.113	101	-0.152	-0.014	-0.059	-0.143	-0.039	0.176			101	-0.03	-0.079	0.122	0.093	-0.052	0.224	101	-0.074	0.045	0.188	0.153	-0.069	-0.075		101	0.008	0.043
	102	0.003	0.872	0.308	0.031	0.517	0.243	102	0.033	0.273	0.053	-0.064	0.309	0.238		102	-0.616	-0.091	0.141	0.099	-0.024	0.097	102	-0.276	-0.023	-0.004	-0.137	-0.016	0.193			102	-0.028	-0.089	0.131	0.099	-0.052	0.178	102	-0.031	0.047	0.264	0.09	-0.07	-0.118		102	0.025	-0.019
	103	0.004	1.026	0.256	0.036	0.401	0.255	103	0.124	0.237	0.053	-0.186	0.288	0.274		103	-0.647	-0.076	0.147	0.081	-0.054	0.073	103	-0.261	0.073	-0.022	-0.163	0.043	0.228			103	-0.049	-0.092	0.129	0.1	-0.062	0.143	103	-0.033	0.044	0.186	0.081	-0.054	-0.087		103	0.08	-0.092
	104	0.0002002	0.882	0.208	0.037	0.361	0.18	104	0.053	0.23	0.113	-0.145	0.283	0.285		104	-0.633	-0.099	0.173	0.094	-0.08	0.097	104	-0.239	0.209	-0.029	-0.152	0.089	0.18			104	-0.01	-0.04	0.06	0.109	-0.062	0.099	104	-0.101	0.034	0.078	0.126	-0.03	-0.104		104	0.105	-0.136
	105	0.001	0.786	0.129	0.031	0.288	0.078	105	-0.047	0.178	0.134	-0.112	0.25	0.246		105	-0.584	-0.114	0.164	0.12	-0.053	0.113	105	-0.197	0.191	-0.084	-0.181	0.092	0.133			105	0.017	-0.046	-0.002	0.091	-0.066	0.072	105	-0.159	0.008	0.02	0.162	-0.049	-0.086		105	0.143	-0.102
	106	0.006	0.658	0.093	0.003	0.187	0.01	106	-0.117	0.266	0.162	-0.111	0.299	0.23		106	-0.55	-0.114	0.169	0.176	-0.047	0.127	106	-0.191	0.128	-0.104	-0.158	0.037	0.095			106	0.033	-0.05	-0.013	0.053	-0.058	0.042	106	-0.131	0.044	0.028	0.111	-0.044	-0.142		106	0.187	-0.109
	107	-0.007	0.516	0.024	-0.018	0.084	-0.009	107	-0.098	0.267	0.185	-0.068	0.317	0.177		107	-0.546	-0.055	0.134	0.174	-0.006	0.067	107	-0.324	0.113	0.04	-0.12	0.024	0.122			107	-0.025	-0.06	0.023	0.068	-0.046	0.01	107	-0.119	0.035	0.007	0.099	-0.055	-0.146		107	0.187	-0.081
	108	0.034	0.305	-0.026	0.015	0.27	-0.037	108	-0.096	0.262	0.296	-0.085	0.309	0.22		108	-0.575	-0.039	0.15	0.178	0.017	0.082	108	-0.257	0.06	-0.033	-0.069	0.011	0.147			108	-0.055	-0.095	0.037	0.083	-0.038	-0.036	108	-0.102	-0.016	-0.011	0.111	-0.023	-0.129		108	0.197	-0.098
	109	0.047	0.165	-0.128	0.03	0.234	-0.099	109	-0.151	0.236	0.189	-0.08	0.198	0.21		109	-0.567	-2.734e-05	0.131	0.168	0.062	0.081	109	-0.169	-0.008	0.065	-0.076	0.007	0.156			109	-0.073	-0.096	0.031	0.097	-0.012	-0.135	109	-0.104	-0.015	-0.064	0.123	-0.063	-0.089		109	0.172	-0.043
	110	0.031	0.078	-0.196	0.035	0.142	-0.111	110	-0.131	0.254	0.145	-0.071	0.127	0.202		110	-0.535	-0.003	0.116	0.174	0.042	0.062	110	-0.072	-0.045	0.028	-0.116	0.055	0.112			110	-0.009	0.013	0.028	0.081	0.144	-0.19	110	-0.095	0.053	-0.091	0.167	-0.118	-0.072		110	0.103	0.022
	111	0.022	0.028	-0.248	-0.0002273	0.069	-0.159	111	-0.162	0.301	0.126	-0.033	0.175	0.212		111	-0.513	-0.046	0.071	0.206	0.022	0.054	111	-0.004	-0.076	0.02	-0.137	0.042	0.161			111	-0.023	0.09	-0.021	0.101	0.367	-0.227	111	-0.127	0.219	-0.035	0.217	-0.267	-0.096		111	0.102	0.05
	112	0.01	-0.059	-0.329	-0.014	-0.004	-0.189	112	-0.135	0.287	0.182	-0.01	0.184	0.237		112	-0.528	-0.105	0.076	0.17	-0.021	0.057	112	-0.13	-0.021	0.027	-0.155	0.066	0.177			112	-0.066	0.746	0.014	0.093	0.71	-0.252	112	-0.144	0.323	0.035	0.206	-0.379	-0.097		112	0.114	0.019
	113	-0.047	-0.107	-0.407	-0.062	-0.073	-0.258	113	-0.251	0.325	0.17	-0.121	0.222	0.223		113	-0.449	-0.131	0.102	-0.244	-0.041	0.089	113	-0.16	-0.006	0.107	-0.144	0.027	0.176			113	-0.108	0.723	0.029	0.098	0.606	-0.31	113	-0.139	0.328	0.077	0.2	-0.44	-0.078		113	0.168	0.04
	114	-0.106	-0.233	-0.461	-0.05	-0.136	-0.31	114	-0.178	0.358	0.121	-0.187	0.205	0.29		114	-0.428	-0.152	0.134	-0.199	-0.071	0.105	114	-0.087	0.079	0.093	-0.127	0.076	0.113			114	-0.104	0.241	-0.023	0.11	0.237	-0.338	114	-0.207	0.29	0.07	0.225	-0.387	-0.066		114	0.148	0.054
	115	-0.029	-0.36	-0.491	-0.073	-0.245	-0.326	115	-0.162	0.326	0.16	-0.292	0.269	0.28		115	-0.424	-0.133	0.113	-0.209	-0.056	0.061	115	-0.065	0.063	0.072	-0.09	0.065	0.078			115	-0.036	0.235	-0.041	0.102	0.053	-0.393	115	-0.273	0.357	0.025	0.244	-0.492	-0.059		115	0.088	0.072
	116	0.077	-0.533	-0.499	-0.044	-0.017	-0.366	116	-0.11	0.328	0.083	-0.135	0.348	0.267		116	-0.409	-0.139	0.062	-0.207	-0.085	-0.001	116	-0.124	0.093	0.023	-0.08	0.065	0.107			116	-0.002	0.22	-0.05	0.092	-0.082	-0.447	116	-0.248	0.222	-0.013	0.216	-0.652	-0.088		116	0.029	0.102
	117	0.16	-0.659	-0.571	-0.036	-0.067	-0.082	117	-0.124	0.258	0.048	-0.158	0.335	0.171		117	-0.379	-0.145	0.041	-0.205	-0.052	0.008	117	-0.176	0.14	-0.088	-0.097	0.052	0.127			117	-0.015	0.183	-0.014	0.047	-0.186	-0.5	117	-0.2	0.228	-0.037	0.214	-0.719	-0.13		117	0.074	0.13
	118	0.358	-0.893	-0.655	0.071	-0.193	-0.139	118	-0.153	0.18	0.117	-0.092	0.225	0.18		118	-0.351	-0.148	0.054	-0.142	-0.035	0.044	118	-0.213	0.047	-0.065	-0.075	0.001	0.157			118	-0.077	0.169	-0.446	0.051	-0.277	-0.541	118	-0.141	0.226	0.016	0.188	-0.652	-0.119		118	0.176	0.089
	119	0.503	-1.073	-0.784	0.058	-0.387	-0.234	119	-0.079	0.102	0.158	-0.1	0.122	0.162		119	-0.298	-0.119	0.113	-0.108	0.028	0.095	119	-0.149	-0.019	-0.084	-0.1	0.002	0.167			119	-0.065	0.098	-0.476	0.032	-0.345	-0.569	119	-0.121	0.24	-0.036	0.158	-0.58	-0.069		119	0.192	0.051
	120	0.786	-1.211	-0.883	0.194	-0.453	-0.274	120	-0.204	0.235	0.17	-0.157	0.16	0.157		120	-0.274	-0.093	0.117	-0.099	0.027	0.099	120	-0.107	0.001	-0.043	-0.159	-0.009	0.142			120	-0.015	0.021	-0.522	0.06	-0.455	-0.735	120	-0.164	0.263	-0.105	0.181	-0.585	-0.047		120	0.219	0.085
	121	0.903	-1.359	-0.912	0.339	-0.491	-0.315	121	-0.143	0.189	0.148	-0.19	0.226	0.118		121	-0.238	-0.114	0.098	-0.07	0.016	0.084	121	-0.251	-0.052	-0.084	-0.181	0.044	0.08			121	-0.007	-0.515	-0.525	0.104	-0.762	-0.787	121	-0.15	0.333	-0.145	0.175	-0.633	-0.069		121	0.166	0.075
	122	1.018	-1.229	-0.955	0.378	-0.602	-0.321	122	-0.294	0.234	0.153	-0.174	0.214	0.135		122	-0.219	-0.115	0.052	-0.059	-0.031	0.046	122	-0.271	0.047	-0.036	-0.142	0.068	0.077			122	-0.04	-0.562	-0.536	0.104	-0.851	-0.842	122	-0.206	0.313	-0.141	0.198	-0.641	-0.091		122	0.211	0.06
	123	1.201	-1.787	-1.057	0.492	-0.354	-0.425	123	-0.236	0.147	0.05	-0.137	0.216	0.122		123	-0.156	-0.105	0.041	-0.023	-0.029	0.041	123	-0.235	0.123	-0.001	-0.084	0.06	0.088			123	-0.046	-0.661	-0.584	0.117	-0.941	-0.865	123	-0.181	0.253	-0.128	0.176	-0.641	-0.047		123	0.187	0.057
	124	1.512	-1.904	-1.124	0.57	-0.479	-0.491	124	-0.178	0.128	0.054	-0.084	0.176	0.062		124	-0.102	-0.058	0.045	0.007	-0.035	0.043	124	-0.106	0.121	0.043	-0.072	0.043	0.141			124	-0.025	-0.604	-0.586	0.117	-1.068	-0.888	124	-0.16	0.244	-0.101	0.199	-0.614	-0.037		124	0.164	0.05
	125	2.303	-1.638	-1.127	0.835	-0.573	-0.488	125	-0.286	0.049	0.146	-0.061	0.095	0.068		125	-0.007	-0.029	0.03	0.066	-0.007	0.05	125	-0.073	0.079	0.046	-0.093	0.045	0.089			125	0.015	-0.54	-0.551	0.098	-1.214	-0.956	125	-0.113	0.206	-0.11	0.166	-0.653	-0.094		125	0.167	0.041
	126	2.616	-1.733	-0.801	0.809	-0.634	-0.503	126	-0.221	0.138	0.205	0.004	0.049	0.113		126	0.09	-0.067	0.022	0.12	-0.039	0.041	126	-0.137	0.002	0.039	-0.142	0.032	0.091			126	0.005	-0.42	-0.572	0.094	-1.209	-0.976	126	-0.141	0.166	-0.143	0.191	-0.691	-0.064		126	0.163	0.015
	127	3.105	-1.877	-0.851	0.912	-0.679	-0.523	127	-0.116	0.094	0.175	0.075	-0.007	0.126		127	0.134	-0.1	0.016	0.138	-0.075	0.061	127	-0.166	-0.027	-0.077	-0.138	0.001	0.076			127	-0.014	-0.411	-0.663	0.091	-1.338	-0.992	127	-0.136	0.13	-0.151	0.169	-0.702	-0.031		127	0.189	0.035
	128	3.458	-2.01	-0.927	1.014	-0.794	-0.561	128	-0.123	0.074	0.083	0.062	0.023	0.116		128	0.131	-0.149	0.011	0.106	-0.075	0.011	128	-0.205	-0.125	-0.127	-0.136	-0.02	0.064			128	-0.037	-1.425	-0.718	0.105	-1.614	-1.002	128	-0.141	0.082	-0.194	0.182	-0.637	0.002		128	0.149	0.038
	129	3.772	-2.092	-0.902	0.847	-0.914	-0.522	129	0.018	0.07	0.016	0.002	0.035	0.1		129	0.131	-0.132	-0.005	0.111	-0.043	0.001	129	-0.064	-0.062	-0.237	-0.073	-0.015	0.086			129	0.006	-1.558	-0.661	0.102	-1.929	-1.036	129	-0.163	0.072	-0.261	0.191	-0.626	0.036		129	0.129	0.05
	130	3.827	-2.148	-1.146	0.874	-0.986	-0.491	130	-0.077	0.093	0.054	0.08	-0.004	0.108		130	0.134	-0.144	-0.016	0.092	0.014	0.021	130	0.026	-0.028	-0.239	-0.052	0.011	0.085			130	0.007	-1.608	-0.654	0.102	-2.005	-1.048	130	-0.172	0.075	-0.285	0.213	-0.629	0.023		130	0.091	0.014
	131	4.158	-2.17	-0.808	1.192	-1.001	-0.507	131	0.108	0.127	0.065	0.125	-0.0005205	0.034		131	0.127	-0.167	-0.019	0.113	0.039	0.021	131	0.033	-0.052	-0.223	-0.026	0.06	0.119			131	-0.024	-1.664	-0.679	0.099	-2.109	-1.071	131	-0.229	0.135	-0.245	0.255	-0.591	0.036		131	0.063	0.011
	132	4.391	-2.234	-0.803	1.384	-0.996	-0.533	132	0.11	0.134	0.075	0.143	0.041	0.028		132	0.143	-0.191	-0.034	0.153	-0.024	-0.023	132	0.022	-0.017	-0.179	-0.005	0.088	0.113			132	-0.017	-1.73	-0.718	0.107	-2.222	-1.09	132	-0.199	0.149	-0.181	0.242	-0.592	0.066		132	0.08	0.014
	133	4.529	-2.319	-0.773	0.857	-0.994	-0.554	133	0.046	0.087	0.06	0.185	0.006	-0.006		133	0.191	-0.163	-0.09	0.181	-0.041	-0.087	133	0.038	-0.061	-0.254	-0.037	0.072	0.083			133	-0.049	-1.632	-0.761	0.101	-2.369	-1.068	133	-0.182	0.127	-0.1	0.2	-0.606	0.084		133	0.078	0.011
	134	4.646	-2.383	-0.74	1.032	-1.015	-0.516	134	0.099	-0.0004669	0.066	0.188	-0.035	0.006		134	0.219	-0.151	-0.137	0.187	-0.05	-0.127	134	0.035	-0.084	-0.281	-0.047	0.044	0.047			134	-0.035	-2.956	-0.734	0.112	-2.701	-1.045	134	-0.141	0.07	-0.172	0.16	-0.545	0.133		134	0.025	0.044
	135	4.807	-2.426	-1.112	0.994	-1.02	-0.482	135	0.121	0.057	0.084	0.206	0.002	-0.013		135	0.284	-0.131	-0.11	0.214	-0.033	-0.099	135	0.011	-0.135	-0.128	-0.055	0.018	0.034			135	-0.016	-2.882	-0.744	0.111	-2.809	-1.035	135	-0.154	0.029	-0.243	0.161	-0.547	0.194		135	0.016	0.071
	136	4.958	-2.511	-1.098	1.058	-0.661	-0.434	136	0.2	0.052	0.026	0.3	0.01	-0.047		136	0.335	-0.098	-0.054	0.252	0.017	-0.09	136	0.127	-0.117	-0.099	-0.051	0.03	0.061			136	0.036	-2.884	-0.722	0.107	-2.907	-1.051	136	-0.132	0.016	-0.271	0.158	-0.551	0.166		136	-0.02	0.058
	137	5.011	-2.533	-1.111	1.062	-0.677	-0.422	137	0.133	0.08	-0.06	0.283	0.03	-0.073		137	0.367	-0.064	-0.043	0.291	0.016	-0.074	137	0.216	-0.004	-0.032	-0.085	0.019	0.131			137	0.007	-2.821	-0.723	0.085	-2.967	-1.055	137	-0.099	0.013	-0.239	0.124	-0.532	0.09		137	-0.013	-0.021
	138	5.05	-2.563	-1.065	1.131	-0.691	-0.44	138	0.156	0.018	-0.084	0.353	-0.015	-0.085		138	0.367	-0.055	-0.049	0.281	0.011	-0.074	138	0.325	-0.144	-0.054	-0.058	-0.018	0.158			138	0.043	-2.761	-0.759	0.076	-2.993	-1.033	138	-0.114	0.146	-0.183	0.159	-0.484	0.056		138	0.024	-0.071
	139	4.973	-2.558	-1.02	1.109	-0.71	-0.476	139	0.152	0.026	-0.086	0.297	-0.017	-0.046		139	0.42	-0.036	-0.049	0.264	0.012	-0.042	139	0.371	-0.14	-0.149	-0.022	-0.016	0.137			139	0.018	-2.714	-0.753	0.093	-3.013	-1.02	139	-0.169	0.106	-0.205	0.186	-0.474	0.054		139	-0.009	-0.076
	140	4.93	-2.456	-0.991	1.179	-1.069	-0.401	140	0.063	-0.046	0.002	0.393	-0.055	-0.03		140	0.426	-0.011	-0.068	0.24	0.027	-0.021	140	0.317	-0.081	-0.198	0.009	0.03	0.067			140	0.007	-2.648	-0.78	0.126	-3.067	-0.996	140	-0.18	-0.089	-0.254	0.198	-0.548	0.061		140	-0.029	-0.035
	141	4.827	-2.356	-0.982	1.158	-1.003	-0.313	141	-0.029	-0.033	0.019	0.538	-0.061	0.041		141	0.464	0.014	-0.063	0.283	0.05	-0.018	141	0.236	0.069	-0.127	0.003	0.055	0.067			141	-0.014	-2.749	-0.813	0.12	-3.111	-0.99	141	-0.217	-0.048	-0.302	0.238	-0.569	0.095		141	-0.037	0.027
	142	4.198	-2.153	-0.948	1.9	-0.937	-0.251	142	-0.024	-0.012	-0.049	0.558	-0.062	0.002		142	0.502	0.007	-0.061	-0.139	0.058	-0.044	142	0.162	0.131	-0.106	-0.027	0.047	0.08			142	0.005	-2.923	-0.794	0.087	-3.124	-0.953	142	-0.206	-0.063	-0.364	0.204	-0.522	0.142		142	-0.002	0.031
	143	4.192	-2.057	-0.857	1.879	-0.891	-0.231	143	0.017	-0.052	-0.048	0.633	-0.052	-0.039		143	0.533	-0.009	-0.082	-0.122	0.044	-0.049	143	0.219	0.09	-0.113	0.012	0.002	0.082			143	0.028	-3.062	-0.797	0.062	-3.123	-0.888	143	-0.193	0.143	-0.396	0.198	-0.427	0.192		143	-0.014	0.059
	144	4.079	-1.934	-0.783	1.793	-0.845	-0.202	144	0.188	-0.072	-0.041	0.526	-0.101	-0.14		144	0.55	0.025	-0.109	-0.162	0.072	-0.054	144	0.3	0.08	-0.101	0.033	0.03	0.007			144	0.04	-3.034	-0.82	0.09	-3.121	-0.816	144	-0.163	0.142	-0.379	0.22	-0.404	0.224		144	-0.043	0.013
	145	3.916	-1.881	-0.642	1.631	-0.813	-0.165	145	0.058	-0.082	-0.042	0.548	-0.112	-0.102		145	0.579	0.086	-0.097	-0.162	0.131	-0.024	145	0.274	0.036	-0.093	0.056	0.071	0.025			145	0.034	-2.905	-0.8	0.089	-3.091	-0.77	145	-0.146	0.117	-0.379	0.22	-0.358	0.255		145	-0.076	0.012
	146	4.234	-1.739	-0.531	1.43	-0.746	-0.129	146	0.119	-0.053	-0.085	0.525	-0.096	-0.022		146	0.587	0.086	-0.107	-0.154	0.127	-0.043	146	0.271	0.083	-0.155	0.057	0.102	0.071			146	0.027	-2.789	-0.803	0.096	-3.078	-0.738	146	-0.139	0.037	-0.361	0.174	-0.404	0.266		146	-0.091	-0.038
	147	4.084	-1.662	-0.428	1.207	-0.663	-0.361	147	0.103	-0.005	-0.079	0.764	-0.097	0.033		147	0.587	0.089	-0.108	-0.133	0.154	-0.06	147	0.244	0.078	-0.133	0.04	0.093	0.094			147	-0.03	-2.889	-0.703	0.103	-3.078	-0.7	147	-0.11	0.019	-0.324	0.133	-0.367	0.247		147	-0.083	-0.036
	148	3.876	-1.522	-0.427	1.092	-0.58	-0.323	148	0.267	0.025	0.003	0.746	-0.127	0.021		148	0.573	0.051	-0.137	-0.119	0.086	-0.092	148	0.268	0.063	-0.184	0.054	0.082	0.111			148	-0.032	-2.923	-0.647	0.116	-3.07	-0.659	148	-0.09	0.033	-0.322	0.143	-0.389	0.272		148	-0.141	-0.066
	149	3.554	-1.445	-0.423	0.908	-0.826	-0.325	149	0.245	-0.019	0.01	0.604	-0.134	-0.055		149	0.53	0.051	-0.096	-0.198	0.113	-0.053	149	0.293	0.069	-0.204	0.029	0.052	0.101			149	-0.007	-2.899	-0.628	0.124	-3.039	-0.596	149	-0.118	0.026	-0.333	0.143	-0.367	0.316		149	-0.107	-0.056
	150	3.349	-1.28	-0.366	1.358	-0.715	-0.314	150	0.185	-0.061	-0.056	0.613	-0.146	-0.085		150	0.478	0.038	-0.1	0.29	0.097	-0.06	150	0.346	0.108	-0.176	0.022	0.035	0.098			150	-0.03	-2.769	-0.234	0.136	-2.978	-0.416	150	-0.138	0.013	-0.325	0.169	-0.286	0.309		150	-0.115	-0.024
	151	3.197	-1.142	-0.252	1.174	-0.553	-0.249	151	0.292	-0.156	-0.101	0.705	-0.12	-0.1		151	0.505	0.09	-0.106	-0.226	0.117	-0.069	151	0.369	0.251	-0.185	-0.043	0.038	0.058			151	-0.028	-2.713	-0.181	0.133	-2.886	-0.357	151	-0.119	-0.065	-0.305	0.141	-0.26	0.274		151	-0.094	0.022
	152	2.966	-1.376	-0.198	1.066	-0.475	-0.176	152	0.445	-0.149	-0.085	0.842	-0.146	-0.12		152	0.558	0.133	-0.07	-0.174	0.121	-0.054	152	0.265	0.263	-0.115	-0.075	0.07	0.036			152	0.017	-2.598	-0.083	0.127	-2.83	-0.29	152	-0.087	-0.092	-0.32	0.122	-0.202	0.257		152	-0.119	0.097
	153	2.73	-1.249	-0.11	0.98	-0.42	-0.091	153	0.531	-0.136	-0.144	0.888	-0.134	-0.087		153	0.58	0.155	-0.077	-0.184	0.138	-0.037	153	0.263	0.262	-0.123	-0.032	0.085	0.042			153	0.014	-2.62	-0.078	0.142	-2.772	-0.208	153	-0.064	-0.154	-0.345	0.114	-0.175	0.207		153	-0.188	0.106
	154	2.307	-1.076	-0.075	1.137	-0.366	-0.035	154	0.429	-0.208	-0.115	0.595	-0.178	-0.049		154	0.619	0.199	-0.078	-0.172	0.163	-0.015	154	0.354	0.121	-0.164	0.071	0.045	0.098			154	0.04	-2.64	-0.134	0.157	-2.711	-0.158	154	-0.112	-0.17	-0.343	0.181	-0.16	0.229		154	-0.251	0.042
	155	2.136	-0.905	-0.002	1.018	-0.312	0.006	155	0.25	-0.212	-0.072	0.631	-0.165	-0.036		155	0.599	0.233	-0.075	-0.169	0.189	-0.044	155	0.296	0.184	-0.213	0.054	0.066	0.124			155	-0.0003592	-1.538	-0.149	0.383	-2.368	-0.094	155	-0.318	-0.159	-0.315	0.414	-0.123	0.245		155	-0.264	-0.049
	156	1.925	-0.685	0.057	0.926	-0.161	0.036	156	0.234	-0.164	0.018	0.553	-0.179	-0.039		156	0.619	0.231	-0.073	-0.168	0.193	-0.06	156	0.299	0.222	-0.115	0.021	0.06	0.109			156	-0.303	-1.537	-0.146	1.429	-2.23	-0.039	156	-0.059	-0.17	-0.274	0.786	-0.098	0.3		156	-0.284	-0.096
	157	1.793	-0.487	0.117	0.833	-0.307	0.054	157	0.195	-0.045	0.019	0.626	-0.155	-0.099		157	0.568	0.214	-0.073	-0.187	0.174	-0.064	157	0.226	0.269	-0.126	-0.016	0.037	0.052			157	2.596	-1.393	-0.178	4.322	-1.886	0.051	157	-0.168	-0.246	-0.346	0.924	-0.076	0.368		157	-0.288	-0.09
	158	1.676	-0.44	0.131	0.722	-0.268	0.091	158	0.156	0.007	-0.054	0.549	-0.181	-0.103		158	0.514	0.196	-0.092	-0.164	0.143	-0.061	158	0.212	0.283	-0.157	-0.022	0.059	0.033			158	4.684	-1.286	-0.156	5.046	-1.794	0.12	158	-0.266	-0.278	-0.466	0.979	-0.063	0.401		158	-0.243	-0.098
	159	1.371	-0.349	0.205	0.808	-0.212	0.172	159	0.253	-0.024	-0.123	0.485	-0.212	-0.093		159	0.495	0.182	-0.097	0.274	0.152	-0.037	159	0.201	0.223	-0.09	-0.003	0.08	0.098			159	4.563	-1.156	-0.19	5.345	-1.675	0.192	159	-0.169	-0.335	-0.583	0.89	-0.016	0.277		159	-0.216	-0.056
	160	1.223	-0.221	0.294	0.633	-0.116	0.224	160	0.441	-0.124	-0.126	0.639	-0.193	-0.044		160	0.479	0.17	-0.119	0.215	0.133	-0.043	160	0.263	0.185	-0.177	0.03	0.14	0.138			160	6.245	-1.297	-0.177	5.576	-1.517	0.251	160	-0.226	-0.394	-0.529	0.954	0.066	0.218		160	-0.228	-0.035
	161	1.231	-0.006	0.423	0.491	0.011	0.267	161	0.576	-0.204	-0.198	0.927	-0.211	-0.079		161	0.403	0.172	-0.117	0.152	0.118	-0.041	161	0.263	0.244	-0.258	-0.044	0.16	0.103			161	4.682	-0.571	-0.195	5.447	-1.367	0.331	161	-0.242	-0.434	-0.522	0.973	0.081	0.144		161	-0.23	-0.037
	162	0.918	0.133	0.47	0.327	0.09	0.282	162	0.445	-0.193	-0.183	0.878	-0.217	-0.095		162	0.357	0.202	-0.118	0.166	0.157	-0.062	162	0.333	0.251	-0.251	-0.066	0.148	0.088			162	5.083	-0.654	-0.193	5.408	-1.198	0.38	162	-0.198	-0.414	-0.513	0.948	0.064	0.163		162	-0.195	-0.065
	163	0.78	0.256	0.521	0.252	0.161	0.032	163	0.183	-0.126	-0.142	0.545	-0.133	-0.04		163	0.357	0.226	-0.115	0.167	0.18	-0.062	163	0.324	0.332	-0.27	-0.056	0.129	0.088			163	4.957	-0.618	-0.18	5.406	-1.074	0.438	163	-0.126	-0.367	-0.461	0.809	0.087	0.348		163	-0.238	-0.118
	164	0.639	0.384	0.568	0.157	0.221	0.087	164	0.193	-0.076	-0.152	0.499	-0.137	0.0008473		164	0.318	0.244	-0.09	0.15	0.201	-0.036	164	0.283	0.341	-0.167	0.008	0.092	0.084			164	5.002	-0.64	-0.156	5.408	-0.916	0.478	164	-0.077	-0.381	-0.407	0.753	0.166	0.38		164	-0.274	-0.134
	165	0.417	0.472	0.601	0.1	0.287	0.097	165	0.378	-0.006	-0.185	0.682	-0.103	-0.032		165	0.317	0.232	-0.095	0.162	0.197	-0.017	165	0.273	0.251	-0.311	0.023	0.076	0.035			165	4.977	-0.693	-0.079	5.399	-0.768	0.489	165	-0.079	-0.368	-0.327	0.749	0.216	0.331		165	-0.25	-0.134
	166	0.185	0.675	0.696	0.005	0.172	0.074	166	0.493	0.031	-0.1	0.508	-0.086	-0.06		166	0.258	0.239	-0.116	0.094	0.177	-0.02	166	0.118	0.134	-0.368	0.007	0.021	-0.047			166	4.828	-0.083	0.416	5.372	-0.436	0.54	166	-0.042	-0.436	-0.266	0.71	0.236	0.274		166	-0.207	-0.074
	167	0.003	0.885	0.743	-0.032	0.297	0.116	167	0.075	0.079	0.034	0.46	-0.076	-0.051		167	0.242	0.205	-0.08	0.069	0.126	0.003	167	0.13	0.11	-0.351	0.006	-0.006	-0.042			167	4.976	-0.042	0.492	5.296	-0.331	0.612	167	0.116	-0.399	-0.244	0.546	0.135	0.285		167	-0.191	-0.017
	168	-0.158	1.039	0.773	-0.147	0.377	0.166	168	-0.012	0.022	0.118	0.35	-0.154	0.002		168	0.224	0.155	-0.052	0.031	0.059	0.036	168	0.101	0.045	-0.228	-0.028	0.01	0.004			168	5.074	-0.021	0.487	5.154	-0.204	0.682	168	-0.368	-0.388	-0.28	0.471	0.135	0.306		168	-0.248	-0.012
	169	-0.408	1.123	0.874	-0.206	0.475	0.209	169	0.04	-0.068	0.135	0.31	-0.186	0.008		169	0.219	0.141	-0.028	0.038	0.051	0.052	169	0.109	0.096	-0.25	-0.015	0.048	0.041			169	5.201	-0.094	0.492	4.972	-0.079	0.703	169	-0.325	-0.338	-0.326	0.438	0.134	0.337		169	-0.237	-0.034
	170	-0.639	0.964	0.95	-0.201	0.508	0.267	170	0.196	-0.094	0.028	0.532	-0.205	0.044		170	0.186	0.148	-0.061	0.043	0.088	0.017	170	0.06	0.152	-0.177	0.012	0.084	0.087			170	5.092	-0.14	0.509	4.852	0.071	0.812	170	-0.347	-0.35	-0.275	0.407	0.144	0.273		170	-0.213	-0.079
	171	-1.013	1.066	1.008	-0.259	0.609	0.299	171	0.466	-0.001	-0.037	0.635	-0.111	0.056		171	0.139	0.168	-0.085	0.015	0.115	-0.058	171	0.154	0.077	-0.204	-0.005	0.078	0.084			171	5.24	-0.193	0.581	4.769	0.215	0.824	171	-0.295	-0.307	-0.261	0.289	0.14	0.248		171	-0.201	-0.127
	172	-1.655	1.236	1.003	-0.342	0.694	0.337	172	0.5	0.02	-0.06	0.974	-0.082	-0.014		172	0.111	0.156	-0.095	0.045	0.133	-0.03	172	0.17	0.023	-0.252	-0.018	0.095	0.066			172	5.302	-0.143	0.56	4.689	0.32	0.859	172	-0.209	-0.365	-0.231	0.185	0.161	0.224		172	-0.248	-0.174
	173	-1.636	1.327	1.02	-0.51	0.792	0.354	173	0.151	-0.043	-0.087	0.289	-0.07	-0.084		173	0.112	0.136	-0.05	0.012	0.134	0.001	173	0.187	0.054	-0.238	-0.059	0.062	0.055			173	5.417	-0.188	0.548	4.618	0.43	0.885	173	-0.182	-0.4	-0.322	0.146	0.189	0.263		173	-0.291	-0.171
	174	-1.912	1.377	1.011	-0.661	0.823	0.358	174	0.139	-0.103	-0.091	0.297	-0.1	-0.098		174	0.103	0.117	-0.029	0.035	0.114	0.047	174	0.071	0.112	-0.142	-0.087	0.072	0.086			174	3.671	0.273	0.543	4.319	0.585	0.892	174	-0.13	-0.378	-0.328	0.099	0.288	0.271		174	-0.283	-0.143
	175	-2.336	1.469	1.088	-0.612	0.873	0.371	175	0.194	-0.122	-0.122	0.397	-0.108	-0.039		175	0.045	0.104	0.008	0.006	0.088	0.073	175	0.021	0.186	-0.147	-0.083	0.083	0.096			175	3.645	0.303	0.508	4.177	0.718	0.894	175	-0.06	-0.366	-0.365	0.066	0.347	0.241		175	-0.206	-0.097
	176	-2.878	1.584	1.145	-0.776	0.682	0.358	176	0.233	-0.053	-0.097	0.255	-0.061	0.004		176	-0.009	0.075	0.029	-0.004	0.046	0.078	176	0.084	0.155	-0.198	-0.05	0.118	0.099			176	3.504	0.351	0.517	3.983	0.866	0.919	176	-0.018	-0.376	-0.411	0.031	0.296	0.226		176	-0.207	-0.1
	177	-3.142	1.728	1.198	-0.89	0.762	0.417	177	0.391	-0.026	-0.053	0.28	-0.045	0.057		177	-0.083	0.101	0.019	-0.086	0.054	0.086	177	0.052	0.217	-0.174	-0.018	0.072	0.094			177	4.006	0.398	0.515	3.799	0.989	0.948	177	-0.023	-0.378	-0.344	-0.044	0.305	0.203		177	-0.227	-0.128
	178	-3.327	1.82	1.216	-1.227	0.798	0.484	178	0.057	-0.01	-0.052	0.201	-0.036	0.044		178	-0.122	0.111	0.022	-0.106	0.058	0.052	178	0.045	0.148	-0.193	-0.056	0.037	0.058			178	1.063	0.4	0.444	2.746	1.136	0.85	178	-0.039	-0.354	-0.313	-0.092	0.308	0.176		178	-0.239	-0.144
	179	-3.643	1.917	0.85	-1.165	0.797	0.554	179	0.049	-0.044	0.058	0.163	-0.0008601	0.086		179	-0.133	0.111	0.014	-0.118	0.049	0.019	179	0.095	0.191	-0.197	-0.115	0.05	0.073			179	0.095	0.388	0.469	2.373	1.255	0.816	179	-0.004	-0.342	-0.318	-0.103	0.31	0.203		179	-0.173	-0.119
	180	-3.843	1.963	0.898	-1.368	0.809	0.575	180	0.172	-0.022	0.082	0.194	0.055	0.09		180	-0.165	0.101	0.03	-0.124	0.046	0.034	180	0.079	0.168	-0.171	-0.146	0.055	0.084			180	0.329	1.602	0.492	2.212	1.919	0.793	180	0.047	-0.365	-0.283	-0.109	0.237	0.153		180	-0.15	-0.097
	181	-3.932	2.01	1.239	-1.56	0.845	0.479	181	0.234	-0.002	0.091	0.32	0.01	0.149		181	-0.206	0.087	0.071	-0.162	0.04	0.044	181	0.078	0.201	-0.208	-0.122	0.043	0.101			181	0.397	1.708	0.5	1.984	2.013	0.883	181	0.094	-0.304	-0.172	-0.139	0.224	0.11		181	-0.142	-0.107
	182	-4.071	2.108	1.132	-1.509	0.884	0.413	182	0.18	0.02	0.006	0.312	-0.01	0.101		182	-0.225	0.049	0.096	-0.168	0.018	0.071	182	0.041	0.15	-0.138	-0.086	0.06	0.073			182	0.5	1.7	0.554	2.009	2.079	0.876	182	0.158	-0.264	-0.133	-0.253	0.204	0.084		182	-0.166	-0.172
	183	-4.186	2.213	1.111	-1.54	0.946	0.383	183	0.309	0.113	0.081	0.295	0.073	0.127		183	-0.289	0.002	0.093	-0.257	-0.039	0.067	183	0.069	0.094	-0.072	-0.128	0.098	0.068			183	0.637	1.66	0.586	1.891	2.12	0.885	183	0.191	-0.2	-0.136	-0.354	0.261	0.061		183	-0.123	-0.176
	184	-4.203	2.298	1.074	-1.713	1.041	0.414	184	0.176	0.122	0.106	0.178	0.095	0.129		184	-0.299	-0.057	0.108	-0.258	-0.032	0.077	184	-0.053	0.157	-0.055	-0.111	0.144	0.091			184	0.724	1.63	0.622	1.742	2.194	0.902	184	0.225	-0.205	-0.125	-0.408	0.31	0.118		184	-0.121	-0.082
	185	-4.611	2.268	1.071	-1.093	1.132	0.413	185	0.227	0.112	0.088	0.025	0.116	0.156		185	-0.307	-0.048	0.098	-0.27	-0.023	0.057	185	-0.119	0.141	-0.039	-0.095	0.086	0.131			185	0.097	1.576	0.619	1.343	2.262	0.897	185	0.262	-0.19	-0.132	-0.45	0.266	0.102		185	-0.139	-0.077
	186	-4.732	2.225	1.041	-1.096	1.112	0.414	186	0.263	0.127	0.058	0.236	0.076	0.152		186	-0.324	-0.046	0.046	-0.215	0.017	0.063	186	-0.199	0.155	-0.094	-0.04	0.038	0.13			186	0.148	1.626	0.636	1.146	2.33	0.878	186	0.244	-0.222	-0.111	-0.451	0.219	0.103		186	-0.126	-0.041
	187	-4.812	2.166	1.016	-1.337	1.073	0.374	187	0.306	0.161	-0.017	0.316	0.086	0.116		187	-0.384	-0.002	0.019	-0.256	0.046	0.085	187	-0.074	0.204	-0.086	-0.009	0.049	0.123			187	0.186	1.693	0.748	0.992	2.358	0.81	187	-0.281	-0.188	-0.046	-0.503	0.2	0.085		187	-0.102	-0.054
	188	-4.821	2.129	1.018	-1.388	0.987	0.329	188	0.237	0.178	0.053	0.384	0.123	0.112		188	-0.396	-0.008	0.041	-0.268	0.022	0.093	188	-0.043	0.214	-0.17	-0.011	0.074	0.084			188	0.222	1.776	0.82	0.908	2.342	0.762	188	-0.264	-0.185	0.024	-0.507	0.164	0.034		188	-0.115	-0.075
	189	-4.841	2.1	1.002	-1.294	0.956	0.334	189	0.235	0.288	0.067	0.264	0.133	0.085		189	-0.472	-0.04	0.079	-0.326	-0.015	0.097	189	-0.14	0.238	-0.164	0.009	0.112	0.077			189	0.22	1.778	0.863	0.814	2.331	0.736	189	-0.219	-0.167	0.018	-0.577	0.14	0.006		189	-0.161	-0.115
	190	-4.743	2.021	0.954	-1.323	0.967	0.359	190	0.125	0.278	0.189	0.229	0.101	0.117		190	-0.509	-0.069	0.105	0.18	-0.077	0.108	190	-0.19	0.15	-0.11	-0.047	0.07	0.066			190	0.245	1.816	0.746	0.684	2.309	0.72	190	-0.154	-0.138	-0.004	-0.647	0.134	-0.012		190	-0.149	-0.103
	191	-4.694	1.923	0.899	-1.175	0.925	0.316	191	0.215	0.282	0.164	0.235	0.152	0.177		191	-0.514	-0.096	0.132	0.153	-0.106	0.098	191	-0.25	0.1	-0.078	-0.058	0.073	0.06			191	0.039	1.842	0.616	0.461	2.288	0.71	191	-0.107	-0.164	0.004	-0.713	0.138	-0.032		191	-0.084	-0.098
	192	-4.251	1.837	0.838	-1.687	0.868	0.277	192	0.199	0.282	0.19	0.187	0.149	0.206		192	-0.503	-0.129	0.144	0.116	-0.112	0.054	192	-0.179	0.067	-0.143	-0.049	0.043	0.106			192	0.026	1.819	0.564	0.21	2.294	0.671	192	-0.066	-0.116	-0.072	-0.757	0.105	0.005		192	-0.055	-0.092
	193	-4.232	1.796	0.777	-1.655	0.827	0.244	193	0.071	0.32	0.086	0.165	0.148	0.209		193	-0.554	-0.179	0.167	0.103	-0.109	0.077	193	-0.17	0.056	-0.081	-0.077	0.013	0.101			193	0.05	1.78	0.543	0.031	2.265	0.653	193	-0.023	-0.114	-0.096	-0.738	0.07	0.034		193	-0.023	-0.057
	194	-4.104	1.772	0.794	-1.667	0.834	0.189	194	-0.053	0.362	0.097	0.188	0.212	0.181		194	-0.625	-0.188	0.161	0.091	-0.067	0.131	194	-0.13	0.038	-0.158	-0.136	-0.015	0.129			194	0.054	1.734	0.548	-0.167	2.207	0.628	194	0.0007976	-0.108	-0.166	-0.8	0.078	0.049		194	-0.02	-0.044
	195	-4.268	1.681	0.733	-1.443	0.795	0.166	195	0.048	0.376	0.163	0.127	0.242	0.179		195	-0.666	-0.189	0.162	0.128	-0.105	0.153	195	-0.194	0.081	-0.162	-0.192	-0.005	0.126			195	-0.023	1.809	0.059	-0.309	2.136	0.484	195	0.0005913	-0.079	-0.136	-0.843	0.098	0.037		195	-0.034	-0.036
	196	-4.105	1.519	0.692	-1.232	0.74	0.15	196	0.091	0.19	0.23	0.109	0.244	0.197		196	-0.677	-0.175	0.127	0.122	-0.134	0.149	196	-0.264	0.08	-0.158	-0.187	-0.005	0.082			196	0.007	1.811	0.037	-0.369	2.095	0.418	196	-0.009	-0.014	-0.142	-0.848	0.029	0.037		196	-0.016	-0.048
	197	-4.069	1.343	0.581	-1.125	0.96	0.125	197	0.187	0.178	0.155	0.074	0.252	0.216		197	-0.652	-0.196	0.115	0.173	-0.161	0.096	197	-0.323	0.07	-0.104	-0.159	4.306e-05	0.043			197	0.024	1.66	-0.058	-0.473	2.09	0.383	197	0.02	0.08	-0.137	-0.869	-0.046	0.034		197	-0.035	-0.082
	198	-3.976	1.222	0.505	-1.183	0.832	0.046	198	0.016	0.24	0.203	0.062	0.257	0.277		198	-0.637	-0.192	0.125	0.148	-0.142	0.141	198	-0.292	0.038	-0.009	-0.102	0.027	0.082			198	-0.129	1.489	-0.081	-0.649	1.799	0.339	198	-0.018	0.143	-0.131	-0.89	-0.133	0.036		198	-0.005	-0.108
	199	-3.798	1.106	0.444	-1.079	0.745	0.32	199	-0.099	0.3	0.205	0.121	0.255	0.289		199	-0.606	-0.167	0.178	0.143	-0.09	0.151	199	-0.28	0.032	-0.09	-0.088	0.029	0.065			199	-0.054	1.489	-0.021	-0.882	1.712	0.308	199	-0.058	0.177	-0.071	-0.902	-0.157	0.02		199	0.022	-0.129
	200	-3.59	1.071	0.417	-0.916	0.676	0.326	200	-0.138	0.311	0.275	0.296	0.262	0.329		200	-0.589	-0.144	0.188	0.12	-0.068	0.176	200	-0.296	0.086	-0.159	-0.129	0.048	0.107			200	0.029	1.707	0.02	-0.979	1.862	0.241	200	-0.056	0.115	-0.005	-0.925	-0.114	0.007		200	0.06	-0.129
	201	-3.271	0.973	0.302	-1.23	0.624	0.255	201	-0.065	0.251	0.244	0.302	0.266	0.296		201	-0.615	-0.201	0.192	0.086	-0.104	0.154	201	-0.195	0.079	-0.142	-0.203	0.004	0.125			201	-0.086	1.737	0.065	-1.237	1.789	0.206	201	-0.04	0.098	0.003	-0.876	-0.101	0.038		201	0.049	-0.084
	202	-3.098	0.925	0.267	-1.123	0.579	0.19	202	-0.027	0.294	0.083	0.159	0.258	0.272		202	-0.604	-0.243	0.187	0.109	-0.13	0.121	202	-0.342	0.029	-0.099	-0.23	-0.021	0.141			202	-0.297	1.71	0.094	-1.749	1.709	0.159	202	0.017	0.118	0.008	-0.879	-0.172	0.039		202	0.062	-0.082
	203	-2.907	0.892	0.243	-0.96	0.502	0.173	203	-0.131	0.285	0.026	0.012	0.286	0.207		203	-0.623	-0.28	0.169	0.135	-0.177	0.087	203	-0.258	-0.091	-0.016	-0.163	-0.055	0.116			203	-0.288	0.768	0.087	-2.215	1.395	0.115	203	0.018	0.166	-0.044	-0.922	-0.295	0.002		203	0.075	-0.088
	204	-2.647	1.06	0.228	-0.766	0.432	0.171	204	-0.08	0.29	0.065	-0.023	0.245	0.233		204	-0.572	-0.289	0.147	0.211	-0.179	0.083	204	-0.217	-0.057	0.008	-0.133	-0.039	0.134			204	-5.619	0.711	0.105	-4.364	1.333	0.104	204	-0.03	0.175	-0.074	-0.899	-0.331	-0.07		204	0.086	-0.11
	205	-2.416	0.879	0.161	-1.006	0.374	0.146	205	-0.005	0.247	0.051	0.086	0.247	0.227		205	-0.614	-0.303	0.12	0.213	-0.182	0.082	205	-0.176	-0.054	0.015	-0.172	-0.052	0.091			205	-5.445	0.708	0.057	-4.304	1.217	0.05	205	-0.011	0.161	-0.055	-0.917	-0.326	-0.117		205	0.065	-0.051
	206	-2.236	0.721	0.084	-0.938	0.303	0.083	206	-0.025	0.248	0.06	0.076	0.219	0.229		206	-0.599	-0.285	0.094	0.203	-0.155	0.071	206	-0.227	0.036	-0.015	-0.168	-0.019	0.026			206	-5.452	0.739	0.081	-4.347	1.127	-0.004	206	-0.032	0.225	0.014	-0.877	-0.372	-0.129		206	0.114	0.017
	207	-2.146	0.608	0.005	-0.87	0.23	-0.0005205	207	-0.054	0.229	0.036	0.049	0.26	0.198		207	-0.606	-0.291	0.065	0.185	-0.108	0.057	207	-0.194	0.031	-0.093	-0.192	-0.051	-0.008			207	-6.081	0.727	0.068	-4.522	1.006	-0.034	207	-0.03	0.258	0.067	-0.898	-0.431	-0.084		207	0.106	0.057
	208	-1.962	0.445	-0.067	-0.724	0.364	-0.06	208	-0.036	0.256	0.164	0.09	0.266	0.201		208	-0.557	-0.29	0.074	0.181	-0.111	0.063	208	-0.242	-0.023	-0.082	-0.23	-0.053	0.043			208	-6.081	0.747	0.081	-4.593	0.927	-0.076	208	-0.074	0.247	0.03	-0.883	-0.499	-0.053		208	0.129	0.049
	209	-1.657	0.359	-0.123	-0.614	0.3	-0.115	209	-0.124	0.236	0.25	0.052	0.273	0.251		209	-0.557	-0.295	0.1	0.207	-0.142	0.063	209	-0.227	-0.03	-0.084	-0.247	-0.057	0.121			209	-6.091	0.74	0.071	-4.68	0.859	-0.141	209	-0.08	0.109	0.019	-0.829	-0.587	-0.046		209	0.076	0.017
	210	-1.438	0.243	-0.216	-0.746	0.248	-0.195	210	-0.01	0.306	0.233	0.028	0.24	0.251		210	-0.584	-0.321	0.125	0.207	-0.181	0.053	210	-0.195	-0.096	-0.091	-0.175	-0.038	0.153			210	-6.054	0.748	0.005	-4.763	0.789	-0.185	210	-0.113	0.111	-0.007	-0.782	-0.554	-0.04		210	0.012	-0.002
	211	-1.107	0.135	-0.248	-0.628	0.182	-0.203	211	-0.056	0.391	0.184	-0.018	0.223	0.268		211	-0.574	-0.342	0.127	0.237	-0.205	0.067	211	-0.186	-0.071	-0.04	-0.16	-0.004	0.14			211	-5.842	0.681	-0.033	-4.862	0.704	-0.234	211	-0.173	0.296	-0.055	-0.72	-0.466	-0.047		211	-0.003	-0.011
	212	-1.117	0.007	-0.342	-0.455	0.085	-0.25	212	-0.091	0.374	0.156	0.019	0.186	0.254		212	-0.523	-0.382	0.141	0.237	-0.202	0.055	212	-0.214	-0.104	-0.029	-0.178	-0.033	0.111			212	-5.542	0.09	-0.075	-4.918	0.434	-0.284	212	-0.255	0.293	-0.082	-0.647	-0.403	-0.029		212	-0.022	-0.024
	213	-0.951	-0.174	-0.389	-0.282	-0.06	-0.267	213	-0.254	0.344	0.183	0.046	0.209	0.271		213	-0.501	-0.388	0.128	0.236	-0.148	0.048	213	-0.163	-0.119	-0.023	-0.189	-0.068	0.077			213	-5.332	0.119	-0.091	-4.876	0.337	-0.31	213	-0.268	0.305	-0.117	-0.654	-0.419	-0.009		213	0.042	0.025
	214	-0.473	-0.313	-0.469	-0.258	-0.181	-0.369	214	-0.168	0.286	0.277	0.041	0.246	0.223		214	-0.431	-0.366	0.105	-0.235	-0.139	0.062	214	-0.153	-0.157	-0.046	-0.178	-0.066	0.073			214	-5.336	0.071	-0.12	-4.856	0.258	-0.337	214	-0.271	0.334	-0.107	-0.65	-0.487	-0.026		214	0.097	0.011
	215	-0.217	-0.434	-0.533	-0.156	-0.226	-0.078	215	-0.153	0.287	0.246	0.045	0.274	0.212		215	-0.423	-0.316	0.092	-0.256	-0.128	0.069	215	-0.175	-0.086	-0.128	-0.189	-0.06	0.099			215	-5.328	0.082	-0.169	-4.896	0.162	-0.366	215	-0.247	0.188	-0.078	-0.691	-0.504	-0.02		215	0.21	0.005
	216	0.02	-0.581	-0.573	-0.023	0.025	-0.071	216	-0.084	0.229	0.165	-0.007	0.321	0.167		216	-0.367	-0.301	0.069	-0.243	-0.129	0.036	216	-0.143	-0.127	-0.184	-0.13	-0.054	0.092			216	-5.17	0.084	-0.205	-4.895	0.064	-0.403	216	-0.307	0.201	-0.053	-0.657	-0.54	-0.007		216	0.258	0.005
	217	0.233	-0.778	-0.651	0.054	-0.052	-0.119	217	-0.036	0.118	0.113	-0.025	0.269	0.188		217	-0.317	-0.247	0.079	-0.21	-0.077	0.053	217	-0.19	-0.06	-0.008	-0.161	-0.026	0.111			217	-5.221	0.072	-0.202	-4.89	-0.081	-0.44	217	-0.336	0.211	-0.081	-0.584	-0.608	0.001		217	0.22	0.032
	218	0.293	-0.913	-0.717	0.042	-0.121	-0.159	218	-0.038	0.112	0.048	0.042	0.257	0.171		218	-0.29	-0.225	0.104	-0.189	-0.054	0.089	218	-0.171	-0.017	-0.085	-0.181	-0.021	0.125			218	-5.136	0.04	-0.129	-4.841	-0.183	-0.479	218	-0.365	0.168	-0.058	-0.537	-0.616	-0.061		218	0.198	0.027
	219	0.589	-1.04	-0.768	0.187	-0.23	-0.211	219	-0.072	0.181	0.067	0.018	0.215	0.154		219	-0.259	-0.219	0.098	-0.154	-0.067	0.121	219	-0.168	0.062	-0.142	-0.194	-0.033	0.13			219	-5.085	0.051	-0.53	-4.785	-0.315	-0.658	219	0.176	0.086	-0.045	-0.442	-0.646	-0.065		219	0.174	0.037
	220	0.648	-1.214	-0.835	0.373	-0.322	-0.234	220	-0.089	0.213	0.125	-0.004	0.178	0.144		220	-0.195	-0.256	0.082	-0.144	-0.118	0.084	220	-0.179	0.065	-0.172	-0.146	-0.007	0.111			220	-4.765	0.078	-0.529	-4.717	-0.398	-0.732	220	0.128	0.051	-0.035	-0.418	-0.661	0.004		220	0.178	0.026
	221	0.972	-1.463	-0.912	0.46	-0.477	-0.241	221	-0.165	0.279	0.143	-0.008	0.128	0.149		221	-0.185	-0.238	0.044	-0.121	-0.09	0.026	221	-0.16	0.116	-0.115	-0.076	0.039	0.121			221	-4.351	-0.449	-0.556	-4.576	-0.511	-0.796	221	0.09	0.013	-0.026	-0.338	-0.621	0.03		221	0.161	0.017
	222	1.279	-1.177	-0.992	0.482	-0.57	-0.284	222	-0.083	0.258	0.145	0.031	0.128	0.156		222	-0.149	-0.257	0.082	-0.058	-0.118	0.022	222	-0.135	0.059	-0.022	-0.05	0.041	0.142			222	-3.102	-0.559	-0.535	-4.411	-0.779	-0.846	222	0.043	0.068	-0.013	-0.325	-0.711	0.007		222	0.173	-0.004
	223	1.537	-1.267	-1.018	0.608	-0.674	-0.292	223	-0.12	0.159	0.131	0.08	0.151	0.088		223	-0.124	-0.273	0.066	-0.035	-0.109	0.007	223	-0.083	-0.043	-0.115	-0.074	-0.021	0.107			223	-2.866	-0.626	-0.53	-4.326	-0.85	-0.9	223	0.027	0.051	-0.029	-0.269	-0.698	-0.058		223	0.155	-0.0009517
	224	1.855	-1.825	-1.044	0.777	-0.447	-0.351	224	-0.114	0.203	0.118	0.049	0.138	0.103		224	-0.087	-0.279	0.064	-0.003	-0.118	0.016	224	0.014	-0.092	-0.16	-0.066	-0.049	0.098			224	-2.927	-0.613	-0.58	-4.256	-0.954	-0.92	224	0.032	0.065	0.022	-0.257	-0.73	-0.086		224	0.116	0.014
	225	2.351	-1.611	-1.071	0.784	-0.529	-0.35	225	-0.022	0.167	0.185	-0.034	0.147	0.103		225	-0.065	-0.264	0.003	0.018	-0.099	-0.017	225	0.045	-0.022	-0.152	-0.106	-0.026	0.081			225	-2.702	-0.651	-0.546	-4.112	-1.061	-0.939	225	0.031	0.028	-0.029	-0.193	-0.685	-0.054		225	0.112	-0.001
	226	2.481	-1.786	-1.085	0.993	-0.647	-0.439	226	-0.109	0.145	0.169	-0.003	0.053	0.169		226	-0.0007291	-0.23	-0.021	0.035	-0.115	-0.044	226	0.067	0.082	-0.112	-0.087	-0.024	0.057			226	-2.609	-0.661	-0.613	-4.001	-1.17	-0.93	226	0.033	-0.007	-0.079	-0.128	-0.687	-0.023		226	0.123	0.058
	227	2.984	-1.848	-1.087	0.977	-0.688	-0.439	227	-0.062	0.246	0.095	0.039	0.035	0.149		227	0.07	-0.213	-0.016	0.065	-0.082	-0.002	227	0.09	-0.003	-0.014	-0.073	-0.011	0.098			227	-2.49	-0.672	-0.648	-3.658	-1.311	-0.955	227	-0.005	0.032	-0.141	-0.082	-0.678	0.038		227	0.082	0.085
	228	3.426	-1.972	-1.129	1.164	-0.723	-0.478	228	-0.112	0.269	0.018	0.096	0.051	0.146		228	0.095	-0.202	-0.003	0.061	-0.056	0.022	228	0.031	-0.151	-0.043	-0.059	-0.012	0.126			228	-2.461	-1.537	-0.677	-3.523	-1.747	-0.989	228	-0.056	0.034	-0.157	-0.048	-0.652	0.013		228	0.089	0.092
	229	3.723	-2.044	-1.151	1.068	-0.792	-0.491	229	-0.136	0.181	-0.021	0.161	0.122	0.099		229	0.145	-0.209	0.02	0.086	-0.087	0.03	229	0.03	-0.176	-0.134	-0.064	0.032	0.148			229	-1.581	-1.481	-0.639	-3.356	-1.635	-1.056	229	-0.142	0.051	-0.203	0.014	-0.65	0.017		229	0.085	0.07
	230	4.137	-2.139	-1.217	1.21	-0.858	-0.483	230	-0.207	0.113	-0.012	0.196	0.13	0.089		230	0.145	-0.238	0.002	0.086	-0.124	0.0008324	230	-0.082	-0.119	-0.175	-0.055	0.029	0.097			230	-1.618	-1.507	-0.644	-3.215	-1.995	-1.1	230	-0.23	0.038	-0.191	0.076	-0.629	-0.003		230	0.126	0.034
	231	4.425	-2.233	-1.221	1.277	-0.904	-0.487	231	-0.026	0.054	-0.082	0.172	0.071	0.064		231	0.192	-0.225	-0.035	0.126	-0.144	-0.059	231	-0.034	0.006	-0.106	-0.072	0.022	0.049			231	-1.731	-1.524	-0.677	-3.066	-2.089	-1.085	231	-0.273	0.038	-0.175	0.133	-0.573	0.034		231	0.098	0.023
	232	4.794	-2.391	-1.185	0.927	-1.014	-0.437	232	0.042	0.015	-0.05	0.132	0.013	0.076		232	0.197	-0.185	-0.048	0.135	-0.086	-0.076	232	0.039	0.064	-0.092	-0.048	0.045	0.033			232	-1.687	-1.544	-0.769	-2.968	-2.213	-1.066	232	-0.327	0.032	-0.181	0.174	-0.522	0.065		232	0.05	0.001
	233	4.914	-2.468	-1.13	1.039	-1.119	-0.438	233	0.004	0.042	-0.071	0.054	0.031	0.074		233	0.228	-0.122	-0.055	0.164	-0.052	-0.056	233	0.122	0.034	-0.081	-0.034	0.09	0.048			233	-1.773	-1.616	-0.828	-2.766	-2.272	-1.079	233	-0.373	0.006	-0.239	0.242	-0.539	0.071		233	0.048	-0.02
	234	4.979	-2.564	-1.074	1.216	-0.781	-0.463	234	0.1	0.11	0.064	0.119	0.101	0.118		234	0.257	-0.083	-0.079	0.168	-0.01	-0.037	234	0.116	0.025	-0.13	-0.048	0.059	0.015			234	-1.891	-1.703	-0.837	-2.622	-2.404	-1.071	234	-0.389	-0.0005666	-0.275	0.29	-0.528	0.1		234	0.044	0.033
	235	5.084	-2.605	-1.044	1.375	-0.725	-0.484	235	0.122	0.155	0.022	0.187	0.081	0.111		235	0.288	-0.066	-0.088	0.173	0.009	-0.051	235	0.127	0.032	-0.174	-0.108	0.046	-0.029			235	-1.126	-2.985	-0.802	-2.147	-2.724	-1.071	235	-0.436	-0.045	-0.33	0.323	-0.512	0.108		235	0.082	0.006
	236	5.227	-2.632	-1.126	1.456	-0.666	-0.495	236	0.092	0.156	0.046	0.247	0.044	0.059		236	0.335	-0.069	-0.068	0.206	0.003	-0.072	236	0.141	0.074	-0.165	-0.143	0.029	-0.005			236	-1.114	-3.174	-0.792	-2.05	-2.817	-1.069	236	-0.434	-0.062	-0.267	0.311	-0.517	0.095		236	0.019	0.002
	237	4.828	-2.587	-0.811	1.541	-0.708	-0.542	237	0.103	0.107	-0.035	0.32	0.006	-0.047		237	0.392	-0.04	-0.044	0.269	0.012	-0.041	237	0.241	0.007	-0.182	-0.115	0.048	0.014			237	-0.971	-3.224	-0.785	-1.837	-2.863	-1.074	237	-0.562	-0.099	-0.317	-0.214	-0.565	0.118		237	-0.03	-0.018
	238	4.82	-2.434	-1.156	1.63	-1.148	-0.477	238	0.097	0.054	0.041	0.363	-0.026	-0.049		238	0.391	-0.009	-0.053	0.301	0.03	-0.063	238	0.241	0.021	-0.23	-0.032	0.103	0.061			238	-0.927	-3.209	-0.838	-1.574	-2.909	-1.068	238	-0.537	-0.17	-0.322	-0.163	-0.562	0.132		238	-0.049	0.028
	239	4.758	-2.358	-1.094	1.549	-1.1	-0.451	239	0.137	0.072	0.025	0.359	-0.095	-0.013		239	0.434	0.021	-0.053	0.306	0.07	-0.039	239	0.259	0.078	-0.138	-0.015	0.11	0.019			239	-0.662	-3.034	-0.882	-1.325	-2.979	-1.047	239	-0.529	-0.201	-0.351	-0.12	-0.527	0.163		239	-0.058	0.04
	240	4.685	-2.252	-1.012	1.533	-1.077	-0.349	240	0.104	0.017	-0.054	0.38	-0.015	-0.008		240	0.492	0.01	-0.061	0.343	0.035	-0.067	240	0.135	0.195	-0.072	-0.05	0.11	0.012			240	-0.668	-2.975	-0.883	-0.997	-3.032	-1.016	240	-0.545	0.042	-0.29	-0.084	-0.449	0.229		240	-0.042	0.026
	241	5.211	-2.204	-0.905	1.479	-1.024	-0.306	241	0.227	0.029	-0.085	0.422	-0.073	-0.045		241	0.576	-0.015	-0.111	-0.116	0.02	-0.095	241	0.235	0.22	0.012	-0.062	0.09	0.012			241	-0.601	-2.894	-0.802	-0.719	-3.089	-0.996	241	-0.618	0.088	-0.263	0.016	-0.472	0.239		241	-0.091	0.021
	242	5.127	-2.118	-0.823	1.373	-1.013	-0.269	242	0.348	-0.021	-0.051	0.435	-0.154	-0.039		242	0.575	0.016	-0.121	-0.108	0.044	-0.115	242	0.223	0.105	-0.069	-0.066	0.077	0.024			242	-0.33	-2.957	-0.704	-0.226	-3.121	-0.962	242	-0.669	-0.177	-0.271	0.071	-0.515	0.223		242	-0.082	0.041
	243	5.006	-2.027	-0.79	1.251	-0.931	-0.236	243	0.256	-0.093	-0.045	0.599	-0.261	-0.055		243	0.519	0.047	-0.097	-0.122	0.04	-0.1	243	0.265	0.034	-0.239	-0.106	0.076	0.041			243	-0.313	-2.997	-0.647	0.097	-3.134	-0.924	243	-0.148	0.04	-0.264	0.755	-0.48	0.203		243	-0.088	0.084
	244	4.862	-1.964	-0.709	1.215	-0.849	-0.118	244	0.019	-0.032	0.019	0.565	-0.227	-0.021		244	0.468	0.045	-0.083	0.357	0.067	-0.064	244	0.163	0.015	-0.238	-0.098	0.095	0.084			244	-0.368	-2.875	-0.712	0.177	-3.119	-0.874	244	-0.158	0.008	-0.268	0.813	-0.405	0.206		244	-0.072	0.045
	245	4.173	-1.864	-0.717	1.838	-0.785	-0.083	245	0.069	0.053	-0.016	0.607	-0.204	-0.059		245	0.556	0.028	-0.091	-0.096	0.085	-0.055	245	0.254	0.099	-0.188	-0.045	0.069	0.071			245	-0.389	-2.988	-0.769	0.306	-3.114	-0.816	245	-0.159	-0.005	-0.342	0.83	-0.404	0.204		245	-0.088	0.01
	246	4.118	-1.706	-0.64	1.748	-0.694	-0.072	246	0.169	-0.017	-0.105	0.642	-0.177	-0.044		246	0.58	0.054	-0.129	-0.131	0.11	-0.063	246	0.283	0.147	-0.211	0.041	0.06	0.077			246	-0.466	-2.961	-0.789	0.388	-3.084	-0.779	246	-0.17	-0.015	-0.39	0.848	-0.43	0.237		246	-0.113	-0.011
	247	3.995	-1.545	-0.577	1.683	-0.597	-0.051	247	0.18	0.02	-0.119	0.548	-0.152	-0.029		247	0.588	0.076	-0.101	-0.157	0.132	-0.04	247	0.279	0.164	-0.088	0.081	0.048	0.057			247	-0.437	-3.006	-0.783	0.72	-3.07	-0.688	247	-0.202	-0.051	-0.428	0.848	-0.475	0.259		247	-0.119	-0.001
	248	3.862	-1.44	-0.482	1.519	-0.791	-0.332	248	0.205	0.054	-0.085	0.519	-0.144	0.017		248	0.584	0.102	-0.099	-0.206	0.163	-0.079	248	0.308	0.113	-0.053	0.052	0.044	0.104			248	-0.365	-2.941	-0.789	0.902	-3.052	-0.642	248	-0.259	-0.055	-0.463	0.875	-0.422	0.342		248	-0.145	0.006
	249	4.054	-1.353	-0.399	1.37	-0.734	-0.285	249	0.216	0.046	-0.065	0.541	-0.175	-0.008		249	0.599	0.108	-0.083	-0.158	0.163	-0.069	249	0.211	0.076	-0.071	0.018	0.092	0.139			249	-0.368	-2.946	-0.758	1.045	-3.023	-0.57	249	-0.297	-0.005	-0.507	0.895	-0.429	0.246		249	-0.169	-0.004
	250	3.739	-1.295	-0.299	1.144	-0.712	-0.235	250	0.171	-0.021	-0.03	0.637	-0.201	-0.029		250	0.639	0.103	-0.093	-0.115	0.168	-0.067	250	0.252	0.159	-0.246	0.031	0.124	0.125			250	-0.495	-2.964	-0.259	1.151	-2.962	-0.412	250	-0.3	-0.021	-0.482	0.941	-0.378	0.394		250	-0.21	0.005
	251	3.474	-1.152	-0.272	1.386	-0.591	-0.193	251	0.357	-0.06	-0.006	0.492	-0.219	-0.084		251	0.661	0.084	-0.095	-0.091	0.114	-0.046	251	0.302	0.143	-0.356	-0.004	0.088	0.084			251	-0.521	-2.817	-0.202	1.375	-2.9	-0.361	251	-0.293	-0.055	-0.494	1.012	-0.352	0.367		251	-0.189	-0.047
	252	3.249	-1.016	-0.246	1.255	-0.543	-0.196	252	0.304	-0.073	0.053	0.612	-0.217	-0.056		252	0.671	0.151	-0.097	-0.109	0.145	-0.042	252	0.3	0.127	-0.177	-0.004	0.083	0.075			252	-0.596	-2.895	-0.209	1.726	-2.871	-0.318	252	-0.297	-0.072	-0.499	1.051	-0.315	0.369		252	-0.195	-0.052
	253	2.942	-0.937	-0.212	1.036	-0.566	-0.173	253	0.393	-0.145	0.02	0.585	-0.184	-0.079		253	0.635	0.203	-0.095	-0.134	0.176	-0.061	253	0.202	0.166	-0.175	-0.01	0.122	0.089			253	-0.595	-2.922	-0.191	2.146	-2.821	-0.246	253	-0.293	-0.104	-0.464	1.056	-0.235	0.324		253	-0.139	-0.055
	254	2.754	-1.097	-0.104	1.004	-0.437	-0.131	254	0.242	-0.153	0.029	0.597	-0.166	-0.07		254	0.623	0.236	-0.098	-0.183	0.18	-0.078	254	0.127	0.083	-0.118	0.025	0.13	0.093			254	-0.463	-2.986	-0.229	2.663	-2.75	-0.162	254	-0.314	-0.142	-0.436	1.015	-0.151	0.375		254	-0.154	-0.034
	255	2.471	-0.907	-0.041	1.255	-0.309	-0.091	255	0.088	-0.16	-0.044	0.633	-0.155	-0.085		255	0.597	0.213	-0.072	-0.169	0.164	-0.05	255	0.199	0.069	-0.168	0.006	0.127	0.066			255	5.493	-2.967	-0.153	5.279	-2.643	-0.067	255	-0.286	-0.216	-0.399	0.999	-0.089	0.413		255	-0.151	-0.025
	256	2.17	-0.698	0.035	1.099	-0.178	-0.006	256	0.046	-0.22	-0.01	0.621	-0.158	-0.035		256	0.583	0.192	-0.053	-0.203	0.172	-0.035	256	0.203	0.163	-0.176	0.025	0.095	0.07			256	5.18	-1.688	-0.148	5.35	-2.245	0.001	256	-0.248	-0.253	-0.445	0.934	-0.101	0.405		256	-0.188	-0.067
	257	1.965	-0.583	0.067	0.842	-0.11	0.086	257	0.265	-0.167	-0.047	0.636	-0.1	-0.037		257	0.559	0.191	-0.076	-0.161	0.189	-0.037	257	0.172	0.309	-0.256	-0.013	0.109	0.092			257	6.398	-1.681	-0.107	5.569	-2.125	0.06	257	-0.239	-0.338	-0.523	0.923	-0.129	0.219		257	-0.236	-0.131
	258	1.727	-0.54	0.157	0.677	-0.075	0.146	258	0.492	-0.143	-0.079	0.556	-0.117	-0.116		258	0.55	0.216	-0.081	-0.176	0.198	-0.046	258	0.116	0.359	-0.344	0.03	0.1	0.086			258	6.312	-1.717	-0.134	5.676	-2.008	0.123	258	-0.229	-0.322	-0.5	0.936	-0.086	0.242		258	-0.268	-0.182
	259	1.51	-0.409	0.22	0.551	-0.214	0.148	259	0.656	-0.137	-0.046	0.873	-0.14	-0.108		259	0.499	0.247	-0.086	0.277	0.22	-0.045	259	0.208	0.417	-0.364	0.07	0.096	0.088			259	6.505	-1.65	-0.185	5.869	-1.92	0.17	259	-0.243	-0.373	-0.545	0.967	-0.02	0.253		259	-0.27	-0.163
	260	1.649	-0.236	0.284	0.406	-0.115	0.147	260	0.572	-0.108	-0.014	0.92	-0.108	-0.118		260	0.492	0.214	-0.075	0.247	0.211	-0.061	260	0.213	0.196	-0.25	0.062	0.081	0.06			260	6.498	-1.551	-0.219	5.717	-1.799	0.184	260	-0.246	-0.381	-0.543	0.898	0.031	0.26		260	-0.265	-0.129
	261	1.271	-0.074	0.33	0.454	-0.045	0.178	261	0.643	-0.125	0.002	0.903	-0.154	-0.104		261	0.441	0.162	-0.068	0.231	0.145	-0.063	261	0.281	0.15	-0.165	0.018	0.065	0.016			261	6.403	-0.678	-0.194	5.785	-1.41	0.241	261	-0.217	-0.381	-0.558	0.824	0.009	0.282		261	-0.221	-0.067
	262	1.047	0.083	0.445	0.291	0.04	0.252	262	0.48	-0.163	0.044	0.834	-0.154	-0.083		262	0.39	0.153	-0.047	0.193	0.117	-0.051	262	0.285	0.208	-0.152	-0.037	0.019	0.012			262	6.277	-0.726	-0.172	5.793	-1.3	0.28	262	-0.16	-0.328	-0.475	0.759	0.016	0.433		262	-0.171	-0.031
	263	0.78	0.291	0.529	0.339	0.152	0.043	263	0.527	-0.091	-0.044	0.913	-0.159	-0.051		263	0.325	0.133	-0.043	0.14	0.091	-0.062	263	0.343	0.196	-0.182	-0.061	0.023	-0.005			263	6.092	-0.665	-0.111	5.801	-1.147	0.347	263	-0.094	-0.309	-0.422	0.742	0.023	0.42		263	-0.218	-0.019
	264	0.549	0.354	0.614	0.329	0.197	0.074	264	0.216	-0.075	-0.118	0.883	-0.176	-0.032		264	0.301	0.138	-0.034	0.079	0.11	-0.039	264	0.27	0.195	-0.174	-0.045	0.082	0.077			264	6.044	-0.688	-0.103	5.756	-0.993	0.356	264	-0.023	-0.315	-0.432	0.786	0.094	0.402		264	-0.286	-0.034
	265	0.527	0.482	0.648	0.136	0.298	0.062	265	0.356	-0.086	-0.249	0.901	-0.174	-0.048		265	0.291	0.13	-0.053	0.093	0.084	-0.029	265	0.11	0.104	-0.251	-0.02	0.104	0.103			265	6.253	-0.653	-0.1	5.7	-0.851	0.421	265	0.011	-0.34	-0.517	0.756	0.167	0.207		265	-0.322	-0.068
	266	0.275	0.61	0.695	0.116	0.101	0.06	266	0.28	-0.089	-0.184	0.752	-0.139	-0.061		266	0.285	0.153	-0.064	0.113	0.096	-0.013	266	0.058	0.113	-0.325	-0.019	0.072	0.132			266	6.326	-0.639	-0.059	5.665	-0.713	0.488	266	0.008	-0.395	-0.547	0.674	0.254	0.232		266	-0.312	-0.106
	267	0.081	0.754	0.744	0.024	0.163	0.106	267	0.119	-0.077	-0.136	0.715	-0.15	-0.076		267	0.269	0.159	-0.085	0.123	0.119	-0.026	267	0.175	0.155	-0.202	-0.029	0.012	0.101			267	6.271	-0.035	0.419	5.605	-0.296	0.564	267	0.034	-0.477	-0.637	0.614	0.229	0.245		267	-0.289	-0.106
	268	-0.118	0.88	0.81	-0.096	0.26	0.183	268	0.257	-0.038	-0.122	0.375	-0.153	-0.087		268	0.258	0.159	-0.082	0.125	0.144	-0.037	268	0.201	0.213	-0.114	-0.005	0.009	0.123			268	4.975	-0.083	0.391	5.408	-0.17	0.635	268	0.094	-0.549	-0.621	0.519	-0.078	0.263		268	-0.282	-0.086
	269	-0.218	1.027	0.849	-0.232	0.379	0.255	269	0.17	0.017	-0.159	0.442	-0.199	-0.093		269	0.22	0.157	-0.066	0.069	0.126	-0.039	269	0.137	0.245	-0.04	-0.0002435	-0.021	0.184			269	5.117	-0.159	0.39	5.352	-0.058	0.664	269	-0.377	-0.48	-0.497	0.409	0.167	0.365		269	-0.297	-0.096
	270	-0.42	1.231	0.906	-0.294	0.48	0.253	270	0.223	0.089	-0.017	0.386	-0.192	-0.064		270	0.222	0.145	-0.042	0.035	0.094	-0.008	270	0.074	0.205	-0.058	-0.036	0.034	0.186			270	5.197	-0.164	0.443	5.295	0.065	0.685	270	-0.321	-0.5	-0.429	0.347	0.207	0.391		270	-0.3	-0.161
	271	-0.615	1.104	0.899	-0.342	0.567	0.289	271	0.187	-0.027	0.057	0.426	-0.207	-0.024		271	0.207	0.145	0.004	0.018	0.079	-0.002	271	0.151	0.261	0.019	0.005	0.074	0.123			271	5.246	-0.233	0.429	5.216	0.174	0.723	271	-0.27	-0.475	-0.385	0.287	0.239	0.347		271	-0.256	-0.165
	272	-1.225	1.23	0.973	-0.386	0.655	0.334	272	0.039	0.007	-0.019	0.423	-0.117	0.004		272	0.195	0.165	0.001	0.063	0.089	0.005	272	0.209	0.251	-0.061	-0.026	0.111	0.077			272	5.571	-0.21	0.377	5.282	0.301	0.766	272	-0.297	-0.484	-0.369	0.302	0.277	0.359		272	-0.236	-0.154
	273	-1.181	1.34	1.019	-0.432	0.795	0.357	273	0.091	-0.083	-0.05	0.374	-0.11	-0.004		273	0.139	0.174	-0.012	0.048	0.105	-0.007	273	0.25	0.266	-0.1	-0.017	0.109	0.018			273	5.462	-0.14	0.4	4.992	0.412	0.774	273	-0.25	-0.529	-0.349	0.293	0.076	0.3		273	-0.228	-0.168
	274	-1.459	1.477	1.106	-0.459	0.866	0.416	274	0.088	-0.027	0.047	0.376	-0.093	0.031		274	0.054	0.173	-0.016	0.022	0.133	0.054	274	0.138	0.289	-0.032	-0.019	0.11	0.036			274	5.553	0.395	0.459	5.123	0.54	0.774	274	-0.176	-0.534	-0.35	0.212	0.046	0.273		274	-0.256	-0.203
	275	-1.721	1.655	1.077	-0.531	0.572	0.374	275	0.132	0.0004095	0.061	0.441	-0.122	0.028		275	0.021	0.112	-0.051	-0.019	0.082	0.037	275	0.158	0.263	-0.037	-0.033	0.088	0.031			275	5.47	0.359	0.524	4.65	0.667	0.9	275	-0.059	-0.518	-0.298	0.087	0.038	0.237		275	-0.242	-0.184
	276	-2.525	1.75	1.107	-0.759	0.681	0.345	276	0.029	0.085	0.102	0.488	-0.1	0.055		276	0.012	0.132	-0.032	-0.044	0.067	0.052	276	0.106	0.149	0.012	-0.05	0.091	0.095			276	3.696	0.265	0.528	4.367	0.867	0.914	276	0.001	-0.511	-0.278	0.025	-0.004	0.241		276	-0.216	-0.152
	277	-2.965	1.798	1.118	-0.897	0.72	0.374	277	0.131	0.139	0.155	0.409	-0.056	0.099		277	0.011	0.11	-0.031	-0.033	0.065	0.056	277	0.059	0.127	-0.038	-0.097	0.101	0.133			277	3.722	0.283	0.612	4.14	0.974	0.94	277	0.021	-0.422	-0.318	-0.049	0.217	0.275		277	-0.253	-0.163
	278	-3.381	1.777	1.152	-1.067	0.801	0.431	278	-0.041	0.202	0.18	0.394	-0.008	0.14		278	-0.044	0.09	0.039	-0.024	0.077	0.076	278	0.055	0.125	-0.017	-0.106	0.079	0.135			278	3.865	0.325	0.679	3.895	1.086	0.934	278	0.053	-0.414	-0.393	-0.108	0.223	0.318		278	-0.196	-0.195
	279	-3.584	1.91	1.148	-0.979	0.842	0.489	279	-0.327	0.149	0.217	0.278	0.024	0.125		279	-0.098	0.082	0.024	-0.071	0.088	0.086	279	0.109	0.115	-0.089	-0.092	0.016	0.099			279	1.29	0.392	0.624	2.819	1.166	0.925	279	0.138	-0.442	-0.336	-0.195	0.263	0.322		279	-0.18	-0.157
	280	-3.88	2.008	1.183	-1.134	0.913	0.475	280	-0.212	0.196	0.091	0.367	0.105	0.094		280	-0.162	0.093	0.019	-0.129	0.1	0.08	280	0.147	0.139	-0.169	-0.081	0.009	0.046			280	0.035	1.429	0.548	2.365	1.544	0.932	280	0.138	-0.492	-0.299	-0.234	0.291	0.308		280	-0.154	-0.113
	281	-4.096	2.061	1.187	-1.446	0.954	0.455	281	-0.168	0.222	0.109	0.418	0.106	0.066		281	-0.221	0.046	0.028	-0.191	0.046	0.089	281	0.048	0.177	-0.215	-0.09	-0.024	0.056			281	0.06	1.377	0.455	2.124	1.66	0.831	281	0.176	-0.486	-0.237	-0.24	0.271	0.221		281	-0.176	-0.081
	282	-4.227	2.111	1.2	-1.449	1.01	0.413	282	-0.054	0.124	0.04	0.204	0.056	0.108		282	-0.262	0.038	0.054	-0.242	0.019	0.094	282	-0.02	0.257	-0.281	-0.113	-0.028	0.076			282	0.409	1.328	0.48	1.973	1.763	0.813	282	0.15	-0.481	-0.264	-0.235	0.288	0.203		282	-0.185	-0.058
	283	-4.035	2.202	1.191	-1.625	1.026	0.447	283	0.114	0.084	0.068	0.294	0.025	0.09		283	-0.301	0.012	0.104	-0.275	-0.007	0.113	283	-0.085	0.146	-0.308	-0.107	-0.015	0.106			283	0.568	1.284	0.527	2.029	1.86	0.882	283	0.148	-0.384	-0.235	-0.246	0.268	0.153		283	-0.241	-0.09
	284	-4.15	2.213	1.133	-1.61	1.052	0.464	284	0.085	0.12	0.049	0.278	0.03	0.103		284	-0.355	0.032	0.086	-0.288	0.005	0.135	284	-0.094	0.183	-0.319	-0.094	0.047	0.138			284	0.64	1.436	0.614	1.893	1.949	0.849	284	0.207	-0.27	-0.208	-0.311	0.294	0.1		284	-0.181	-0.118
	285	-4.581	2.261	1.106	-0.916	1.102	0.465	285	0.152	0.232	0.031	0.294	0.094	0.137		285	-0.346	-0.003	0.048	-0.301	-0.022	0.095	285	-0.198	0.19	-0.304	-0.152	0.086	0.113			285	0.103	1.634	0.604	1.487	2.249	0.81	285	0.283	-0.248	-0.212	-0.409	0.305	0.123		285	-0.144	-0.118
	286	-4.654	2.225	1.107	-0.987	1.095	0.42	286	0.223	0.241	0.037	0.37	0.093	0.13		286	-0.368	-0.028	0.041	-0.322	0.009	0.123	286	-0.113	0.195	-0.262	-0.169	0.045	0.131			286	0.079	1.717	0.572	1.291	2.251	0.809	286	0.344	-0.228	-0.222	-0.465	0.272	0.153		286	-0.124	-0.102
	287	-4.759	2.215	1.045	-1.209	1.038	0.378	287	0.139	0.126	0.135	0.321	0.069	0.152		287	-0.374	-0.057	0.036	-0.325	-0.029	0.121	287	-0.009	0.206	-0.161	-0.081	0.027	0.134			287	0.086	1.714	0.419	1.103	2.273	0.687	287	-0.174	-0.215	-0.196	-0.548	0.217	0.146		287	-0.13	-0.108
	288	-4.384	2.147	1.07	-1.944	0.987	0.409	288	0.076	0.075	0.215	0.408	0.062	0.193		288	-0.404	-0.061	0.078	-0.347	-0.017	0.146	288	-0.041	0.18	-0.177	-0.057	0.033	0.14			288	0.09	1.766	0.438	0.914	2.297	0.691	288	-0.262	-0.209	-0.154	-0.552	0.125	0.141		288	-0.119	-0.122
	289	-4.386	2.048	1.049	-1.952	0.949	0.41	289	-0.015	0.135	0.211	0.381	0.136	0.214		289	-0.456	-0.041	0.104	-0.36	-0.012	0.121	289	-0.112	0.175	-0.064	-0.082	0.09	0.124			289	0.185	1.654	0.41	0.816	2.337	0.69	289	-0.287	-0.251	-0.19	-0.528	0.157	0.125		289	-0.132	-0.082
	290	-4.253	1.972	1.052	-1.904	0.923	0.397	290	-0.048	0.169	0.277	0.161	0.241	0.219		290	-0.477	-0.07	0.13	-0.369	-0.043	0.108	290	-0.266	0.036	-0.069	-0.121	0.115	0.094			290	0.214	1.623	0.537	0.617	2.4	0.778	290	-0.227	-0.237	-0.229	-0.584	0.117	0.094		290	-0.054	-0.131
	291	-4.23	1.86	1.001	-1.692	0.956	0.402	291	-0.166	0.22	0.274	0.26	0.253	0.15		291	-0.476	-0.089	0.115	-0.345	-0.092	0.099	291	-0.242	-0.026	-0.021	-0.109	0.073	0.092			291	-0.155	1.693	0.552	0.414	2.378	0.753	291	-0.125	-0.203	-0.216	-0.661	0.084	0.057		291	-0.049	-0.19
	292	-4.13	1.875	0.96	-1.651	0.984	0.314	292	-0.023	0.208	0.14	0.093	0.185	0.121		292	-0.468	-0.151	0.132	-0.331	-0.097	0.101	292	-0.168	0.000143	-0.05	-0.132	0.043	0.093			292	-0.135	1.755	0.621	0.313	2.34	0.687	292	-0.116	-0.149	-0.207	-0.699	-0.015	0.056		292	-0.07	-0.187
	293	-4.049	1.874	0.856	-1.512	0.981	0.281	293	0.021	0.218	0.18	0.307	0.111	0.155		293	-0.538	-0.131	0.134	0.18	-0.083	0.076	293	-0.119	0.04	0.02	-0.138	0.005	0.095			293	-0.141	1.748	0.614	0.263	2.259	0.656	293	-0.141	-0.116	-0.193	-0.766	-0.058	0.066		293	-0.12	-0.083
	294	-4.268	1.777	0.742	-1.392	0.9	0.279	294	0.027	0.218	0.213	0.264	0.115	0.223		294	-0.571	-0.146	0.11	0.143	-0.068	0.067	294	-0.119	0.062	-0.04	-0.165	0.046	0.093			294	-0.044	1.688	0.105	0.162	2.209	0.459	294	-0.159	-0.103	-0.118	-0.774	-0.106	-0.002		294	-0.163	-0.042
	295	-4.208	1.72	0.703	-1.45	0.781	0.217	295	0.069	0.24	0.155	0.261	0.16	0.191		295	-0.594	-0.162	0.105	0.128	-0.098	0.052	295	-0.172	0.074	-0.088	-0.155	0.068	0.109			295	0.008	1.702	0.062	-0.073	2.195	0.462	295	-0.094	-0.069	-0.092	-0.828	-0.092	-0.012		295	-0.132	-0.021
	296	-4.222	1.661	0.629	-1.489	0.629	0.135	296	0.098	0.235	0.177	0.133	0.183	0.195		296	-0.573	-0.148	0.108	0.162	-0.103	0.071	296	-0.138	0.063	-0.083	-0.137	0.065	0.157			296	0.057	1.675	0.079	-0.25	2.17	0.439	296	-0.074	-0.106	0.004	-0.788	-0.104	-0.022		296	-0.129	-0.074
	297	-4.088	1.608	0.683	-1.415	0.613	0.081	297	-0.025	0.268	0.179	0.075	0.199	0.153		297	-0.57	-0.177	0.084	0.151	-0.117	0.074	297	-0.101	0.146	-0.071	-0.138	0.045	0.176			297	0.08	1.624	0.118	-0.334	2.082	0.365	297	-0.068	-0.135	0.004	-0.8	-0.065	0.025		297	-0.072	-0.062
	298	-3.805	1.55	0.624	-1.12	0.602	0.087	298	0.022	0.318	0.209	0.127	0.227	0.183		298	-0.551	-0.201	0.097	0.141	-0.126	0.092	298	-0.14	0.079	-0.105	-0.145	0.033	0.186			298	0.000808	1.636	0.094	-0.503	1.999	0.316	298	-0.048	-0.096	0.017	-0.78	-0.102	0.017		298	-0.017	-0.035
	299	-3.633	1.42	0.559	-0.987	0.866	0.05	299	-0.029	0.315	0.143	0.032	0.282	0.187		299	-0.594	-0.228	0.12	0.127	-0.179	0.106	299	-0.178	0.111	-0.153	-0.17	0.019	0.19			299	-0.004	1.664	0.047	-0.671	1.935	0.288	299	0.008	-0.006	-0.04	-0.867	-0.146	0.019		299	0.03	-0.039
	300	-3.468	1.271	0.431	-1.33	0.777	0.319	300	-0.05	0.317	0.184	0.008	0.35	0.211		300	-0.602	-0.231	0.135	0.107	-0.158	0.106	300	-0.134	0.102	-0.159	-0.151	0.038	0.131			300	-0.082	1.614	0.026	-0.898	1.876	0.26	300	-0.007	0.082	-0.122	-0.844	-0.199	-0.021		300	0.049	-0.048
	301	-3.375	1.124	0.387	-1.181	0.731	0.271	301	-0.024	0.301	0.214	0.062	0.316	0.257		301	-0.572	-0.252	0.149	0.147	-0.146	0.11	301	-0.156	0.044	-0.076	-0.146	-0.024	0.147			301	-0.081	1.683	-0.004	-1.06	1.825	0.206	301	-0.046	0.149	-0.135	-0.865	-0.246	-0.008		301	0.042	-0.024
	302	-3.195	0.976	0.342	-1.05	0.69	0.222	302	0.034	0.217	0.17	0.176	0.208	0.26		302	-0.592	-0.256	0.113	0.102	-0.15	0.085	302	-0.166	-0.087	0.012	-0.162	-0.032	0.148			302	-0.075	1.611	-0.027	-1.403	1.758	0.149	302	-0.017	0.215	-0.13	-0.909	-0.249	-0.018		302	0.107	-0.015
	303	-3.042	0.876	0.299	-0.983	0.591	0.192	303	0.149	0.202	0.123	0.162	0.19	0.255		303	-0.59	-0.256	0.115	0.126	-0.149	0.087	303	-0.275	-0.203	0.111	-0.133	-0.009	0.15			303	-0.262	0.705	-0.068	-1.847	1.417	0.118	303	-0.028	0.145	-0.172	-0.889	-0.319	-0.051		303	0.177	0.03
	304	-2.696	0.968	0.185	-0.826	0.496	0.13	304	0.149	0.302	0.094	0.062	0.243	0.208		304	-0.612	-0.252	0.092	0.113	-0.118	0.095	304	-0.237	-0.174	0.107	-0.138	0.037	0.113			304	-5.634	0.775	-0.079	-4.154	1.331	0.077	304	-0.123	0.135	-0.249	-0.831	-0.33	-0.091		304	0.194	0.009
	305	-2.526	0.891	0.147	-0.708	0.356	0.076	305	0.108	0.404	0.093	0.014	0.267	0.157		305	-0.56	-0.235	0.068	0.104	-0.107	0.07	305	-0.236	-0.142	0.053	-0.144	0.005	0.088			305	-5.571	0.821	-0.078	-4.231	1.235	0.067	305	-0.185	0.152	-0.203	-0.716	-0.348	-0.083		305	0.188	-0.028
	306	-2.259	0.796	0.095	-0.8	0.246	0.043	306	0.039	0.411	0.105	0.029	0.267	0.123		306	-0.477	-0.255	0.06	-0.302	-0.104	0.08	306	-0.183	-0.049	0.021	-0.179	-0.022	0.12			306	-5.641	0.786	0.028	-4.32	1.167	0.02	306	-0.132	0.219	-0.117	-0.817	-0.341	-0.029		306	0.132	-0.062
	307	-2.009	0.691	0.074	-0.777	0.159	0.044	307	-0.068	0.314	0.111	0.028	0.268	0.108		307	-0.474	-0.288	0.058	-0.292	-0.129	0.064	307	-0.133	0.045	-0.065	-0.182	-0.013	0.156			307	-5.647	0.687	0.014	-4.392	1.11	-0.016	307	-0.17	0.279	-0.082	-0.814	-0.351	-0.043		307	0.093	-0.089
	308	-1.839	0.506	-0.022	-0.69	0.096	0.021	308	-0.181	0.315	0.092	0.058	0.231	0.161		308	-0.466	-0.293	0.111	-0.236	-0.164	0.107	308	-0.156	0.096	-0.102	-0.183	-0.062	0.161			308	-5.758	0.679	-0.018	-4.445	1.041	-0.052	308	-0.234	0.277	-0.071	-0.774	-0.333	-0.012		308	0.07	-0.097
	309	-1.884	0.358	-0.091	-0.493	0.282	0.005	309	-0.141	0.285	0.128	0.03	0.194	0.165		309	-0.495	-0.305	0.137	-0.26	-0.177	0.082	309	-0.148	0.08	-0.103	-0.151	-0.043	0.159			309	-5.633	0.624	-0.038	-4.492	0.949	-0.081	309	-0.244	0.266	-0.119	-0.71	-0.412	0.019		309	0.06	-0.065
	310	-1.342	0.178	-0.143	-0.56	0.204	-0.075	310	-0.033	0.294	0.113	-0.004	0.228	0.186		310	-0.497	-0.273	0.14	-0.279	-0.17	0.082	310	-0.21	-0.028	-0.023	-0.136	0.006	0.151			310	-6.174	0.604	0.033	-4.571	0.877	-0.142	310	-0.16	0.244	-0.154	-0.788	-0.496	0.054		310	0.066	-0.026
	311	-1.011	0.067	-0.199	-0.514	0.121	-0.13	311	0.032	0.24	0.101	0.056	0.241	0.211		311	-0.489	-0.276	0.159	-0.276	-0.139	0.098	311	-0.225	-0.1	-0.021	-0.109	0.023	0.14			311	-5.898	0.579	0.027	-4.68	0.739	-0.175	311	-0.102	0.226	-0.208	-0.818	-0.468	0.089		311	0.132	-0.004
	312	-1.119	0.01	-0.283	-0.373	0.045	-0.197	312	-0.081	0.16	0.142	0.076	0.201	0.234		312	-0.487	-0.276	0.176	-0.303	-0.125	0.081	312	-0.276	-0.089	-0.064	-0.105	-0.004	0.136			312	-5.757	-0.014	-0.019	-4.723	0.389	-0.227	312	-0.098	0.004	-0.187	-0.778	-0.51	0.052		312	0.169	-0.031
	313	-0.848	-0.064	-0.393	-0.232	-0.023	-0.235	313	0.024	0.191	0.166	0.1	0.202	0.261		313	-0.494	-0.313	0.128	-0.32	-0.104	0.066	313	-0.221	-0.098	-0.077	-0.125	-0.02	0.133			313	-5.622	0.022	-0.092	-4.736	0.268	-0.295	313	-0.126	-0.024	-0.131	-0.703	-0.565	0.003		313	0.176	-0.033
	314	-0.654	-0.232	-0.467	-0.134	-0.101	-0.283	314	-0.017	0.201	0.258	0.089	0.196	0.326		314	-0.43	-0.329	0.078	-0.286	-0.122	0.062	314	-0.141	-0.081	-0.13	-0.075	-0.009	0.142			314	-5.79	-0.009	-0.106	-4.783	0.205	-0.377	314	-0.202	-0.02	-0.138	-0.621	-0.644	-0.052		314	0.161	-0.008
	315	-0.208	-0.473	-0.493	-0.132	-0.175	-0.314	315	0.012	0.24	0.225	0.028	0.163	0.32		315	-0.403	-0.298	0.099	-0.256	-0.143	0.08	315	-0.077	-0.151	-0.102	-0.058	0.033	0.14			315	-5.726	-0.016	-0.107	-4.807	0.099	-0.454	315	-0.266	0.019	-0.112	-0.593	-0.658	-0.074		315	0.168	0.035
	316	-0.047	-0.529	-0.572	-0.043	-0.011	-0.106	316	-0.029	0.285	0.245	0.052	0.219	0.284		316	-0.379	-0.265	0.113	-0.258	-0.144	0.102	316	-0.044	-0.069	-0.139	-0.043	0.025	0.102			316	-5.672	-0.004	-0.54	-4.852	-0.019	-0.62	316	0.229	0.042	-0.132	-0.498	-0.629	-0.005		316	0.138	0.075
	317	0.116	-0.595	-0.693	-0.018	-0.069	-0.12	317	-0.058	0.256	0.201	0.017	0.193	0.176		317	-0.378	-0.249	0.112	-0.237	-0.116	0.105	317	-0.157	-0.08	-0.181	-0.061	-0.009	0.11			317	-5.398	-0.003	-0.493	-4.739	-0.119	-0.553	317	0.168	0.069	-0.163	-0.496	-0.597	0.006		317	0.122	0.054
	318	0.284	-0.716	-0.74	0.081	-0.133	-0.154	318	-0.019	0.297	0.218	0.008	0.146	0.188		318	-0.351	-0.26	0.1	-0.191	-0.118	0.101	318	-0.274	-0.121	-0.144	-0.089	-0.044	0.13			318	-5.21	-0.0007609	-0.569	-4.743	-0.166	-0.698	318	0.155	0.027	-0.219	-0.49	-0.59	0.021		318	0.088	0.057
	319	0.39	-0.963	-0.763	0.191	-0.209	-0.178	319	0.04	0.196	0.186	-0.028	0.043	0.168		319	-0.311	-0.283	0.126	-0.211	-0.146	0.065	319	-0.227	-0.133	-0.09	-0.125	-0.024	0.1			319	-5.05	-0.06	-0.642	-4.731	-0.209	-0.738	319	0.18	0.047	-0.255	-0.469	-0.64	0.035		319	0.128	0.034
	320	0.678	-1.182	-0.865	0.325	-0.324	-0.247	320	-0.101	0.226	0.081	0.018	0.093	0.149		320	-0.218	-0.296	0.126	-0.146	-0.152	0.038	320	-0.19	-0.142	-0.045	-0.126	-0.014	0.062			320	-5.03	-0.049	-0.692	-4.671	-0.3	-0.771	320	0.172	0.071	-0.301	-0.4	-0.662	0.056		320	0.069	0.047
	321	0.834	-1.383	-0.917	0.324	-0.404	-0.285	321	-0.046	0.23	0.024	-0.007	0.102	0.112		321	-0.163	-0.289	0.091	-0.112	-0.121	0.031	321	-0.183	-0.084	0.04	-0.15	-0.005	0.073			321	-5.086	-0.029	-0.732	-4.63	-0.405	-0.792	321	0.092	0.072	-0.317	-0.333	-0.671	0.042		321	0.093	0.042
	322	1.011	-1.582	-0.949	0.403	-0.228	-0.331	322	-0.121	0.316	0.021	-0.022	0.141	0.054		322	-0.107	-0.294	0.044	-0.059	-0.105	0.041	322	-0.098	-0.072	0.037	-0.157	-0.038	0.09			322	-4.955	-0.606	-0.751	-4.57	-0.739	-0.847	322	0.049	0.109	-0.303	-0.285	-0.662	0.04		322	0.06	0.041
	323	1.267	-1.709	-0.993	0.592	-0.348	-0.346	323	-0.062	0.324	0.006	0.000759	0.14	0.013		323	-0.067	-0.312	0.045	-0.007	-0.115	0.035	323	-0.189	-0.06	0.066	-0.201	-0.013	0.113			323	-3.216	-0.601	-0.685	-4.28	-0.868	-0.905	323	-0.013	0.097	-0.261	-0.194	-0.704	0.06		323	0.111	-0.009
	324	1.469	-1.899	-1.016	0.725	-0.461	-0.374	324	-0.139	0.193	0.127	0.073	0.113	0.077		324	-0.01	-0.264	0.05	0.048	-0.131	0.055	324	-0.197	-0.03	0.026	-0.169	0.009	0.078			324	-2.954	-0.556	-0.668	-4.194	-0.996	-0.958	324	-0.054	0.113	-0.226	-0.152	-0.721	0.072		324	0.129	-0.006
	325	2.041	-1.707	-1.084	0.817	-0.507	-0.449	325	-0.124	0.131	0.117	0.09	0.11	0.124		325	0.023	-0.207	0.038	0.116	-0.105	0.03	325	-0.085	0.032	-0.04	-0.155	0.035	0.02			325	-2.995	-0.5	-0.685	-4.017	-1.154	-0.99	325	-0.062	0.095	-0.226	-0.132	-0.748	0.118		325	0.106	-0.0009385
	326	2.539	-1.773	-1.141	0.867	-0.539	-0.499	326	-0.126	0.009	0.094	0.071	0.034	0.137		326	0.066	-0.18	0.063	0.149	-0.099	0.03	326	-0.091	0.124	-0.076	-0.131	0.061	-0.01			326	-2.85	-0.53	-0.696	-3.897	-1.27	-1.012	326	-0.084	0.058	-0.234	-0.122	-0.743	0.064		326	0.101	0.005
	327	3.13	-1.882	-1.193	0.921	-0.667	-0.499	327	-0.123	0.111	0.042	0.122	-0.011	0.098		327	0.106	-0.158	0.046	0.159	-0.062	-0.021	327	0.01	0.093	0.016	-0.092	0.067	0.089			327	-2.512	-0.628	-0.691	-3.713	-1.366	-1.039	327	-0.116	0.021	-0.203	-0.095	-0.713	0.016		327	0.009	-0.011
	328	3.619	-1.937	-0.84	0.767	-0.771	-0.501	328	-0.088	0.069	0.061	0.134	-0.026	0.094		328	0.095	-0.172	0.068	0.11	-0.063	0.007	328	-0.029	0.155	0.088	-0.103	0.031	0.157			328	-1.634	-1.563	-0.717	-3.481	-1.748	-1.055	328	-0.117	-0.048	-0.201	-0.048	-0.734	0.01		328	0.045	-0.069
	329	3.79	-2.03	-1.186	0.91	-0.897	-0.461	329	-0.063	0.037	0.078	0.185	-0.047	0.092		329	0.115	-0.166	0.06	0.071	-0.017	0.011	329	-0.097	0.128	0.121	-0.062	0.013	0.135			329	-1.457	-1.716	-0.738	-3.19	-1.817	-1.06	329	-0.143	-0.096	-0.158	-0.003	-0.675	0.0001615		329	-0.0004811	-0.042
	330	4.237	-2.157	-1.12	1.324	-0.96	-0.364	330	-0.067	0.033	0.073	0.239	0.011	0.083		330	0.167	-0.193	0.057	0.1	-0.008	0.014	330	-0.083	0.096	0.088	-0.098	0.041	0.079			330	-1.494	-1.808	-0.761	-3.094	-1.898	-1.05	330	-0.183	-0.138	-0.199	0.047	-0.612	0.024		330	0.032	-0.044
	331	4.029	-2.301	-1.128	1.598	-1.064	-0.372	331	-0.091	-0.004	-0.009	0.258	0.036	0.082		331	0.225	-0.2	0.025	0.163	0.005	-0.003	331	-0.051	0.068	0.012	-0.134	0.031	0.048			331	-1.368	-1.699	-0.759	-2.952	-1.966	-1.076	331	-0.212	-0.122	-0.255	0.094	-0.563	0.057		331	0.061	-0.034
	332	4.869	-2.432	-1.125	1.163	-1.111	-0.384	332	-0.136	-0.009	-0.029	0.238	0.064	0.067		332	0.272	-0.191	0.003	0.167	0.022	-0.018	332	0.003	0.013	-0.077	-0.179	0.008	0.017			332	-1.471	-1.664	-0.835	-2.739	-2.096	-1.09	332	-0.282	-0.126	-0.26	0.143	-0.593	0.108		332	0.116	-0.056
	333	4.95	-2.516	-1.145	1.224	-0.686	-0.444	333	0.109	0.109	0.017	0.264	0.06	0.063		333	0.303	-0.2	-0.015	0.147	-0.011	-0.039	333	0.052	-0.07	-0.223	-0.161	-0.04	0.023			333	-1.581	-1.476	-0.819	-2.679	-2.023	-1.108	333	-0.367	-0.123	-0.218	0.249	-0.609	0.111		333	0.096	-0.012
	334	5.101	-2.536	-1.138	1.309	-0.701	-0.473	334	0.087	0.109	-0.004	0.288	0.034	0.032		334	0.317	-0.192	-0.022	0.102	-0.094	-0.006	334	0.07	-0.213	-0.251	-0.133	-0.106	0.026			334	-0.747	-1.532	-0.857	-2.304	-2.41	-1.096	334	-0.444	-0.112	-0.285	0.28	-0.62	0.12		334	0.105	0.043
	335	5.25	-2.53	-1.118	1.467	-0.744	-0.472	335	0.071	0.103	0.031	0.264	0.061	-0.022		335	0.328	-0.14	-0.019	0.141	-0.097	-0.021	335	0.101	-0.127	-0.346	-0.057	-0.115	0.065			335	-0.713	-2.906	-0.876	-2.128	-2.741	-1.076	335	-0.386	-0.072	-0.37	0.291	-0.596	0.149		335	0.072	0.069
	336	4.846	-2.435	-1.105	1.678	-1.166	-0.46	336	0.061	0.042	0.073	0.297	0.028	0.002		336	0.334	-0.084	-0.016	0.16	-0.044	-0.026	336	0.156	-0.021	-0.349	-0.049	-0.028	0.073			336	-0.866	-3.065	-0.893	-1.818	-2.794	-1.066	336	-0.401	-0.127	-0.4	0.329	-0.6	0.171		336	0.009	0.039
	337	4.841	-2.396	-1.078	1.651	-1.154	-0.43	337	0.14	0.06	0.15	0.285	-0.006	0.023		337	0.347	-0.03	-0.019	0.245	0.036	-0.043	337	0.181	0.076	-0.227	-0.041	0.084	0.049			337	-1.087	-3.017	-0.927	-1.585	-2.849	-1.049	337	-0.438	-0.163	-0.387	0.389	-0.605	0.189		337	-0.009	0.056
	338	4.911	-2.303	-0.982	1.76	-1.091	-0.36	338	0.076	0.075	0.147	0.287	0.032	0.014		338	0.347	-0.052	-0.051	0.25	0.033	-0.024	338	0.158	0.052	-0.134	-0.077	0.043	0.058			338	-0.775	-3.055	-0.909	-1.289	-2.889	-1.02	338	-0.5	-0.24	-0.392	-0.14	-0.599	0.221		338	0.009	0.027
	339	4.929	-2.272	-0.998	1.716	-0.996	-0.337	339	0.091	0.118	0.039	0.304	0.038	-0.085		339	0.386	-0.043	-0.064	0.279	0.009	-0.066	339	0.142	0.055	-0.106	-0.057	-0.024	0.113			339	-0.66	-3.043	-0.891	-1.107	-2.945	-1.027	339	-0.564	-0.262	-0.431	-0.078	-0.532	0.239		339	0.042	0.013
	340	4.898	-2.192	-1.002	1.694	-0.946	-0.327	340	0.038	0.065	0.011	0.404	-0.057	-0.09		340	0.408	-0.053	-0.038	0.286	0.015	-0.058	340	0.132	-0.065	-0.124	-0.051	-0.045	0.081			340	-0.573	-3.108	-0.854	-0.816	-2.99	-1.023	340	-0.63	-0.233	-0.497	-0.021	-0.578	0.274		340	0.031	-0.023
	341	4.898	-2.217	-0.957	1.714	-0.991	-0.352	341	0.138	0.014	-0.044	0.433	-0.083	-0.079		341	0.471	-0.017	-0.033	0.293	0.068	-0.053	341	0.287	-0.048	-0.136	-0.007	0.019	0.043			341	-0.367	-3.016	-0.735	-0.373	-3.044	-1.017	341	-0.679	-0.196	-0.473	0.054	-0.56	0.314		341	-0.015	-0.018
	342	4.941	-2.156	-0.915	1.66	-1.039	-0.274	342	0.072	-0.07	-0.175	0.449	-0.1	-0.098		342	0.513	0.016	-0.024	-0.199	0.101	-0.022	342	0.34	0.046	-0.175	-0.033	0.085	0.039			342	-0.386	-3.064	-0.702	-0.129	-3.116	-0.969	342	-0.083	-0.176	-0.407	0.746	-0.577	0.281		342	-0.064	-0.026
	343	4.872	-2.07	-0.814	1.618	-0.954	-0.22	343	-0.047	-0.073	-0.213	0.51	-0.052	-0.068		343	0.549	0.054	-0.046	-0.219	0.116	-0.02	343	0.412	0.03	-0.257	0.015	0.087	0.072			343	-0.297	-3.093	-0.662	-0.046	-3.14	-0.919	343	-0.747	0.043	-0.355	0.134	-0.463	0.249		343	-0.095	-0.026
	344	4.814	-2.009	-0.768	1.659	-0.826	-0.183	344	-0.059	-0.052	-0.178	0.504	-0.081	-0.026		344	0.595	0.066	-0.072	-0.16	0.112	-0.031	344	0.404	0.085	-0.313	-0.003	0.09	0.076			344	-0.31	-3.074	-0.691	0.096	-3.139	-0.881	344	-0.804	-0.042	-0.379	0.163	-0.405	0.276		344	-0.064	-0.019
	345	4.687	-1.922	-0.706	1.529	-0.775	-0.194	345	-0.107	-0.1	-0.096	0.604	-0.04	0.015		345	0.595	0.05	-0.058	-0.099	0.087	-0.068	345	0.258	0.106	-0.284	-0.003	0.063	0.066			345	-0.367	-3.206	-0.689	0.306	-3.135	-0.82	345	-0.191	-0.054	-0.449	0.858	-0.407	0.311		345	-0.085	-0.044
	346	4.962	-1.858	-0.654	1.297	-0.713	-0.162	346	0.234	-0.076	-0.067	0.471	-0.021	0.006		346	0.623	0.059	-0.085	-0.094	0.083	-0.06	346	0.223	0.144	-0.26	-0.078	0.074	0.041			346	-0.396	-3.266	-0.736	0.492	-3.131	-0.762	346	-0.234	-0.065	-0.542	0.878	-0.399	0.201		346	-0.054	-0.025
	347	4.676	-1.676	-0.575	0.938	-0.606	-0.151	347	0.009	-0.134	-0.047	0.586	-0.09	-0.012		347	0.626	0.054	-0.119	-0.093	0.093	-0.053	347	0.102	0.106	-0.236	-0.094	0.096	0.024			347	-0.469	-3.177	-0.758	0.833	-3.129	-0.706	347	-0.279	-0.128	-0.583	0.963	-0.346	0.207		347	-0.107	-0.058
	348	3.967	-1.465	-0.473	1.58	-0.813	-0.418	348	0.132	-0.047	-0.074	0.77	-0.155	0.005		348	0.636	0.086	-0.134	-0.154	0.128	-0.016	348	0.086	0.106	-0.3	-0.071	0.121	-0.025			348	-0.53	-2.991	-0.782	1.055	-3.122	-0.667	348	-0.336	-0.21	-0.547	0.961	-0.302	0.171		348	-0.146	-0.038
	349	4.232	-1.322	-0.428	1.356	-0.735	-0.368	349	0.01	-0.166	-0.088	0.771	-0.203	0.0003611		349	0.615	0.091	-0.12	-0.154	0.112	-0.035	349	0.142	0.192	-0.182	0.002	0.143	-0.024			349	-0.542	-2.851	-0.705	1.148	-3.106	-0.618	349	-0.992	-0.188	-0.468	0.339	-0.312	0.307		349	-0.219	-0.04
	350	4.043	-1.298	-0.343	1.24	-0.703	-0.302	350	0.286	-0.153	-0.162	0.823	-0.192	-0.036		350	0.581	0.096	-0.088	-0.183	0.136	-0.034	350	0.199	0.27	-0.138	0.01	0.12	-0.037			350	-0.444	-2.883	-0.3	1.318	-3.052	-0.433	350	-0.971	-0.212	-0.536	0.34	-0.328	0.202		350	-0.228	-0.05
	351	3.689	-1.166	-0.322	1.195	-0.624	-0.26	351	0.297	-0.231	-0.293	0.746	-0.187	-0.082		351	0.554	0.118	-0.06	-0.186	0.135	-0.033	351	0.327	0.248	-0.108	0.033	0.128	0.01			351	-0.416	-2.884	-0.262	1.478	-2.987	-0.341	351	-0.306	-0.188	-0.62	0.98	-0.33	0.218		351	-0.2	-0.07
	352	3.665	-0.98	-0.226	1.056	-0.504	-0.198	352	0.416	-0.202	-0.389	0.698	-0.192	-0.176		352	0.582	0.153	-0.06	-0.209	0.147	-0.055	352	0.22	0.168	-0.143	-0.011	0.111	0.015			352	-0.465	-2.912	-0.288	1.942	-2.921	-0.259	352	-0.288	-0.182	-0.626	0.966	-0.297	0.277		352	-0.202	-0.051
	353	3.448	-1.152	-0.171	1.411	-0.401	-0.164	353	0.41	-0.144	-0.207	0.608	-0.192	-0.189		353	0.568	0.191	-0.081	-0.191	0.139	-0.07	353	0.21	0.179	-0.211	-0.078	0.153	0.047			353	-0.567	-2.873	-0.319	2.355	-2.825	-0.194	353	-0.256	-0.176	-0.621	0.957	-0.286	0.252		353	-0.189	-0.069
	354	3.04	-1.022	-0.108	1.25	-0.316	-0.148	354	0.344	-0.097	-0.114	0.772	-0.231	-0.183		354	0.567	0.193	-0.123	-0.203	0.167	-0.097	354	0.218	0.212	-0.154	-0.112	0.152	0.062			354	-0.599	-2.859	-0.39	2.743	-2.728	-0.143	354	-0.297	-0.225	-0.639	1.016	-0.284	0.235		354	-0.169	-0.09
	355	2.551	-0.91	-0.04	1.047	-0.206	-0.072	355	0.441	-0.087	-0.086	0.845	-0.253	-0.145		355	0.527	0.173	-0.132	-0.195	0.154	-0.103	355	0.242	0.284	-0.222	-0.101	0.171	0.092			355	6.46	-1.607	-0.334	5.551	-2.404	-0.08	355	-0.32	-0.333	-0.655	1.044	-0.234	0.263		355	-0.18	-0.102
	356	2.31	-0.757	0.058	1.128	-0.138	-0.013	356	0.473	-0.099	-0.216	0.785	-0.303	-0.127		356	0.524	0.168	-0.117	-0.207	0.177	-0.085	356	0.217	0.227	-0.186	-0.052	0.121	0.064			356	6.347	-1.632	-0.287	5.623	-2.327	-0.059	356	-0.359	-0.349	-0.561	1.036	-0.169	0.315		356	-0.203	-0.082
	357	2.038	-0.635	0.144	0.996	-0.112	0.074	357	0.494	-0.05	-0.222	0.711	-0.222	-0.118		357	0.546	0.196	-0.065	-0.219	0.166	-0.044	357	0.275	0.241	-0.163	-0.037	0.1	0.049			357	6.111	-1.544	-0.219	5.681	-2.264	-0.032	357	-0.327	-0.318	-0.507	0.991	-0.16	0.277		357	-0.248	-0.062
	358	1.993	-0.453	0.175	0.875	-0.335	0.107	358	0.184	-0.066	-0.264	0.746	-0.179	-0.064		358	0.505	0.218	-0.063	-0.263	0.167	-0.04	358	0.217	0.198	-0.113	-0.003	0.131	0.015			358	6.063	-1.552	-0.19	5.747	-2.152	0.021	358	-0.267	-0.281	-0.505	0.987	-0.163	0.278		358	-0.278	-0.078
	359	1.744	-0.288	0.2	0.792	-0.199	0.129	359	0.512	-0.033	-0.224	0.856	-0.12	-0.022		359	0.476	0.239	-0.07	0.232	0.194	-0.058	359	0.091	0.185	-0.095	0.022	0.118	0.063			359	6.048	-1.599	-0.155	5.82	-1.978	0.087	359	-0.26	-0.308	-0.512	0.976	-0.092	0.266		359	-0.268	-0.127
	360	1.442	-0.14	0.226	0.786	-0.099	0.16	360	0.334	-0.113	-0.162	0.822	-0.168	-0.003		360	0.453	0.264	-0.108	0.204	0.192	-0.057	360	0.103	0.289	-0.131	0.075	0.11	0.05			360	5.858	-1.495	-0.124	5.831	-1.563	0.174	360	-0.189	-0.381	-0.484	0.889	-0.035	0.383		360	-0.251	-0.159
	361	1.245	-2.764e-05	0.305	0.607	-0.024	0.158	361	0.265	-0.127	-0.104	0.775	-0.192	-0.069		361	0.478	0.27	-0.127	0.181	0.216	-0.048	361	0.084	0.233	-0.044	0.046	0.101	0.067			361	6.027	-0.692	-0.124	5.878	-1.335	0.258	361	-0.113	-0.516	-0.494	0.787	-0.291	0.419		361	-0.212	-0.122
	362	1.184	0.123	0.379	0.477	0.046	0.225	362	0.33	-0.103	-0.101	0.798	-0.13	-0.039		362	0.473	0.271	-0.124	0.174	0.204	-0.058	362	0.042	0.172	0.028	0.003	0.075	0.1			362	6.19	-0.799	-0.156	5.895	-1.216	0.35	362	-0.036	-0.576	-0.458	0.749	-0.222	0.388		362	-0.222	-0.096
	363	0.87	0.294	0.447	0.387	0.127	0.313	363	0.365	-0.134	-0.125	0.621	-0.106	-0.037		363	0.452	0.211	-0.1	0.163	0.18	-0.006	363	0.04	0.081	0.004	-0.061	0.035	0.128			363	6.427	-0.741	-0.146	5.925	-1.049	0.389	363	-0.007	-0.608	-0.509	0.736	-0.181	0.206		363	-0.232	-0.11
	364	0.785	0.377	0.528	0.331	0.2	0.054	364	0.432	-0.032	-0.129	0.55	-0.049	-0.025		364	0.439	0.148	-0.096	0.181	0.124	0.0001214	364	0.108	0.129	-0.034	-0.087	0.05	0.088			364	6.56	-0.751	-0.127	6.062	-0.958	0.444	364	0.05	-0.523	-0.51	0.679	-0.181	0.217		364	-0.261	-0.168
	365	0.583	0.489	0.581	0.209	0.301	0.101	365	0.229	-0.003	-0.096	0.497	-0.091	-0.06		365	0.351	0.123	-0.079	0.162	0.144	0.026	365	0.259	0.224	-0.187	-0.126	0.071	0.076			365	6.546	-0.797	-0.127	6.048	-0.859	0.484	365	0.039	-0.459	-0.54	0.693	0.108	0.212		365	-0.237	-0.138
	366	0.378	0.586	0.673	0.251	0.169	0.113	366	0.471	-0.061	-0.125	0.588	-0.117	-0.075		366	0.295	0.14	-0.019	0.093	0.16	0.048	366	0.288	0.229	-0.219	-0.14	0.072	0.084			366	6.24	-0.829	0.359	5.891	-0.772	0.543	366	0.004	-0.45	-0.516	0.66	0.153	0.175		366	-0.228	-0.152
	367	0.21	0.727	0.745	0.165	0.27	0.175	367	0.347	-0.111	-0.077	0.61	-0.164	-0.077		367	0.281	0.156	-0.02	0.067	0.168	0.02	367	0.347	0.289	-0.288	-0.167	0.085	0.043			367	6.152	-0.837	0.326	5.887	-0.649	0.589	367	-0.013	-0.449	-0.502	0.659	0.19	0.149		367	-0.23	-0.12
	368	0.069	0.934	0.838	0.027	0.327	0.219	368	0.397	-0.043	-0.045	0.775	-0.166	-0.028		368	0.23	0.138	-0.056	0.031	0.143	-0.007	368	0.168	0.32	-0.353	-0.211	0.08	0.003			368	6.137	-0.139	0.317	5.818	-0.24	0.615	368	0.072	-0.52	-0.459	0.601	-0.111	0.305		368	-0.241	-0.087
	369	-0.117	1.077	0.84	-0.044	0.413	0.241	369	0.374	0.016	0.044	0.768	-0.217	-0.039		369	0.19	0.117	-0.057	0.042	0.106	-0.032	369	0.139	0.301	-0.215	-0.226	0.07	0.006			369	6.455	-0.118	0.301	5.747	-0.136	0.656	369	-0.402	-0.565	-0.529	0.484	-0.098	0.219		369	-0.274	-0.106
	370	-0.218	1.008	0.904	-0.196	0.552	0.252	370	0.203	-0.039	0.009	0.782	-0.234	-0.028		370	0.129	0.105	-0.078	0.031	0.101	-0.025	370	0.022	0.324	-0.147	-0.18	0.045	0.062			370	6.575	-0.101	0.32	5.779	-0.025	0.669	370	-0.375	-0.565	-0.547	0.417	-0.084	0.201		370	-0.309	-0.169
	371	-0.374	1.124	0.962	-0.311	0.674	0.268	371	0.268	-0.124	-0.057	0.786	-0.2	-0.046		371	0.101	0.147	-0.053	-0.012	0.1	0.005	371	-0.014	0.328	-0.137	-0.131	0.08	0.13			371	6.543	-0.15	0.378	5.658	0.121	0.694	371	-0.308	-0.567	-0.552	0.344	-0.071	0.221		371	-0.329	-0.174
	372	-0.599	1.26	1.046	-0.345	0.71	0.31	372	0.14	-0.038	-0.056	0.484	-0.179	-0.03		372	0.083	0.196	-0.029	-0.089	0.114	0.019	372	-0.082	0.272	-0.222	-0.104	0.074	0.187			372	5.343	-0.174	0.453	5.248	0.267	0.714	372	-0.299	-0.597	-0.525	0.295	-0.019	0.243		372	-0.307	-0.187
	373	-0.86	1.341	1.028	-0.497	0.798	0.35	373	0.515	0.045	0.016	0.761	-0.113	0.003		373	0.07	0.176	0.004	-0.085	0.096	0.042	373	0.039	0.197	-0.249	-0.084	0.13	0.173			373	5.502	-0.238	0.521	5.233	0.417	0.862	373	-0.279	-0.618	-0.569	0.282	0.017	0.256		373	-0.277	-0.149
	374	-1.847	1.441	1.063	-0.464	0.871	0.405	374	0.498	0.043	0.054	0.525	-0.089	0.041		374	0.048	0.158	-0.007	-0.054	0.125	0.03	374	0.103	0.187	-0.142	-0.062	0.142	0.133			374	5.723	0.309	0.526	5.007	0.611	0.9	374	-0.213	-0.599	-0.442	0.211	0.047	0.425		374	-0.237	-0.108
	375	-2.307	1.589	1.093	-0.692	0.717	0.405	375	0.274	0.063	0.111	0.659	-0.096	0.09		375	0.013	0.116	-0.0007164	-0.039	0.09	0.048	375	0.072	0.157	-0.051	-0.055	0.138	0.123			375	5.814	0.263	0.488	4.853	0.727	0.8	375	-0.124	-0.541	-0.366	0.092	0.046	0.399		375	-0.211	-0.067
	376	-2.633	1.703	1.166	-0.741	0.813	0.461	376	0.391	0.034	0.127	0.45	-0.106	0.092		376	-0.005	0.095	-0.018	-0.037	0.102	0.045	376	0.143	0.202	0.032	-0.074	0.096	0.115			376	5.738	0.306	0.497	4.698	0.862	0.796	376	-0.05	-0.54	-0.366	0.06	0.005	0.41		376	-0.211	-0.055
	377	-2.988	1.832	1.189	-0.844	0.866	0.46	377	0.386	0.06	-0.005	0.184	-0.051	0.072		377	0.009	0.06	0.0006586	-0.047	0.063	0.028	377	0.075	0.296	-0.016	-0.075	0.119	0.119			377	3.625	0.173	0.569	4.274	0.995	0.879	377	-0.018	-0.596	-0.393	-0.021	0.034	0.313		377	-0.159	-0.084
	378	-3.157	1.851	0.823	-1.025	0.882	0.515	378	0.387	0.071	0.037	0.361	0.0005014	0.023		378	-0.015	0.045	0.009	-0.059	0.042	0.034	378	0.034	0.24	-0.098	-0.068	0.097	0.093			378	3.692	0.134	0.551	4.122	1.127	0.907	378	-0.001	-0.643	-0.398	-0.014	9.58e-05	0.268		378	-0.173	-0.145
	379	-3.463	1.924	0.817	-1.177	0.931	0.52	379	0.319	0.074	0.056	0.381	0.044	0.072		379	-0.07	0.043	0.019	-0.074	0.035	0.012	379	0.005	0.154	-0.093	-0.024	0.056	0.117			379	0.699	0.248	0.541	3.04	1.239	0.913	379	0.046	-0.62	-0.333	-0.103	-0.041	0.28		379	-0.218	-0.162
	380	-3.623	2.014	0.814	-1.07	1.047	0.511	380	0.171	0.096	0.113	0.238	0.025	0.055		380	-0.141	0.065	0.022	-0.111	0.039	0.011	380	0.016	0.069	-0.07	-0.036	0.027	0.143			380	1.075	1.285	0.422	2.865	1.599	0.82	380	0.113	-0.661	-0.323	-0.169	-0.009	0.314		380	-0.246	-0.147
	381	-3.95	2.107	0.833	-1.305	1.072	0.573	381	0.376	0.117	0.086	0.393	0.065	0.065		381	-0.202	0.053	0.016	-0.152	0.047	0.006	381	0.045	0.064	-0.081	-0.024	0.043	0.083			381	1.397	1.389	0.431	2.721	1.702	0.826	381	0.153	-0.691	-0.338	-0.229	0.035	0.288		381	-0.328	-0.147
	382	-4.18	2.181	1.172	-1.384	1.09	0.484	382	0.349	0.158	0.041	0.201	0.032	0.035		382	-0.245	0.044	0.053	-0.178	0.019	0.053	382	0.003	0.093	-0.045	-0.049	0.095	0.114			382	0.261	1.469	0.53	2.253	1.804	0.912	382	0.224	-0.706	-0.29	-0.298	0.026	0.22		382	-0.306	-0.134
	383	-3.977	2.215	0.838	-1.652	1.099	0.517	383	0.221	0.087	0.011	0.162	-0.013	0.029		383	-0.245	0.02	0.066	-0.226	0.005	0.078	383	0.033	0.059	-0.121	-0.067	0.121	0.124			383	0.457	1.374	0.588	2.034	1.907	0.868	383	0.324	-0.604	-0.297	-0.383	0.021	0.196		383	-0.227	-0.146
	384	-4.074	2.255	0.794	-1.75	1.088	0.533	384	0.048	0.098	0.026	0.15	-0.011	0.082		384	-0.228	-0.022	0.092	-0.272	-0.02	0.079	384	-0.026	0.118	-0.152	-0.13	0.106	0.197			384	0.6	1.553	0.529	2.057	2.202	0.863	384	0.338	-0.52	-0.331	-0.4	0.096	0.275		384	-0.175	-0.112
	385	-4.142	2.228	0.766	-1.732	1.072	0.515	385	-0.014	0.133	0.103	0.243	-0.046	0.093		385	-0.255	-0.03	0.104	-0.28	-0.023	0.089	385	-0.003	0.187	-0.211	-0.171	0.106	0.209			385	0.641	1.598	0.458	1.903	2.22	0.78	385	0.293	-0.428	-0.353	-0.353	0.377	0.292		385	-0.123	-0.125
	386	-4.139	2.199	1.118	-1.779	1.071	0.484	386	-0.015	0.199	0.083	0.31	-0.008	0.089		386	-0.329	-0.038	0.097	-0.308	-0.002	0.084	386	0.017	0.228	-0.213	-0.193	0.109	0.191			386	0.527	1.635	0.375	1.736	2.268	0.794	386	0.327	-0.345	-0.437	-0.426	0.298	0.294		386	-0.115	-0.129
	387	-4.178	2.202	1.112	-1.829	1.067	0.489	387	0.137	0.195	0.071	0.347	0.038	0.128		387	-0.352	-0.06	0.107	-0.29	0.016	0.132	387	-0.089	0.151	-0.133	-0.219	0.079	0.17			387	-0.078	1.537	0.418	1.388	2.31	0.77	387	0.291	-0.308	-0.408	-0.432	0.217	0.254		387	-0.096	-0.158
	388	-4.229	2.178	1.118	-1.848	1.082	0.477	388	0.093	0.166	0.042	0.319	0.066	0.137		388	-0.4	-0.045	0.088	-0.339	0.026	0.12	388	-0.171	0.098	-0.162	-0.219	0.058	0.144			388	-0.019	1.699	0.417	1.213	2.35	0.716	388	0.319	-0.304	-0.341	-0.451	0.185	0.185		388	-0.033	-0.118
	389	-4.19	2.172	1.082	-1.75	1.091	0.493	389	0.282	0.239	0.123	0.401	0.1	0.126		389	-0.436	-0.051	0.1	-0.374	0.013	0.14	389	-0.196	0.028	-0.079	-0.18	0.118	0.165			389	0.021	1.698	0.495	1.02	2.387	0.67	389	0.283	-0.286	-0.303	-0.43	0.188	0.134		389	-0.036	-0.128
	390	-4.218	2.101	1.11	-1.726	1.012	0.439	390	0.279	0.304	0.15	0.411	0.104	0.139		390	-0.471	-0.061	0.084	-0.366	-0.015	0.1	390	-0.191	0.074	-0.094	-0.146	0.106	0.174			390	0.061	1.677	0.517	0.796	2.387	0.744	390	0.279	-0.233	-0.279	-0.435	0.097	0.14		390	-0.043	-0.171
	391	-4.194	2.092	1.075	-1.617	0.975	0.399	391	0.222	0.349	0.203	0.433	0.15	0.147		391	-0.496	-0.078	0.08	-0.358	-0.024	0.066	391	-0.186	0.08	-0.055	-0.153	0.109	0.176			391	0.088	1.633	0.547	0.663	2.326	0.719	391	0.287	-0.257	-0.205	-0.487	0.025	0.126		391	-0.047	-0.18
	392	-4.122	1.977	0.971	-1.592	0.864	0.348	392	0.285	0.242	0.148	0.477	0.158	0.2		392	-0.509	-0.092	0.09	0.149	-0.049	0.052	392	-0.205	0.203	-0.136	-0.133	0.081	0.161			392	0.132	1.632	0.622	0.542	2.281	0.676	392	-0.178	-0.309	-0.181	-0.574	-0.024	0.125		392	-0.041	-0.086
	393	-4.055	1.967	0.842	-1.548	0.858	0.321	393	0.178	0.241	0.159	0.356	0.178	0.218		393	-0.526	-0.112	0.108	0.106	-0.097	0.055	393	-0.266	0.208	-0.141	-0.193	0.075	0.144			393	-0.099	1.654	0.618	0.329	2.256	0.656	393	-0.104	-0.311	-0.142	-0.652	0.0002715	0.068		393	-0.047	-0.063
	394	-4.325	1.846	0.767	-1.486	0.836	0.251	394	0.256	0.202	0.107	0.108	0.181	0.246		394	-0.56	-0.137	0.121	0.057	-0.092	0.065	394	-0.319	0.181	-0.062	-0.182	0.053	0.144			394	-0.069	1.631	0.554	0.266	2.261	0.629	394	-0.047	-0.274	-0.181	-0.724	0.026	0.047		394	-0.052	-0.03
	395	-4.217	1.689	0.697	-1.461	0.815	0.19	395	0.107	0.133	0.092	0.182	0.172	0.2		395	-0.557	-0.16	0.137	0.109	-0.085	0.075	395	-0.143	0.098	0.015	-0.16	0.048	0.094			395	-0.078	1.617	0.044	0.071	2.221	0.487	395	-0.034	-0.263	-0.233	-0.739	0.047	0.079		395	-0.015	-0.048
	396	-4.029	1.579	0.701	-1.4	0.731	0.178	396	0.055	0.162	0.175	0.144	0.153	0.177		396	-0.581	-0.172	0.138	0.091	-0.072	0.09	396	-0.14	0.014	0.081	-0.136	0.021	0.049			396	-0.001	1.622	0.051	-0.089	2.172	0.435	396	-0.062	-0.176	-0.285	-0.754	0.017	0.087		396	-0.026	-0.038
	397	-3.997	1.466	0.682	-1.295	0.927	0.156	397	0.061	0.218	0.146	0.185	0.178	0.13		397	-0.616	-0.231	0.14	0.039	-0.096	0.085	397	-0.257	0.033	-0.01	-0.179	0.01	0.05			397	0.041	1.678	0.059	-0.315	2.088	0.413	397	-0.093	-0.093	-0.245	-0.712	-0.115	0.025		397	-0.045	-0.048
	398	-3.852	1.343	0.61	-0.996	0.873	0.104	398	0.006	0.276	0.155	0.174	0.191	0.188		398	-0.671	-0.246	0.133	0.0008597	-0.111	0.102	398	-0.329	0.032	0.008	-0.199	-0.043	0.079			398	-0.018	1.643	0.067	-0.447	2.043	0.338	398	-0.09	0.009	-0.21	-0.731	-0.191	0.007		398	-0.02	-0.115
	399	-3.643	1.263	0.502	-0.748	0.865	0.047	399	0.064	0.248	0.142	0.233	0.221	0.189		399	-0.701	-0.252	0.144	0.0005082	-0.139	0.099	399	-0.316	0.089	-0.069	-0.238	-0.092	0.111			399	-0.222	1.66	0.008	-0.537	1.993	0.295	399	-0.048	-0.008	-0.174	-0.753	-0.214	-0.015		399	0.024	-0.191
	400	-3.555	1.206	0.403	-0.772	0.858	0.318	400	0.063	0.265	0.175	0.192	0.219	0.246		400	-0.682	-0.244	0.138	0.022	-0.148	0.104	400	-0.315	0.036	-0.151	-0.263	-0.071	0.118			400	-0.052	1.589	-0.024	-0.64	1.934	0.243	400	-0.012	-0.045	-0.183	-0.778	-0.175	-0.002		400	0.072	-0.234
	401	-3.239	1.118	0.329	-1.144	0.812	0.267	401	0.023	0.316	0.212	0.257	0.169	0.247		401	-0.623	-0.209	0.18	0.087	-0.137	0.12	401	-0.286	0.072	-0.094	-0.24	-0.013	0.104			401	0.033	1.547	-0.062	-0.885	1.833	0.217	401	-0.017	-0.093	-0.162	-0.766	-0.154	-0.028		401	0.081	-0.226
	402	-3.068	1.024	0.294	-1.123	0.74	0.297	402	-0.115	0.346	0.16	0.201	0.212	0.238		402	-0.607	-0.213	0.191	0.081	-0.127	0.142	402	-0.308	0.05	-0.121	-0.251	-0.011	0.127			402	0.02	1.434	-0.065	-1.168	1.536	0.164	402	-0.055	-0.091	-0.182	-0.758	-0.201	-0.013		402	0.08	-0.168
	403	-2.83	0.925	0.26	-0.991	0.615	0.279	403	-0.097	0.199	0.125	0.163	0.208	0.249		403	-0.608	-0.255	0.185	0.083	-0.111	0.151	403	-0.308	0.071	-0.104	-0.27	-0.006	0.153			403	-0.228	0.543	-0.016	-1.525	1.443	0.115	403	-0.049	-0.037	-0.212	-0.802	-0.265	-0.001		403	0.073	-0.145
	404	-2.687	0.805	0.168	-0.762	0.506	0.204	404	-0.042	0.219	0.182	0.037	0.229	0.258		404	-0.656	-0.273	0.129	0.061	-0.133	0.162	404	-0.356	-0.034	-0.183	-0.261	-0.035	0.187			404	-0.229	0.531	-0.02	-1.758	1.358	0.076	404	-0.065	0.042	-0.255	-0.782	-0.274	0.022		404	0.068	-0.134
	405	-2.53	0.966	0.086	-0.623	0.41	0.139	405	-0.046	0.357	0.232	0.067	0.209	0.282		405	-0.623	-0.268	0.085	0.071	-0.14	0.124	405	-0.34	-0.039	-0.142	-0.238	-0.084	0.153			405	-0.233	0.531	-0.038	-2.003	1.239	0.051	405	-0.061	0.061	-0.211	-0.792	-0.343	0.013		405	-0.005	-0.106
	406	-2.142	0.824	-0.004	-0.947	0.295	0.081	406	-0.064	0.387	0.227	0.066	0.188	0.252		406	-0.644	-0.27	0.046	0.127	-0.15	0.094	406	-0.269	-0.005	-0.176	-0.219	-0.056	0.123			406	-5.967	0.489	-0.061	-4.058	0.967	0.008	406	-0.105	0.134	-0.239	-0.772	-0.427	0.046		406	0.0002779	-0.053
	407	-1.924	0.699	-0.038	-0.885	0.249	0.017	407	-0.089	0.37	0.146	0.106	0.183	0.176		407	-0.588	-0.283	0.078	0.177	-0.15	0.129	407	-0.188	0.018	-0.158	-0.216	0.016	0.097			407	-5.849	0.521	-0.091	-4.216	1.043	-0.014	407	-0.093	0.183	-0.211	-0.73	-0.46	0.016		407	0.039	-0.028
	408	-1.655	0.545	-0.069	-0.727	0.193	-0.053	408	0.008	0.267	0.165	0.171	0.2	0.214		408	-0.549	-0.309	0.125	0.136	-0.144	0.137	408	-0.155	-0.019	-0.23	-0.224	0.054	0.115			408	-5.298	0.587	-0.093	-4.197	0.984	-0.051	408	-0.094	0.168	-0.218	-0.768	-0.451	-0.01		408	0.083	-0.012
	409	-1.389	0.388	-0.078	-0.717	0.337	-0.081	409	0.104	0.188	0.075	0.173	0.166	0.193		409	-0.494	-0.261	0.095	-0.355	-0.114	0.104	409	-0.205	-0.037	-0.175	-0.222	4.269e-05	0.147			409	-5.165	0.596	-0.088	-4.275	0.941	-0.093	409	-0.183	0.094	-0.22	-0.654	-0.48	-0.03		409	0.106	-0.056
	410	-1.135	0.255	-0.131	-0.578	0.234	-0.114	410	0.012	0.243	0.039	0.07	0.186	0.174		410	-0.51	-0.253	0.118	0.124	-0.135	0.075	410	-0.291	-0.05	-0.058	-0.219	0.002	0.152			410	-5.321	0.49	-0.072	-4.386	0.689	-0.149	410	-0.277	-0.12	-0.227	-0.64	-0.553	0.013		410	0.106	-0.044
	411	-1.107	0.125	-0.174	-0.391	0.132	-0.117	411	-0.051	0.334	0.018	0.086	0.202	0.169		411	-0.548	-0.263	0.137	0.125	-0.167	0.08	411	-0.307	-0.081	-0.019	-0.226	-0.012	0.158			411	-6.012	0.497	-0.099	-4.564	0.557	-0.197	411	-0.257	-0.094	-0.254	-0.62	-0.595	0.027		411	0.084	-0.043
	412	-1.083	0.007	-0.258	-0.446	0.056	-0.163	412	-0.2	0.329	0.051	0.016	0.172	0.138		412	-0.542	-0.284	0.178	0.165	-0.17	0.09	412	-0.298	-0.138	0.008	-0.193	-0.009	0.157			412	-5.982	-0.06	-0.114	-4.611	0.434	-0.274	412	-0.277	-0.107	-0.192	-0.556	-0.646	0.044		412	0.048	-0.057
	413	-0.713	-0.131	-0.35	-0.346	-0.032	-0.197	413	-0.162	0.41	0.085	-0.0004285	0.224	0.1		413	-0.488	-0.269	0.211	-0.324	-0.132	0.145	413	-0.211	-0.257	-0.057	-0.131	-0.079	0.167			413	-5.595	-0.023	-0.079	-4.655	0.329	-0.365	413	-0.238	-0.086	-0.212	-0.541	-0.518	0.01		413	0.056	-0.012
	414	-0.537	-0.28	-0.45	-0.172	-0.064	-0.211	414	-0.094	0.384	0.061	0.047	0.26	0.083		414	-0.413	-0.266	0.184	-0.32	-0.091	0.119	414	-0.147	-0.191	-0.115	-0.083	-0.103	0.198			414	-5.225	0.034	-0.072	-4.67	0.235	-0.404	414	-0.232	-0.09	-0.179	-0.547	-0.547	-0.018		414	0.094	-0.025
	415	-0.409	-0.421	-0.493	-0.157	-0.114	-0.269	415	-0.105	0.234	0.165	0.142	0.211	0.14		415	-0.368	-0.249	0.176	-0.293	-0.061	0.115	415	-0.181	-0.179	-0.044	-0.138	-0.088	0.223			415	-5.011	0.075	-0.108	-4.74	0.125	-0.411	415	-0.237	-0.112	-0.246	-0.64	-0.515	-0.038		415	0.085	-0.015
	416	-0.065	-0.536	-0.553	-0.013	0.068	0.001	416	-0.066	0.174	0.136	0.094	0.157	0.194		416	-0.366	-0.242	0.156	-0.243	-0.073	0.082	416	-0.24	-0.027	-0.084	-0.199	-0.036	0.197			416	-5.098	0.031	-0.184	-4.782	0.032	-0.441	416	-0.298	-0.076	-0.281	-0.642	-0.587	-0.021		416	0.11	-0.007
	417	0.087	-0.688	-0.574	0.052	-0.055	-0.01	417	-0.124	0.19	0.181	0.135	0.114	0.214		417	-0.357	-0.312	0.11	-0.264	-0.143	0.095	417	-0.28	-0.019	-0.139	-0.278	-0.009	0.173			417	-5.137	-0.015	-0.6	-4.828	-0.05	-0.606	417	-0.309	-0.048	-0.341	-0.599	-0.648	0.01		417	0.04	-0.046
	418	0.319	-0.802	-0.602	0.121	-0.15	-0.026	418	0.009	0.201	0.099	0.076	0.139	0.154		418	-0.292	-0.361	0.071	-0.225	-0.192	0.082	418	-0.338	-0.07	-0.146	-0.279	-0.035	0.116			418	-5.196	-0.068	-0.659	-4.769	-0.112	-0.655	418	0.224	-0.053	-0.369	-0.486	-0.625	-0.004		418	0.029	-0.015
	419	0.479	-0.92	-0.684	0.2	-0.25	-0.1	419	0.037	0.119	0.095	0.08	0.11	0.184		419	-0.268	-0.384	0.058	-0.177	-0.202	0.067	419	-0.221	-0.129	0.004	-0.217	-0.045	0.129			419	-4.988	-0.083	-0.708	-4.678	-0.218	-0.698	419	0.174	-0.106	-0.308	-0.425	-0.585	-0.006		419	-0.009	-0.057
	420	0.636	-1.105	-0.752	0.167	-0.347	-0.166	420	0.154	0.189	0.12	0.093	0.176	0.189		420	-0.234	-0.344	0.048	-0.106	-0.115	0.043	420	-0.174	-0.192	-0.12	-0.151	-0.014	0.14			420	-4.784	-0.12	-0.68	-4.599	-0.369	-0.739	420	0.104	-0.046	-0.267	-0.352	-0.591	0.012		420	0.037	-0.102
	421	0.864	-1.287	-0.909	0.275	-0.422	-0.252	421	0.055	0.239	0.057	0.06	0.12	0.177		421	-0.19	-0.279	0.057	-0.066	-0.039	0.04	421	-0.211	-0.187	-0.181	-0.119	-0.017	0.129			421	-3.481	-0.518	-0.609	-4.325	-0.697	-0.816	421	0.017	0.033	-0.224	-0.297	-0.628	0.025		421	0.057	-0.074
	422	1.082	-1.546	-0.999	0.345	-0.143	-0.303	422	-0.055	0.235	-0.003	0.078	0.122	0.163		422	-0.197	-0.224	0.058	-0.108	-0.032	0.025	422	-0.15	-0.147	-0.259	-0.146	-0.007	0.115			422	-3.382	-0.483	-0.595	-4.268	-0.604	-0.894	422	0.017	0.025	-0.235	-0.284	-0.653	0.062		422	0.118	-0.053
	423	1.148	-1.704	-0.969	0.521	-0.212	-0.298	423	-0.035	0.159	-0.002	0.172	0.091	0.172		423	-0.138	-0.235	0.023	-0.112	-0.016	0.021	423	-0.122	-0.151	-0.16	-0.159	-0.04	0.093			423	-3.19	-0.544	-0.622	-4.19	-0.877	-0.938	423	0.029	0.028	-0.258	-0.288	-0.721	0.093		423	0.112	0.031
	424	1.523	-1.851	-1.02	0.681	-0.363	-0.388	424	0.055	0.155	0.036	0.167	0.065	0.13		424	-0.091	-0.219	0.021	-0.113	-0.019	0.002	424	0.005	-0.129	-0.223	-0.148	-0.087	0.131			424	-2.745	-0.598	-0.668	-4.045	-0.975	-0.961	424	-0.005	-0.034	-0.322	-0.245	-0.689	0.162		424	0.084	0.034
	425	2.161	-1.953	-1.064	0.79	-0.468	-0.459	425	0.086	0.163	0.104	0.099	0.046	0.084		425	-0.043	-0.201	-0.005	-0.068	-0.041	-0.01	425	0.0007609	-0.116	-0.164	-0.142	-0.07	0.117			425	-2.778	-0.615	-0.669	-3.997	-1.081	-0.976	425	-0.054	-0.025	-0.265	-0.119	-0.706	0.164		425	0.073	0.029
	426	2.943	-1.767	-0.825	0.88	-0.582	-0.515	426	-0.014	0.18	0.102	0.12	0.011	0.02		426	-0.011	-0.182	0.05	-0.028	-0.078	0.032	426	-0.041	-0.099	-0.122	-0.17	-0.023	0.107			426	-3.097	-0.622	-0.713	-3.892	-1.185	-1.014	426	-0.074	-0.04	-0.288	-0.075	-0.734	0.116		426	0.051	0.032
	427	3.254	-1.931	-1.209	1.057	-0.749	-0.465	427	0.013	0.187	0.098	0.101	0.0008391	0.005		427	0.011	-0.168	0.082	-0.002	-0.083	0.034	427	-0.031	-0.08	-0.075	-0.201	0.033	0.051			427	-2.957	-0.715	-0.778	-3.821	-1.239	-1.047	427	-0.076	-0.061	-0.366	-0.082	-0.764	0.089		427	0.05	-0.003
	428	3.5	-1.981	-1.214	0.998	-0.841	-0.455	428	0.023	0.146	0.047	0.066	0.004	0.033		428	0.03	-0.174	0.108	-0.035	-0.073	0.043	428	0.028	0.006	-0.144	-0.161	0.018	0.07			428	-2.782	-0.718	-0.856	-3.587	-1.363	-1.058	428	-0.102	-0.072	-0.409	-0.067	-0.703	0.092		428	0.042	0.008
	429	4.195	-2.017	-0.834	1.219	-0.915	-0.503	429	-0.004	0.101	0.096	0.081	0.039	0.031		429	0.072	-0.185	0.068	-0.01	-0.074	0.022	429	0.097	-0.041	-0.079	-0.121	-0.016	0.097			429	-1.42	-1.775	-0.869	-3.059	-1.772	-1.074	429	-0.158	-0.106	-0.394	-0.015	-0.613	0.117		429	0.018	-0.013
	430	4.233	-2.084	-1.181	1.171	-0.973	-0.469	430	0.05	0.171	0.173	0.04	0.104	0.005		430	0.116	-0.135	0.042	0.035	-0.005	0.025	430	0.103	-0.046	-0.007	-0.08	0.015	0.127			430	-1.306	-1.642	-0.841	-2.881	-1.924	-1.081	430	-0.21	-0.131	-0.42	0.051	-0.671	0.104		430	-0.002	-0.015
	431	4.608	-2.215	-1.138	0.906	-0.985	-0.445	431	0.057	0.144	0.08	0.068	0.08	-0.001		431	0.18	-0.151	-0.006	0.103	0.024	-0.018	431	0.056	0.01	-0.006	-0.072	0.082	0.104			431	-1.545	-1.688	-0.779	-2.863	-2.042	-1.13	431	-0.296	-0.196	-0.361	0.182	-0.671	0.073		431	-5.417e-05	0.015
	432	4.887	-2.337	-1.163	1.083	-0.996	-0.472	432	0.024	0.177	-0.032	0.105	0.062	0.057		432	0.189	-0.141	-0.014	0.127	0.043	-0.047	432	0.03	0.027	-0.014	-0.089	0.085	0.078			432	-1.715	-1.639	-0.749	-2.725	-2.171	-1.15	432	-0.349	-0.169	-0.38	0.258	-0.742	0.097		432	0.004	-0.018
	433	5.036	-2.392	-1.162	1.302	-0.993	-0.499	433	0.002	0.123	-0.038	0.174	0.014	0.082		433	0.248	-0.119	-0.02	0.143	-0.01	-0.093	433	0.009	0.067	-0.082	-0.099	0.014	0.101			433	-1.707	-1.619	-0.815	-2.654	-2.3	-1.149	433	-0.356	-0.21	-0.411	0.309	-0.678	0.085		433	0.002	0.013
	434	5.15	-2.465	-0.811	1.41	-1.045	-0.504	434	0.067	0.135	-0.077	0.257	0.015	0.043		434	0.258	-0.115	-0.038	0.146	-0.019	-0.093	434	0.01	0.068	-0.194	-0.115	-0.015	0.128			434	-0.853	-1.583	-0.94	-2.232	-2.413	-1.163	434	-0.429	-0.195	-0.462	0.359	-0.68	0.092		434	-0.021	0.011
	435	4.821	-2.501	-1.115	1.563	-0.679	-0.495	435	0.046	0.113	-0.071	0.363	0.023	-0.003		435	0.337	-0.107	-0.043	0.211	0.015	-0.052	435	0.08	0.066	-0.305	-0.106	-0.014	0.154			435	-0.813	-2.957	-0.943	-1.949	-2.712	-1.164	435	-0.431	-0.24	-0.493	0.354	-0.691	0.15		435	-0.044	0.03
	436	4.967	-2.477	-0.774	1.678	-1.133	-0.52	436	0.212	0.05	-0.073	0.411	-0.002	-0.018		436	0.399	-0.095	-0.082	0.242	0.018	-0.046	436	0.104	0.035	-0.186	-0.118	-0.046	0.117			436	-0.847	-3.003	-0.885	-1.594	-2.791	-1.159	436	-0.533	-0.26	-0.474	-0.142	-0.72	0.224		436	-0.062	0.04
	437	5.025	-2.445	-1.101	1.726	-1.132	-0.494	437	0.234	-0.073	-0.076	0.35	-0.051	0.017		437	0.447	-0.085	-0.089	0.256	0.022	-0.043	437	0.189	0.02	-0.174	-0.087	-0.064	0.063			437	-0.407	-3.028	-0.847	-1.245	-2.871	-1.119	437	-0.539	-0.332	-0.467	-0.065	-0.659	0.239		437	-0.041	0.04
	438	5.15	-2.428	-1.113	1.831	-1.129	-0.461	438	0.21	-0.034	-0.086	0.361	-0.07	0.045		438	0.477	-0.089	-0.09	0.295	0.003	-0.051	438	0.236	0.049	-0.196	-0.03	-0.009	0.054			438	-0.395	-2.969	-0.902	-1.206	-2.918	-1.089	438	-0.596	-0.344	-0.434	-0.032	-0.66	0.232		438	0.004	-0.022
	439	5.199	-2.445	-1.073	1.984	-1.095	-0.392	439	0.188	0.011	-0.028	0.357	-0.095	0.042		439	0.487	-0.081	-0.107	0.263	0.003	-0.07	439	0.183	-0.055	-0.0007176	0.0002562	0.049	0.059			439	-0.363	-2.932	-0.949	-0.976	-2.989	-1.056	439	-0.648	-0.319	-0.464	-0.011	-0.53	0.238		439	0.019	-0.048
	440	5.214	-2.516	-1.067	1.993	-0.708	-0.364	440	0.176	0.022	-0.063	0.331	-0.11	0.035		440	0.492	-0.055	-0.113	0.229	0.024	-0.085	440	0.195	-0.054	-0.025	0.013	0.068	0.093			440	-0.455	-2.89	-0.937	-0.616	-3.068	-1.047	440	-0.718	-0.241	-0.51	0.028	-0.556	0.114		440	-0.012	-0.067
	441	5.184	-2.415	-1.001	2.103	-1.018	-0.293	441	0.155	0.051	-0.088	0.403	-0.115	0.012		441	0.463	-0.018	-0.108	0.215	0.063	-0.066	441	0.134	0.007	0.002	-0.017	0.053	0.077			441	-0.311	-3.063	-0.953	-0.376	-3.11	-1.024	441	-0.756	-0.217	-0.587	0.094	-0.565	0.138		441	-0.085	-0.077
	442	5.088	-2.271	-0.954	1.994	-0.949	-0.228	442	-0.022	0.063	-0.047	0.43	-0.1	0.025		442	0.439	-0.0008408	-0.099	0.277	0.074	-0.073	442	0.157	0.026	-0.122	-0.046	0.022	0.056			442	-0.381	-3.051	-0.973	-0.19	-3.137	-0.985	442	-0.83	-0.182	-0.561	0.165	-0.52	0.131		442	-0.166	-0.05
	443	4.967	-2.102	-0.891	1.91	-0.891	-0.175	443	0.084	0.096	0.006	0.428	-0.119	0.001		443	0.487	0.02	-0.086	0.314	0.074	-0.074	443	0.132	-0.008	-0.095	-0.086	0.073	-0.007			443	-0.456	-3.245	-0.963	0.074	-3.145	-0.917	443	-0.848	-0.059	-0.62	0.185	-0.467	0.136		443	-0.193	-0.056
	444	4.834	-1.985	-0.841	1.772	-0.848	-0.145	444	0.231	-0.067	0.017	0.435	-0.176	0.006		444	0.533	0.037	-0.123	-0.182	0.069	-0.12	444	0.145	-0.05	-0.046	-0.081	0.062	0.059			444	-0.471	-3.17	-0.939	0.415	-3.17	-0.849	444	-0.861	-0.115	-0.561	0.222	-0.422	0.083		444	-0.181	-0.047
	445	4.742	-1.895	-0.756	1.595	-0.759	-0.164	445	0.109	-0.089	-0.052	0.504	-0.223	-0.005		445	0.549	0.07	-0.106	-0.16	0.079	-0.108	445	0.228	0.008	-0.062	-0.092	0.099	0.091			445	-0.444	-3.259	-0.914	0.602	-3.207	-0.815	445	-0.284	-0.14	-0.567	0.942	-0.463	0.105		445	-0.209	-0.011
	446	5.085	-1.816	-0.691	1.318	-0.698	-0.194	446	-0.051	-0.089	-0.036	0.612	-0.172	0.018		446	0.544	0.099	-0.092	-0.17	0.118	-0.081	446	0.248	0.101	-0.088	-0.137	0.119	0.131			446	-0.4	-3.165	-0.859	0.659	-3.187	-0.799	446	-0.263	-0.145	-0.564	1.011	-0.488	0.156		446	-0.225	0.08
	447	4.894	-1.672	-0.554	1.207	-0.566	-0.076	447	0.119	-0.042	-0.029	0.473	-0.189	0.004		447	0.572	0.102	-0.057	-0.153	0.145	-0.04	447	0.333	0.212	-0.154	-0.069	0.114	0.097			447	-0.495	-3.04	-0.831	0.772	-3.153	-0.78	447	-0.275	-0.178	-0.582	1.043	-0.485	0.249		447	-0.239	0.034
	448	4.169	-1.911	-0.47	1.83	-0.475	-0.374	448	0.207	-0.033	-0.074	0.515	-0.129	-0.012		448	0.613	0.121	-0.093	-0.143	0.148	-0.077	448	0.241	0.2	-0.108	-0.017	0.034	0.087			448	-0.588	-3.031	-0.81	1.015	-3.097	-0.717	448	-0.284	-0.235	-0.547	1.033	-0.408	0.26		448	-0.184	-0.04
	449	3.867	-1.415	-0.408	1.608	-0.82	-0.282	449	0.015	-0.099	-0.138	0.611	-0.147	-0.078		449	0.631	0.123	-0.144	-0.15	0.119	-0.096	449	0.097	0.248	-0.14	-0.019	0.024	0.108			449	-0.681	-3.147	-0.786	1.201	-3.06	-0.66	449	-0.305	-0.268	-0.582	1.019	-0.335	0.332		449	-0.121	-0.049
	450	4.124	-1.273	-0.355	1.445	-0.752	-0.265	450	0.024	-0.059	-0.109	0.653	-0.136	-0.126		450	0.633	0.138	-0.151	-0.181	0.132	-0.094	450	0.206	0.171	-0.144	-0.02	0.037	0.084			450	-0.69	-3.047	-0.785	1.246	-3.016	-0.574	450	-0.304	-0.317	-0.663	1.008	-0.368	0.299		450	-0.144	-0.02
	451	4.001	-1.148	-0.278	1.419	-0.7	-0.218	451	0.121	-0.083	-0.087	0.605	-0.226	-0.095		451	0.601	0.091	-0.129	-0.192	0.108	-0.097	451	0.254	0.117	-0.169	-0.016	0.06	0.126			451	-0.79	-2.979	-0.377	1.446	-2.981	-0.43	451	-0.306	-0.322	-0.665	1.045	-0.353	0.244		451	-0.174	-0.032
	452	3.668	-1.009	-0.172	1.136	-0.592	-0.158	452	0.284	-0.059	-0.052	0.734	-0.194	-0.054		452	0.6	0.09	-0.132	-0.149	0.125	-0.075	452	0.207	0.112	-0.187	-0.013	0.061	0.118			452	-0.712	-2.903	-0.279	1.665	-2.954	-0.364	452	-0.386	-0.352	-0.62	1.1	-0.326	0.21		452	-0.188	-0.055
	453	3.337	-1.165	-0.089	1.343	-0.451	-0.08	453	0.317	-0.016	-0.106	0.843	-0.171	-0.049		453	0.632	0.122	-0.116	-0.135	0.142	-0.026	453	0.244	0.095	-0.264	0.018	0.073	0.095			453	-0.617	-2.969	-0.252	2.461	-2.85	-0.273	453	-0.402	-0.382	-0.639	1.098	-0.268	0.215		453	-0.164	-0.059
	454	3.196	-1.128	-0.025	1.032	-0.4	-0.049	454	0.163	-0.082	-0.097	0.858	-0.179	-0.111		454	0.597	0.129	-0.104	-0.128	0.166	-0.015	454	0.228	0.034	-0.361	0.026	0.08	0.118			454	-0.532	-2.986	-0.166	2.988	-2.714	-0.16	454	-0.421	-0.391	-0.671	1.106	-0.244	0.248		454	-0.16	-0.058
	455	2.851	-1.025	-0.006	0.904	-0.353	-0.013	455	0.159	-0.049	-0.133	0.772	-0.174	-0.147		455	0.597	0.134	-0.106	-0.142	0.148	-0.03	455	0.199	0.011	-0.408	0.011	0.051	0.1			455	-0.2	-2.955	-0.229	3.506	-2.644	-0.095	455	-0.435	-0.372	-0.773	1.095	-0.247	0.271		455	-0.228	-0.115
	456	2.645	-0.893	0.071	0.823	-0.302	0.021	456	0.504	-0.008	-0.105	0.822	-0.144	-0.123		456	0.595	0.112	-0.111	-0.15	0.123	-0.043	456	0.153	0.01	-0.324	0.003	0.032	0.113			456	6.134	-1.795	-0.224	5.682	-2.333	-0.085	456	-0.409	-0.355	-0.744	1.077	-0.186	0.272		456	-0.206	-0.076
	457	2.326	-0.7	0.122	0.988	-0.209	0.063	457	0.409	-0.011	-0.141	0.638	-0.132	-0.103		457	0.604	0.135	-0.114	-0.189	0.155	-0.066	457	0.197	0.066	-0.145	-0.022	0.007	0.115			457	6.261	-1.746	-0.234	5.778	-2.249	-0.042	457	-0.325	-0.385	-0.714	0.973	-0.131	0.255		457	-0.238	-0.049
	458	2.102	-0.55	0.155	0.974	-0.136	0.119	458	0.13	-0.017	-0.139	0.703	-0.13	-0.07		458	0.548	0.172	-0.092	-0.266	0.159	-0.056	458	0.254	0.106	-0.049	-0.021	0.05	0.139			458	6.103	-1.675	-0.181	5.898	-2.119	0.042	458	-0.281	-0.426	-0.671	0.979	-0.099	0.297		458	-0.298	-0.07
	459	1.754	-0.402	0.199	0.88	-0.239	0.161	459	0.068	-0.03	-0.124	0.653	-0.162	-0.074		459	0.523	0.187	-0.052	-0.302	0.16	-0.048	459	0.202	0.167	-0.111	-0.046	0.068	0.147			459	6.072	-1.683	-0.164	5.937	-1.984	0.139	459	-0.274	-0.445	-0.693	0.98	-0.091	0.311		459	-0.345	-0.112
	460	1.451	-0.182	0.296	0.849	-0.139	0.206	460	0.264	-0.015	-0.081	0.663	-0.178	-0.087		460	0.513	0.228	-0.047	-0.271	0.169	-0.048	460	0.147	0.105	-0.233	-0.082	0.112	0.072			460	6.045	-1.676	-0.22	5.988	-1.865	0.197	460	-0.201	-0.48	-0.685	0.979	-0.044	0.316		460	-0.378	-0.139
	461	1.2	-0.005	0.363	0.757	0.038	0.254	461	0.321	-0.058	-0.048	0.633	-0.174	-0.129		461	0.495	0.216	-0.056	0.167	0.158	-0.061	461	0.066	0.102	-0.28	-0.115	0.135	0.062			461	6.062	-1.737	-0.242	6.008	-1.739	0.242	461	-0.158	-0.447	-0.683	0.962	-0.0003372	0.306		461	-0.348	-0.178
	462	1.046	0.059	0.394	0.594	0.138	0.282	462	0.539	-0.133	-0.07	0.854	-0.153	-0.163		462	0.441	0.202	-0.068	0.146	0.161	-0.067	462	0.166	0.132	-0.179	-0.109	0.134	0.000303			462	6.025	-0.888	-0.255	6.057	-1.302	0.289	462	-0.105	-0.49	-0.658	0.913	0.043	0.373		462	-0.374	-0.148
	463	1.024	0.163	0.436	0.477	0.188	0.312	463	0.481	-0.085	-0.181	0.659	-0.171	-0.125		463	0.419	0.172	-0.093	0.105	0.133	-0.057	463	0.18	0.111	-0.185	-0.108	0.108	0.024			463	6.062	-0.922	-0.235	6.052	-1.173	0.342	463	-0.108	-0.564	-0.665	0.854	-0.238	0.402		463	-0.293	-0.106
	464	0.732	0.329	0.486	0.372	0.268	0.32	464	0.576	-0.118	-0.242	0.815	-0.174	-0.058		464	0.395	0.221	-0.092	0.158	0.185	-0.037	464	0.2	0.134	-0.157	-0.047	0.079	0.024			464	6.118	-0.949	-0.181	6.08	-1.058	0.402	464	-0.102	-0.603	-0.661	0.792	-0.236	0.365		464	-0.25	-0.123
	465	0.498	0.493	0.515	0.328	0.282	0.016	465	0.594	-0.111	-0.1	0.735	-0.21	-0.029		465	0.37	0.251	-0.119	0.122	0.213	-0.059	465	0.119	0.158	-0.089	-0.062	0.05	0.086			465	6.232	-0.889	-0.179	6.048	-0.942	0.458	465	-0.059	-0.544	-0.627	0.73	-0.227	0.273		465	-0.248	-0.106
	466	0.278	0.658	0.633	0.202	0.149	0.074	466	0.392	-0.071	-0.035	0.584	-0.133	-0.028		466	0.354	0.235	-0.111	0.121	0.207	-0.051	466	0.179	0.119	-0.126	-0.04	0.007	0.125			466	6.147	-0.779	-0.143	6.009	-0.853	0.496	466	-0.0003737	-0.57	-0.694	0.696	-0.18	0.226		466	-0.304	-0.123
	467	0.312	0.699	0.673	0.076	0.183	0.136	467	0.464	-0.069	0.034	0.559	-0.139	0.006		467	0.32	0.207	-0.077	0.087	0.138	-0.08	467	0.133	0.164	-0.217	-0.053	0.029	0.125			467	6.284	-0.703	0.393	5.922	-0.693	0.557	467	0.101	-0.657	-0.663	0.655	-0.147	0.214		467	-0.334	-0.105
	468	0.024	0.866	0.769	-0.044	0.234	0.207	468	0.387	-0.165	-0.028	0.658	-0.191	-0.019		468	0.296	0.152	-0.075	0.066	0.077	-0.08	468	0.221	0.244	-0.237	-0.047	0.037	0.131			468	6.425	-0.181	0.451	5.835	-0.31	0.596	468	0.13	-0.743	-0.681	0.613	-0.086	0.233		468	-0.353	-0.136
	469	-0.065	1.099	0.839	-0.078	0.385	0.311	469	0.322	-0.214	-0.066	0.506	-0.248	0.005		469	0.268	0.16	-0.082	0.064	0.097	-0.061	469	0.245	0.213	-0.161	-0.056	0.074	0.119			469	6.374	-0.213	0.423	5.743	-0.153	0.655	469	0.147	-0.826	-0.683	0.506	-0.069	0.268		469	-0.326	-0.194
	470	-0.214	1.277	0.898	-0.096	0.484	0.279	470	0.284	-0.199	-0.096	0.694	-0.23	0.012		470	0.245	0.182	-0.089	0.03	0.15	-0.032	470	0.156	0.239	-0.119	-0.085	0.087	0.077			470	6.271	-0.265	0.382	5.662	-0.056	0.681	470	-0.38	-0.769	-0.653	0.429	-0.056	0.306		470	-0.308	-0.198
	471	-0.197	1.106	0.949	-0.134	0.531	0.362	471	0.311	-0.164	-0.051	0.572	-0.254	0.02		471	0.198	0.218	-0.084	0.017	0.188	-0.0006462	471	0.082	0.236	-0.011	-0.107	0.091	0.074			471	6.323	-0.31	0.385	5.581	0.065	0.72	471	-0.387	-0.709	-0.616	0.35	-0.035	0.305		471	-0.306	-0.145
	472	-0.443	1.383	0.968	-0.255	0.426	0.367	472	0.175	-0.324	-0.007	0.486	-0.37	-0.035		472	0.144	0.178	-0.039	-0.05	0.137	0.053	472	0.003	0.188	-0.084	-0.119	0.065	0.051			472	5.382	-0.288	0.405	5.358	0.193	0.744	472	-0.297	-0.681	-0.529	0.305	-0.014	0.29		472	-0.315	-0.072
	473	-1.183	1.181	0.986	-0.369	0.525	0.41	473	0.38	-0.283	0.099	0.685	-0.395	-0.04		473	0.109	0.149	-0.006	-0.056	0.103	0.047	473	0.076	0.289	-0.115	-0.093	0.059	0.054			473	5.34	-0.282	0.431	5.256	0.378	0.783	473	-0.278	-0.685	-0.491	0.281	-0.02	0.444		473	-0.301	-0.091
	474	-1.496	1.727	1.022	-0.448	0.378	0.421	474	0.137	-0.267	0.037	0.61	-0.372	0.011		474	0.072	0.12	0.006	-0.07	0.027	0.054	474	0.043	0.235	-0.178	-0.079	0.024	0.065			474	5.366	0.273	0.485	5.133	0.502	0.797	474	-0.209	-0.689	-0.526	0.227	-0.046	0.36		474	-0.284	-0.132
	475	-2.149	1.685	1.072	-0.484	0.684	0.421	475	0.144	-0.039	-0.045	0.605	-0.184	4.316e-05		475	0.066	0.129	0.005	-0.055	0.048	0.054	475	0.05	0.205	-0.118	-0.091	-0.024	0.088			475	5.443	0.234	0.499	4.845	0.68	0.823	475	-0.24	-0.716	-0.527	0.212	-0.028	0.346		475	-0.275	-0.136
	476	-2.57	1.823	1.15	-0.649	0.788	0.458	476	0.264	-0.006	-0.121	0.453	-0.105	0.015		476	0.045	0.123	0.008	-0.089	0.075	0.046	476	-0.005	0.169	-0.046	-0.126	0.006	0.089			476	5.605	0.179	0.475	4.959	0.805	0.816	476	-0.206	-0.718	-0.462	0.223	-0.047	0.403		476	-0.203	-0.114
	477	-2.958	1.886	1.17	-0.836	0.846	0.469	477	0.322	-0.026	-0.073	0.385	-0.101	0.031		477	-0.002	0.147	0.028	-0.091	0.127	0.03	477	0.051	0.109	-0.022	-0.127	0.054	0.106			477	3.698	0.205	0.529	4.401	0.96	0.917	477	-0.172	-0.641	-0.359	0.161	-0.031	0.308		477	-0.212	-0.114
	478	-3.37	1.979	1.147	-1.014	0.887	0.451	478	0.257	-0.016	-0.067	0.298	-0.106	0.055		478	-0.025	0.115	0.029	-0.137	0.093	-0.012	478	0.065	0.186	-0.148	-0.129	0.11	0.136			478	3.838	0.209	0.571	4.278	1.089	0.907	478	-0.096	-0.593	-0.355	0.015	-0.033	0.281		478	-0.239	-0.126
	479	-3.519	2.071	1.21	-0.83	0.909	0.443	479	0.235	0.006	-0.043	0.491	-0.099	0.056		479	-0.094	0.074	0.055	-0.164	0.052	0.014	479	0.061	0.203	-0.218	-0.082	0.075	0.142			479	3.793	0.23	0.56	4.113	1.197	0.925	479	0.004	-0.615	-0.341	-0.073	-0.03	0.254		479	-0.269	-0.137
	480	-3.719	2.22	1.258	-0.995	1.031	0.439	480	0.187	0.04	-0.013	0.501	-0.044	0.026		480	-0.101	0.036	0.02	-0.154	0.028	0.027	480	0.002	0.244	-0.353	-0.12	0.044	0.107			480	3.847	0.216	0.522	3.84	1.289	0.943	480	0.062	-0.638	-0.406	-0.064	-0.05	0.306		480	-0.256	-0.186
	481	-3.794	2.246	1.26	-1.08	1.078	0.492	481	-0.011	0.091	0.035	0.617	0.069	0.033		481	-0.148	0.051	0.033	-0.198	0.033	0.069	481	-0.057	0.187	-0.317	-0.131	0.016	0.076			481	1.235	1.242	0.462	2.841	1.6	0.828	481	0.099	-0.571	-0.434	-0.074	-0.024	0.307		481	-0.246	-0.196
	482	-4.114	2.241	0.859	-1.277	1.141	0.513	482	0.179	0.125	0.055	0.633	0.057	-0.009		482	-0.192	0.07	0.0007123	-0.27	0.027	0.056	482	-0.075	0.139	-0.297	-0.144	-0.006	0.049			482	1.507	1.376	0.457	2.955	1.695	0.819	482	0.085	-0.539	-0.43	-0.108	-0.017	0.277		482	-0.239	-0.142
	483	-4.271	2.329	0.869	-1.42	1.171	0.511	483	0.143	0.172	0.063	0.446	-0.007	0.037		483	-0.249	0.06	0.024	-0.28	0.021	0.08	483	-3.969e-06	0.129	-0.332	-0.134	-0.027	0.066			483	0.225	1.434	0.474	2.337	1.841	0.804	483	0.125	-0.598	-0.357	-0.157	-0.02	0.266		483	-0.237	-0.126
	484	-4.034	2.343	1.229	-1.529	1.155	0.46	484	0.384	0.21	0.081	0.465	-0.057	0.095		484	-0.274	0.01	0.01	-0.264	0.01	0.076	484	-0.046	0.244	-0.295	-0.181	0.032	0.104			484	0.445	1.509	0.496	2.109	2.158	0.793	484	0.166	-0.468	-0.325	-0.206	0.2	0.217		484	-0.221	-0.111
	485	-4.164	2.39	1.165	-1.691	1.164	0.487	485	0.319	0.152	0.079	0.551	0.058	0.157		485	-0.319	-0.018	0.02	-0.262	0.0001903	0.098	485	-0.193	0.17	-0.266	-0.214	0.081	0.1			485	0.417	1.578	0.563	1.804	2.23	0.883	485	0.247	-0.44	-0.356	-0.306	0.136	0.19		485	-0.172	-0.082
	486	-4.668	2.329	1.121	-0.994	1.15	0.432	486	0.279	0.135	0.036	0.463	0.095	0.114		486	-0.38	-0.042	0.045	-0.313	-0.003	0.148	486	-0.184	0.177	-0.157	-0.227	0.136	0.104			486	0.474	1.571	0.554	1.632	2.278	0.859	486	0.274	-0.39	-0.33	-0.4	0.035	0.144		486	-0.194	-0.07
	487	-4.698	2.35	1.091	-0.864	1.207	0.453	487	0.213	0.16	0.002	0.405	0.07	0.083		487	-0.414	-0.041	0.061	-0.378	0.003	0.117	487	-0.121	0.206	-0.05	-0.217	0.135	0.09			487	0.032	1.51	0.602	1.432	2.334	0.842	487	0.343	-0.407	-0.394	-0.493	0.031	0.163		487	-0.177	-0.075
	488	-4.624	2.261	1.082	-0.923	1.163	0.478	488	0.087	0.134	-0.006	0.331	0.056	0.138		488	-0.429	-0.077	0.082	-0.415	-0.055	0.114	488	-0.118	0.203	-0.052	-0.201	0.072	0.105			488	0.001	1.447	0.505	1.291	2.156	0.786	488	-0.17	-0.39	-0.379	-0.58	0.038	0.193		488	-0.175	-0.094
	489	-4.172	2.186	1.035	-1.591	1.115	0.485	489	0.06	0.121	0.058	0.292	0.096	0.187		489	-0.45	-0.121	0.089	-0.406	-0.096	0.135	489	-0.157	0.129	-0.098	-0.214	0.02	0.136			489	0.056	1.575	0.477	1.16	2.338	0.64	489	-0.135	-0.438	-0.396	-0.555	0.067	0.15		489	-0.197	-0.115
	490	-4.135	2.118	1.024	-1.589	1.069	0.457	490	0.036	0.158	0.088	0.443	0.14	0.181		490	-0.472	-0.134	0.092	-0.394	-0.104	0.162	490	-0.129	0.004	-0.072	-0.189	-0.021	0.189			490	0.055	1.676	0.36	0.979	2.365	0.633	490	-0.189	-0.484	-0.323	-0.531	0.081	0.13		490	-0.179	-0.157
	491	-4.086	2.061	0.933	-1.535	1.03	0.345	491	0.161	0.158	0.124	0.493	0.134	0.15		491	-0.509	-0.121	0.078	0.084	-0.099	0.162	491	-0.104	-0.074	-0.036	-0.167	-0.048	0.198			491	0.196	1.679	0.34	0.826	2.357	0.612	491	0.304	-0.409	-0.326	-0.457	0.048	0.111		491	-0.164	-0.19
	492	-4.439	2.019	0.899	-1.468	1.007	0.311	492	0.169	0.159	0.105	0.418	0.171	0.135		492	-0.516	-0.12	0.108	0.078	-0.101	0.135	492	-0.152	0.042	0.001	-0.138	-0.032	0.176			492	0.281	1.598	0.396	0.662	2.376	0.561	492	0.276	-0.337	-0.312	-0.479	0.044	0.133		492	-0.143	-0.202
	493	-4.318	1.922	0.869	-1.398	0.943	0.291	493	0.25	0.16	0.069	0.328	0.154	0.097		493	-0.511	-0.15	0.144	0.073	-0.086	0.133	493	-0.156	0.026	-0.089	-0.153	-0.009	0.111			493	0.278	1.444	0.458	0.517	2.107	0.505	493	-0.205	-0.302	-0.248	-0.585	-0.011	0.1		493	-0.046	-0.156
	494	-4.234	1.788	0.834	-1.451	0.853	0.242	494	0.292	0.112	0.105	0.199	0.129	0.131		494	-0.529	-0.158	0.166	0.058	-0.054	0.107	494	-0.253	-0.079	-0.093	-0.183	0.021	0.038			494	-0.158	1.509	0.001	0.386	2.291	0.478	494	-0.175	-0.3	-0.235	-0.638	-0.043	0.143		494	0.012	-0.15
	495	-4.188	1.674	0.832	-1.427	0.821	0.186	495	0.174	0.18	0.178	0.161	0.153	0.186		495	-0.549	-0.154	0.171	0.112	-0.033	0.099	495	-0.18	-0.094	-0.093	-0.204	0.041	0.03			495	-0.087	1.471	-0.04	0.175	1.992	0.442	495	-0.166	-0.309	-0.265	-0.728	-0.049	0.125		495	0.013	-0.128
	496	-4.081	1.584	0.76	-1.362	0.789	0.166	496	0.147	0.211	0.272	0.249	0.187	0.235		496	-0.594	-0.142	0.207	0.09	-0.019	0.127	496	-0.157	-0.117	-0.067	-0.189	0.066	0.071			496	-0.06	1.567	-0.115	0.078	2.149	0.432	496	-0.137	-0.224	-0.276	-0.712	-0.092	0.15		496	-0.044	-0.125
	497	-3.96	1.512	0.708	-1.255	0.768	0.188	497	0.006	0.287	0.22	0.207	0.229	0.247		497	-0.594	-0.157	0.202	0.087	-0.075	0.139	497	-0.163	-0.04	-0.098	-0.169	0.026	0.101			497	0.002	1.495	-0.086	-0.071	1.857	0.37	497	-0.131	-0.14	-0.26	-0.746	-0.145	0.108		497	-0.035	-0.113
	498	-3.731	1.403	0.67	-1.057	1.001	0.184	498	0.047	0.253	0.106	0.175	0.22	0.236		498	-0.605	-0.199	0.209	0.066	-0.116	0.171	498	-0.228	0.133	-0.133	-0.177	0.02	0.094			498	0.098	1.609	-0.047	-0.235	2.052	0.341	498	-0.043	-0.088	-0.279	-0.779	-0.148	0.108		498	-0.049	-0.127
	499	-3.605	1.32	0.598	-0.913	0.953	0.111	499	0.028	0.241	0.109	0.05	0.206	0.193		499	-0.588	-0.209	0.191	0.071	-0.102	0.174	499	-0.29	0.19	-0.249	-0.164	-0.027	0.108			499	0.14	1.711	-0.044	-0.363	1.96	0.287	499	0.026	-0.13	-0.266	-0.796	-0.179	0.077		499	-0.044	-0.081
	500	-3.397	1.191	0.586	-1.176	0.829	0.059	500	-0.063	0.218	0.12	0.0001306	0.129	0.152		500	-0.611	-0.232	0.168	0.086	-0.104	0.133	500	-0.446	0.088	-0.233	-0.187	-0.015	0.151			500	0.077	1.654	-0.034	-0.476	1.907	0.241	500	-0.026	-0.135	-0.218	-0.768	-0.209	0.076		500	-0.04	-0.07
	501	-3.146	1.089	0.487	-1.059	0.718	0.326	501	-0.048	0.245	0.161	0.086	0.148	0.152		501	-0.594	-0.256	0.155	0.103	-0.12	0.13	501	-0.328	0.012	-0.078	-0.237	0.0005099	0.214			501	-0.082	1.533	-0.074	-0.72	1.81	0.233	501	-0.071	-0.147	-0.206	-0.685	-0.219	0.062		501	-0.072	-0.023
	502	-3.055	0.918	0.342	-0.938	0.584	0.302	502	-0.022	0.256	0.187	0.096	0.133	0.208		502	-0.623	-0.27	0.136	0.114	-0.149	0.122	502	-0.38	0.023	-0.081	-0.279	-0.021	0.195			502	-0.103	0.472	-0.091	-1.008	1.293	0.176	502	-0.163	-0.167	-0.257	-0.648	-0.242	0.088		502	-0.093	-0.074
	503	-2.855	0.802	0.275	-0.824	0.511	0.272	503	-0.156	0.208	0.097	0.182	0.159	0.207		503	-0.646	-0.261	0.167	0.094	-0.174	0.116	503	-0.327	0.14	-0.154	-0.289	-0.01	0.157			503	-0.183	0.534	-0.082	-1.256	1.394	0.135	503	-0.204	-0.128	-0.258	-0.639	-0.297	0.107		503	-0.055	-0.052
	504	-2.65	1.036	0.205	-0.811	0.451	0.246	504	0.003	0.21	0.137	0.185	0.199	0.259		504	-0.61	-0.225	0.18	0.109	-0.155	0.141	504	-0.242	0.037	-0.109	-0.248	-0.018	0.145			504	-0.473	0.538	-0.071	-1.507	1.301	0.093	504	-0.27	-0.018	-0.208	-0.612	-0.335	0.109		504	-0.043	-0.048
	505	-2.437	0.935	0.194	-1.037	0.397	0.221	505	0.103	0.204	0.129	0.118	0.255	0.225		505	-0.615	-0.239	0.158	0.082	-0.146	0.128	505	-0.186	0.038	-0.083	-0.19	0.018	0.117			505	-0.313	0.596	-0.065	-1.775	1.23	0.045	505	-0.249	0.043	-0.157	-0.657	-0.398	0.063		505	-0.031	-0.046
	506	-2.173	0.809	0.131	-0.961	0.346	0.162	506	0.115	0.184	0.254	0.128	0.272	0.214		506	-0.6	-0.263	0.141	0.107	-0.133	0.118	506	-0.212	-0.003	-0.132	-0.151	0.018	0.105			506	-6.013	0.649	-0.116	-4.012	1.169	0.003	506	-0.271	0.074	-0.197	-0.639	-0.404	0.017		506	-0.023	-0.041
	507	-1.974	0.682	0.016	-0.828	0.322	0.068	507	0.122	0.18	0.267	0.109	0.243	0.198		507	-0.573	-0.278	0.158	0.109	-0.163	0.091	507	-0.301	-0.017	-0.239	-0.13	-0.045	0.08			507	-5.762	0.597	-0.132	-4.213	1.088	-0.031	507	-0.182	0.066	-0.267	-0.711	-0.447	-0.024		507	0.016	-0.086
	508	-1.753	0.512	-0.066	-0.586	0.284	-0.005	508	0.055	0.188	0.121	-0.004	0.234	0.161		508	-0.532	-0.281	0.145	0.129	-0.181	0.067	508	-0.253	-0.029	-0.117	-0.15	-0.115	0.105			508	-5.726	0.508	-0.151	-4.274	1.012	-0.056	508	-0.153	0.072	-0.245	-0.711	-0.473	-0.067		508	0.048	-0.051
	509	-1.906	0.362	-0.138	-0.46	0.397	-0.055	509	0.059	0.203	0.116	-0.034	0.176	0.197		509	-0.514	-0.332	0.159	0.11	-0.197	0.094	509	-0.263	-0.011	-0.15	-0.16	-0.067	0.128			509	-5.439	0.514	-0.168	-4.267	0.909	-0.096	509	-0.206	0.079	-0.18	-0.63	-0.433	-0.061		509	0.083	-0.042
	510	-1.697	0.32	-0.181	-0.303	0.251	-0.086	510	0.088	0.133	0.075	-0.023	0.131	0.243		510	-0.529	-0.347	0.19	0.09	-0.184	0.124	510	-0.174	-0.003	-0.146	-0.168	0.004	0.16			510	-5.401	0.516	-0.156	-4.345	0.823	-0.148	510	-0.294	0.049	-0.156	-0.593	-0.462	-0.069		510	0.039	-0.057
	511	-1.326	0.236	-0.24	-0.473	0.176	-0.105	511	0.193	0.128	0.037	0.056	0.157	0.262		511	-0.491	-0.364	0.201	-0.43	-0.177	0.127	511	-0.191	-0.061	-0.086	-0.222	0.035	0.152			511	-5.212	0.439	-0.129	-4.413	0.605	-0.214	511	-0.275	0.024	-0.159	-0.573	-0.496	-0.067		511	0.019	-0.068
	512	-1.005	0.114	-0.264	-0.356	0.132	-0.147	512	0.125	0.22	0.036	0.05	0.229	0.211		512	-0.452	-0.323	0.163	-0.4	-0.187	0.076	512	-0.132	-0.112	-0.068	-0.225	0.011	0.133			512	-5.858	0.0005466	-0.169	-4.555	0.492	-0.266	512	-0.267	-0.198	-0.245	-0.582	-0.565	-0.042		512	0.012	-0.046
	513	-0.556	-0.031	-0.341	-0.236	0.06	-0.217	513	0.101	0.25	-0.007	-0.023	0.193	0.153		513	-0.407	-0.322	0.13	-0.305	-0.163	0.075	513	-0.182	-0.116	-0.114	-0.247	0.018	0.128			513	-5.823	0.004	-0.21	-4.576	0.406	-0.324	513	-0.223	-0.103	-0.28	-0.691	-0.588	0.022		513	0.072	-0.008
	514	-0.433	-0.199	-0.416	-0.203	-0.025	-0.239	514	0.061	0.158	-0.002	0.057	0.123	0.133		514	-0.384	-0.297	0.134	-0.264	-0.126	0.121	514	-0.239	-0.073	-0.164	-0.271	0.016	0.121			514	-5.673	-0.056	-0.219	-4.558	0.242	-0.37	514	-0.27	-0.125	-0.255	-0.682	-0.644	0.06		514	0.096	-0.002
	515	-0.15	-0.305	-0.547	-0.1	-0.081	0.041	515	-0.158	0.19	0.051	0.054	0.133	0.187		515	-0.38	-0.285	0.143	-0.253	-0.098	0.115	515	-0.303	-0.101	-0.151	-0.25	0.052	0.127			515	-4.915	-0.073	-0.199	-4.494	0.119	-0.406	515	-0.339	-0.178	-0.196	-0.602	-0.664	0.072		515	0.048	-0.02
	516	-0.046	-0.479	-0.633	-0.047	-0.167	-0.025	516	-0.123	0.195	0.066	0.071	0.141	0.16		516	-0.351	-0.323	0.151	-0.218	-0.146	0.114	516	-0.329	-0.044	-0.129	-0.217	-0.003	0.14			516	-4.746	-0.079	-0.602	-4.495	0.001	-0.588	516	0.206	-0.145	-0.218	-0.489	-0.637	0.037		516	0.096	-0.03
	517	0.125	-0.66	-0.661	0.02	-0.071	-0.087	517	-0.054	0.204	0.118	0.029	0.11	0.093		517	-0.32	-0.329	0.1	-0.156	-0.162	0.089	517	-0.203	-0.035	-0.14	-0.179	-0.007	0.135			517	-5.03	-0.067	-0.696	-4.536	-0.043	-0.655	517	0.211	-0.116	-0.241	-0.495	-0.646	0.003		517	0.118	-0.051
	518	0.177	-0.842	-0.691	0.083	-0.17	-0.145	518	-0.093	0.237	0.171	-0.033	0.102	0.06		518	-0.259	-0.319	0.026	-0.165	-0.169	0.059	518	-0.134	0.086	-0.161	-0.151	0.014	0.096			518	-5.044	-0.078	-0.703	-4.582	-0.123	-0.717	518	0.186	-0.095	-0.308	-0.454	-0.646	-0.005		518	0.129	0.004
	519	0.419	-0.963	-0.716	0.24	-0.261	-0.216	519	-0.027	0.252	0.145	-0.008	0.139	0.056		519	-0.232	-0.296	-0.008	-0.177	-0.161	0.029	519	-0.086	0.044	-0.104	-0.106	0.056	0.065			519	-5.029	-0.106	-0.709	-4.555	-0.228	-0.71	519	0.156	-0.113	-0.35	-0.471	-0.633	0.062		519	0.047	0.028
	520	0.472	-1.062	-0.804	0.314	-0.265	-0.251	520	-0.055	0.203	0.096	-0.046	0.161	0.088		520	-0.202	-0.245	0.006	-0.187	-0.123	0.02	520	-0.042	0.035	-0.134	-0.107	0.079	0.064			520	-3.922	-0.092	-0.75	-4.456	-0.351	-0.757	520	0.076	-0.112	-0.369	-0.418	-0.667	0.106		520	0.059	0.031
	521	0.749	-1.236	-0.884	0.474	-0.337	-0.313	521	0.057	0.17	0.027	0.016	0.201	0.088		521	-0.191	-0.224	-0.003	-0.166	-0.136	0.004	521	-0.014	-0.169	-0.146	-0.13	0.052	0.093			521	-3.596	-0.127	-0.686	-4.396	-0.443	-0.813	521	0.079	-0.125	-0.355	-0.379	-0.753	0.067		521	0.092	0.021
	522	0.933	-1.364	-0.913	0.595	-0.409	-0.32	522	0.047	0.16	-0.002	0.058	0.139	0.077		522	-0.152	-0.197	0.022	-0.14	-0.095	0.027	522	-0.055	-0.124	-0.052	-0.101	0.001	0.106			522	-3.321	-0.705	-0.747	-4.211	-0.719	-0.877	522	0.064	-0.161	-0.389	-0.304	-0.746	0.023		522	0.077	0.064
	523	1.152	-1.609	-0.953	0.728	-0.254	-0.363	523	0.129	0.144	0.01	0.119	0.09	0.054		523	-0.115	-0.184	0.01	-0.074	-0.094	0.024	523	-0.031	-0.203	0.078	-0.112	0.009	0.122			523	-2.856	-0.66	-0.798	-4.086	-0.856	-0.895	523	0.041	-0.18	-0.38	-0.202	-0.753	0.073		523	0.074	0.051
	524	1.299	-1.889	-1.01	0.77	-0.388	-0.372	524	0.105	0.118	0.012	0.086	0.122	0.07		524	-0.083	-0.19	0.002	-0.029	-0.11	0.023	524	-0.015	-0.118	0.199	-0.061	0.024	0.089			524	-2.879	-0.684	-0.798	-3.872	-0.92	-0.921	524	-0.02	-0.176	-0.408	-0.112	-0.742	0.17		524	0.052	0.081
	525	1.494	-1.663	-1.032	0.822	-0.536	-0.371	525	-0.062	0.161	0.015	0.178	0.099	0.088		525	-0.039	-0.225	0.015	-0.014	-0.097	0.029	525	0.034	-0.066	0.153	-0.089	0.026	0.063			525	-2.888	-0.66	-0.815	-3.773	-1.045	-0.953	525	-0.084	-0.191	-0.35	-0.055	-0.735	0.189		525	-0.013	0.05
	526	1.907	-1.781	-1.013	0.99	-0.661	-0.384	526	-0.096	0.139	0.043	0.14	0.069	0.082		526	0.013	-0.284	0.033	-0.011	-0.109	0.049	526	0.094	0.017	0.172	-0.06	-0.022	0.068			526	-3.007	-0.641	-0.767	-3.697	-1.169	-1.006	526	-0.152	-0.17	-0.422	-0.021	-0.719	0.177		526	-0.031	0.047
	527	2.388	-1.865	-1.006	1.27	-0.747	-0.394	527	-0.199	0.123	0.078	0.137	0.089	0.129		527	0.038	-0.31	0.045	-0.029	-0.094	0.044	527	-0.01	-0.082	0.164	-0.063	-0.007	0.09			527	-2.785	-0.566	-0.753	-3.647	-1.287	-1.049	527	-0.148	-0.159	-0.426	-0.011	-0.705	0.152		527	0.006	0.049
	528	3.181	-1.908	-1.03	1.304	-0.81	-0.425	528	-0.208	0.121	0.105	0.199	0.056	0.068		528	0.063	-0.231	0.077	0.041	-0.055	0.05	528	-0.107	-0.062	0.095	-0.114	0.005	0.081			528	-1.438	-0.594	-0.73	-3.249	-1.38	-1.072	528	-0.156	-0.125	-0.434	0.008	-0.74	0.117		528	0.073	0.055
	529	4.062	-1.938	-0.769	1.304	-0.822	-0.502	529	-0.084	0.075	0.068	0.149	0.067	0.021		529	0.108	-0.179	0.108	0.055	-0.015	0.065	529	-0.232	-0.104	0.038	-0.149	0.002	0.064			529	-1.55	-1.472	-0.773	-3.277	-1.537	-1.106	529	-0.187	-0.123	-0.454	0.041	-0.78	0.122		529	0.049	0.064
	530	3.95	-1.971	-0.841	1.548	-0.859	-0.591	530	-0.048	0.131	0.033	0.121	0.061	0.032		530	0.15	-0.132	0.093	0.076	-0.02	0.086	530	-0.114	-0.11	0.031	-0.159	0.007	0.065			530	-1.378	-1.5	-0.855	-2.888	-1.951	-1.135	530	-0.305	-0.184	-0.38	0.163	-0.781	0.112		530	0.051	0.062
	531	4.668	-2.083	-0.851	1.106	-0.913	-0.513	531	0.083	0.125	-0.003	0.117	0.03	0.006		531	0.23	-0.113	0.05	0.087	-0.023	0.093	531	0.067	-0.137	-0.059	-0.122	0.002	0.091			531	-1.422	-1.57	-0.906	-2.686	-2.048	-1.15	531	-0.361	-0.236	-0.337	0.23	-0.718	0.133		531	0.009	0.098
	532	4.817	-2.174	-1.213	1.236	-0.958	-0.429	532	0.076	0.039	-0.031	0.214	-0.013	-0.022		532	0.298	-0.075	-0.012	0.145	0.008	0.065	532	0.133	-0.14	-0.046	-0.128	0.048	0.08			532	-0.669	-1.682	-0.877	-2.491	-2.145	-1.161	532	-0.428	-0.256	-0.34	0.289	-0.601	0.148		532	0.011	0.047
	533	5.047	-2.262	-1.195	1.245	-0.992	-0.379	533	0.067	0.034	-0.086	0.23	-0.039	-0.022		533	0.337	-0.081	-0.021	0.215	-0.0002678	0.074	533	0.199	0.037	-0.145	-0.092	0.015	0.111			533	-0.66	-1.821	-0.878	-2.269	-2.242	-1.149	533	-0.472	-0.295	-0.385	0.362	-0.605	0.176		533	0.024	0.062
	534	5.265	-2.324	-1.218	1.497	-0.986	-0.401	534	-0.075	0.049	-0.021	0.295	-0.05	0.047		534	0.346	-0.117	-0.015	0.226	0.003	0.068	534	0.119	0.162	-0.322	-0.057	0.052	0.125			534	-0.713	-1.721	-0.921	-2.09	-2.393	-1.123	534	-0.491	-0.311	-0.438	0.403	-0.666	0.166		534	0.056	0.028
	535	4.984	-2.374	-1.185	1.572	-1.052	-0.43	535	0.02	0.043	0.05	0.19	-0.086	0.085		535	0.359	-0.111	-0.04	0.187	0.031	0.041	535	0.135	0.134	-0.197	-0.031	0.032	0.139			535	-0.857	-2.9	-0.894	-1.955	-2.761	-1.131	535	-0.494	-0.301	-0.472	0.448	-0.639	0.176		535	-0.002	0.011
	536	5.091	-2.377	-1.172	1.824	-1.086	-0.409	536	0.041	0.083	0.137	0.218	-0.032	0.078		536	0.347	-0.099	-0.057	0.19	0.059	-0.013	536	0.127	0.117	-0.203	0.004	0.04	0.1			536	-0.931	-3.013	-0.92	-1.696	-2.87	-1.11	536	-0.528	-0.327	-0.473	-0.159	-0.666	0.163		536	-0.023	0.014
	537	5.146	-2.369	-1.099	1.883	-1.083	-0.387	537	0.266	0.02	0.115	0.342	-0.066	0.061		537	0.37	-0.018	-0.058	0.187	0.066	-0.008	537	0.191	0.101	-0.176	-0.041	0.001	0.088			537	-0.609	-3.225	-0.952	-1.428	-2.948	-1.1	537	-0.569	-0.352	-0.498	-0.132	-0.627	0.167		537	-0.051	0.006
	538	5.141	-2.364	-1.044	1.944	-1.084	-0.4	538	0.128	-0.086	0.032	0.443	-0.082	0.028		538	0.437	0.026	-0.07	0.215	0.103	-0.021	538	0.207	0.165	-0.158	-0.059	0.012	0.087			538	-0.595	-3.282	-0.976	-1.154	-2.977	-1.09	538	-0.645	-0.345	-0.49	-0.042	-0.581	0.177		538	-0.054	-0.016
	539	5.177	-2.263	-1.029	1.92	-1.105	-0.385	539	0.065	-0.035	-0.055	0.438	-0.114	0.016		539	0.453	0.051	-0.044	0.213	0.132	-0.005	539	0.159	0.084	-0.167	-0.078	0.046	0.053			539	-0.606	-3.289	-1.005	-0.89	-3.023	-1.091	539	-0.641	-0.407	-0.545	0.039	-0.559	0.071		539	-0.1	-0.048
	540	5.817	-2.205	-1.025	1.044	-1.086	-0.358	540	0.135	-0.001	-0.008	0.409	-0.12	0.046		540	0.414	0.057	-0.034	0.179	0.125	-0.021	540	0.173	0.005	-0.144	-0.024	0.038	0.095			540	-0.626	-3.323	-0.995	-0.671	-3.078	-1.094	540	-0.166	-0.477	-0.589	0.817	-0.611	0.113		540	-0.135	-0.064
	541	5.224	-2.112	-1.02	1.952	-1.019	-0.326	541	0.167	-0.016	-0.031	0.482	-0.092	0.02		541	0.388	0.052	-0.052	0.185	0.086	-0.051	541	0.217	0.034	-0.178	-0.017	0.01	0.074			541	-0.451	-3.322	-0.982	-0.376	-3.122	-1.036	541	-0.158	-0.488	-0.595	0.853	-0.628	0.167		541	-0.164	-0.043
	542	5.217	-2.122	-0.966	2.002	-1.021	-0.274	542	-0.159	-0.054	-0.128	0.577	-0.097	-0.003		542	0.412	0.033	-0.039	0.227	0.083	-0.088	542	0.206	0.088	-0.192	-0.072	0.028	0.053			542	-0.453	-3.319	-0.917	-0.141	-3.155	-0.941	542	-0.234	-0.452	-0.577	0.883	-0.576	0.166		542	-0.143	-0.002
	543	5.05	-2.091	-0.908	1.755	-0.97	-0.253	543	-0.18	-0.093	-0.161	0.594	-0.101	-0.008		543	0.467	0.039	-0.034	0.284	0.103	-0.035	543	0.249	0.092	-0.075	-0.111	0.089	0.078			543	-0.427	-3.369	-0.855	0.036	-3.161	-0.862	543	-0.183	-0.188	-0.677	0.861	-0.485	0.156		543	-0.156	0.034
	544	4.938	-2.073	-0.838	1.562	-0.912	-0.235	544	-0.206	-0.125	-0.089	0.563	-0.11	-0.021		544	0.542	0.036	-0.01	-0.167	0.13	-0.005	544	0.209	0.02	-0.021	-0.149	0.106	0.139			544	-0.474	-3.303	-0.869	0.13	-3.192	-0.85	544	-0.228	-0.413	-0.711	0.924	-0.529	0.188		544	-0.207	0.035
	545	5.311	-1.972	-0.754	1.482	-0.842	-0.201	545	0.003	-0.048	-0.134	0.529	-0.124	-0.013		545	0.591	0.065	-0.045	-0.161	0.113	0.008	545	0.212	-0.047	-0.044	-0.111	0.094	0.135			545	-0.485	-3.205	-0.862	0.324	-3.206	-0.851	545	-0.266	-0.443	-0.766	1.019	-0.543	0.165		545	-0.19	0.031
	546	4.689	-1.833	-0.692	1.525	-0.755	-0.138	546	0.061	-0.05	-0.13	0.51	-0.091	-0.048		546	0.654	0.087	-0.055	-0.142	0.123	-0.053	546	0.222	-0.053	0.01	-0.093	0.109	0.135			546	-0.532	-3.207	-0.885	0.604	-3.158	-0.86	546	-0.367	-0.225	-0.701	1.077	-0.453	0.166		546	-0.124	-0.026
	547	4.505	-1.688	-0.635	1.566	-0.637	-0.086	547	0.098	-0.092	-0.1	0.511	-0.075	-0.052		547	0.672	0.116	-0.088	-0.164	0.111	-0.059	547	0.283	0.073	-0.125	-0.061	0.126	0.083			547	-0.403	-3.107	-0.794	1.006	-3.147	-0.814	547	-0.397	-0.257	-0.643	1.099	-0.364	0.146		547	-0.091	-0.04
	548	4.232	-1.924	-0.567	1.988	-0.494	-0.058	548	0.056	-0.065	0.03	0.531	-0.08	-0.06		548	0.662	0.071	-0.071	-0.153	0.122	-0.037	548	0.29	0.038	-0.133	0.008	0.11	0.031			548	-0.358	-3.144	-0.811	1.221	-3.143	-0.727	548	-0.377	-0.277	-0.569	1.106	-0.348	0.138		548	-0.116	-0.066
	549	4.018	-1.839	-0.479	1.794	-0.404	-0.323	549	0.208	-0.082	0.03	0.567	-0.112	-0.079		549	0.635	0.073	-0.068	-0.193	0.101	-0.033	549	0.285	0.026	-0.121	-0.024	0.107	0.049			549	-0.454	-3.198	-0.734	1.39	-3.084	-0.665	549	-0.452	-0.358	-0.628	1.133	-0.322	0.147		549	-0.127	-0.05
	550	3.776	-1.256	-0.422	1.541	-0.693	-0.263	550	0.153	-0.003	0.032	0.671	-0.154	-0.047		550	0.619	0.11	-0.057	-0.209	0.141	-0.03	550	0.252	0.104	-0.195	-0.046	0.064	0.053			550	-0.582	-3.15	-0.713	1.558	-3.052	-0.61	550	-0.541	-0.43	-0.67	0.6	-0.26	0.188		550	-0.14	-0.099
	551	4.009	-1.099	-0.34	1.46	-0.633	-0.181	551	0.216	0.055	-0.02	0.788	-0.183	-0.061		551	0.63	0.101	-0.079	-0.197	0.118	-0.019	551	0.265	0.198	-0.246	-0.109	0.054	0.07			551	-0.518	-3.145	-0.284	1.718	-3.024	-0.419	551	-0.534	-0.423	-0.749	0.64	-0.173	0.208		551	-0.154	-0.113
	552	3.826	-1.015	-0.281	1.201	-0.563	-0.145	552	0.297	0.06	-0.159	0.597	-0.148	-0.1		552	0.638	0.08	-0.102	-0.166	0.108	-0.026	552	0.332	0.256	-0.242	-0.035	0.02	0.079			552	-0.5	-3.044	-0.309	2.2	-2.966	-0.33	552	-0.421	-0.361	-0.743	1.153	-0.122	0.222		552	-0.203	-0.099
	553	3.011	-1.317	-0.207	1.544	-0.48	-0.085	553	0.227	0.017	-0.291	0.663	-0.129	-0.138		553	0.693	0.098	-0.127	-0.147	0.091	-0.044	553	0.381	0.204	-0.114	-0.012	0.017	0.087			553	-0.618	-2.872	-0.296	2.47	-2.898	-0.249	553	-0.406	-0.39	-0.736	1.1	-0.166	0.256		553	-0.235	-0.054
	554	3.319	-1.171	-0.091	1.402	-0.348	-0.03	554	0.323	-0.118	-0.269	0.604	-0.167	-0.128		554	0.667	0.146	-0.112	-0.095	0.153	-0.056	554	0.309	0.182	-0.056	0.001	0.031	0.073			554	-0.71	-2.795	-0.313	2.908	-2.787	-0.178	554	-0.38	-0.411	-0.78	1.093	-0.255	0.268		554	-0.237	-0.003
	555	2.936	-0.994	0.007	1.165	-0.274	0.02	555	0.218	-0.137	-0.133	0.746	-0.196	-0.029		555	0.615	0.161	-0.135	-0.149	0.169	-0.069	555	0.224	0.034	-0.132	-0.027	0.061	0.073			555	6.073	-2.772	-0.352	5.852	-2.674	-0.109	555	-0.416	-0.782	-0.808	1.174	-0.611	0.27		555	-0.261	-0.072
	556	2.766	-0.783	0.086	1.105	-0.155	0.119	556	0.326	-0.17	-0.077	0.551	-0.218	-0.013		556	0.585	0.177	-0.143	-0.171	0.179	-0.052	556	0.138	0.159	-0.159	-0.038	0.09	0.088			556	6.087	-1.749	-0.326	5.854	-2.334	-0.045	556	-0.399	-0.818	-0.815	1.183	-0.57	0.282		556	-0.297	-0.094
	557	2.461	-0.537	0.12	1.16	-0.074	0.16	557	0.362	-0.157	-0.091	0.635	-0.218	-0.073		557	0.584	0.182	-0.136	-0.214	0.146	-0.043	557	0.141	0.179	-0.161	-0.03	0.145	0.064			557	5.971	-1.643	-0.367	5.863	-2.261	0.028	557	-0.373	-0.858	-0.774	1.119	-0.509	0.299		557	-0.325	-0.121
	558	1.993	-0.416	0.182	1.04	-0.222	0.177	558	0.401	-0.141	-0.078	0.612	-0.201	-0.138		558	0.593	0.173	-0.123	-0.214	0.169	-0.027	558	0.177	0.25	-0.131	-0.057	0.158	0.078			558	5.949	-1.562	-0.349	5.836	-2.194	0.098	558	-0.34	-0.603	-0.708	1.064	-0.423	0.322		558	-0.319	-0.12
	559	1.684	-0.389	0.261	0.871	-0.156	0.179	559	0.356	-0.133	-0.092	0.74	-0.233	-0.089		559	0.563	0.178	-0.131	-0.236	0.155	-0.037	559	0.194	0.118	-0.106	-0.078	0.155	0.085			559	5.862	-1.576	-0.351	5.931	-2.089	0.154	559	-0.275	-0.499	-0.751	0.989	-0.164	0.312		559	-0.274	-0.099
	560	1.478	-0.283	0.336	0.88	-0.099	0.272	560	0.387	-0.063	-0.106	0.701	-0.17	-0.069		560	0.49	0.142	-0.129	0.228	0.142	-0.04	560	0.254	0.152	-0.103	-0.086	0.153	0.113			560	5.926	-1.699	-0.326	6.053	-1.955	0.182	560	-0.193	-0.525	-0.743	0.954	-0.414	0.277		560	-0.295	-0.093
	561	1.361	-0.118	0.361	0.822	-0.059	0.265	561	0.483	-0.087	-0.113	0.782	-0.152	-0.07		561	0.479	0.176	-0.13	0.207	0.11	-0.042	561	0.134	0.172	-0.249	-0.109	0.124	0.079			561	5.931	-1.724	-0.271	6.125	-1.772	0.237	561	-0.165	-0.65	-0.73	0.927	-0.351	0.343		561	-0.315	-0.096
	562	1.161	0.018	0.377	0.663	-0.0007622	0.248	562	0.528	-0.109	-0.14	0.877	-0.187	-0.126		562	0.489	0.183	-0.105	0.218	0.081	-0.061	562	0.182	0.22	-0.225	-0.054	0.125	0.06			562	5.917	-0.875	-0.246	6.223	-1.323	0.27	562	-0.197	-0.669	-0.739	0.97	-0.326	0.384		562	-0.33	-0.095
	563	0.972	0.171	0.404	0.593	0.123	0.222	563	0.573	-0.165	-0.175	0.77	-0.241	-0.116		563	0.461	0.205	-0.111	0.24	0.117	-0.045	563	0.21	0.24	-0.26	-0.041	0.078	0.043			563	5.903	-0.901	-0.248	6.259	-1.214	0.359	563	-0.211	-0.698	-0.743	0.973	-0.25	0.38		563	-0.347	-0.148
	564	0.958	0.335	0.497	0.486	0.22	0.278	564	0.372	-0.191	-0.14	0.607	-0.275	-0.097		564	0.386	0.197	-0.079	0.197	0.134	-0.000691	564	0.191	0.22	-0.267	0.011	0.082	0.065			564	6.112	-0.88	-0.201	6.235	-1.045	0.4	564	-0.196	-0.672	-0.751	0.886	-0.213	0.377		564	-0.347	-0.153
	565	0.729	0.48	0.622	0.321	0.355	0.018	565	0.435	-0.202	-0.104	0.512	-0.221	-0.06		565	0.345	0.211	-0.09	0.175	0.167	0.01	565	0.235	0.217	-0.136	-0.044	0.111	0.088			565	6.02	-0.868	-0.179	6.169	-0.913	0.45	565	-0.113	-0.667	-0.706	0.826	-0.182	0.275		565	-0.284	-0.169
	566	0.374	0.647	0.708	0.206	0.176	0.141	566	0.222	-0.098	-0.109	0.492	-0.179	-0.041		566	0.302	0.203	-0.107	0.156	0.172	0.008	566	0.234	0.244	-0.122	-0.088	0.152	0.095			566	6.07	-0.865	0.33	6.082	-0.764	0.54	566	-0.079	-0.691	-0.667	0.819	-0.136	0.3		566	-0.289	-0.152
	567	0.248	0.769	0.766	0.11	0.257	0.259	567	0.307	-0.189	-0.129	0.408	-0.157	-0.054		567	0.317	0.201	-0.111	0.141	0.219	-0.023	567	0.181	0.214	-0.096	-0.137	0.15	0.09			567	6.161	-0.921	0.404	6.026	-0.676	0.608	567	-0.03	-0.738	-0.606	0.771	-0.143	0.301		567	-0.354	-0.096
	568	0.221	0.923	0.795	-0.008	0.305	0.25	568	0.269	-0.128	-0.077	0.486	-0.124	-0.033		568	0.299	0.186	-0.086	0.144	0.23	-0.038	568	0.25	0.236	-0.184	-0.126	0.123	0.048			568	6.364	-0.315	0.446	5.931	-0.335	0.646	568	-0.018	-0.822	-0.726	0.719	-0.137	0.329		568	-0.371	-0.078
	569	0.087	1.062	0.868	-0.071	0.396	0.274	569	0.616	-0.165	-0.038	0.664	-0.121	-0.125		569	0.278	0.169	-0.086	0.121	0.234	-0.025	569	0.253	0.234	-0.273	-0.104	0.123	0.034			569	6.523	-0.382	0.459	6.055	-0.222	0.671	569	0.041	-0.764	-0.699	0.57	-0.135	0.347		569	-0.328	-0.116
	570	-0.167	1.197	0.882	-0.175	0.491	0.298	570	0.595	-0.077	-0.013	0.623	-0.115	-0.124		570	0.227	0.166	-0.099	0.099	0.205	-0.045	570	0.295	0.154	-0.297	-0.078	0.107	0.044			570	6.276	-0.298	0.303	5.769	-0.077	0.691	570	0.059	-0.767	-0.75	0.519	-0.052	0.357		570	-0.278	-0.155
	571	-0.349	1.066	0.968	-0.233	0.601	0.338	571	0.754	0.029	0.005	0.746	-0.11	-0.09		571	0.162	0.141	-0.115	0.035	0.148	-0.003	571	0.32	0.169	-0.32	-0.087	0.118	0.116			571	6.248	-0.305	0.274	5.723	0.056	0.739	571	-0.443	-0.725	-0.685	0.486	-0.015	0.319		571	-0.25	-0.151
	572	-0.452	1.274	1.044	-0.314	0.699	0.368	572	0.657	0.081	-0.007	0.934	-0.091	-0.031		572	0.155	0.122	-0.103	-0.003	0.102	-0.017	572	0.188	0.124	-0.209	-0.113	0.063	0.131			572	6.357	-0.372	0.295	5.602	0.171	0.747	572	-0.403	-0.754	-0.675	0.462	-0.024	0.258		572	-0.3	-0.159
	573	-0.686	1.434	1.095	-0.426	0.804	0.384	573	0.488	0.091	-0.12	0.796	-0.184	-0.017		573	0.133	0.107	-0.072	-0.058	0.096	-0.019	573	0.077	0.143	-0.069	-0.098	0.059	0.114			573	6.688	-0.398	0.425	5.654	0.32	0.76	573	-0.337	-0.736	-0.648	0.384	-0.071	0.216		573	-0.342	-0.136
	574	-1.324	1.59	1.139	-0.539	0.628	0.426	574	0.409	-0.0004838	-0.06	0.796	-0.201	0.013		574	0.085	0.106	-0.012	-0.11	0.103	0.011	574	0.004	0.167	-0.096	-0.073	0.092	0.068			574	5.255	-0.415	0.411	5.244	0.462	0.775	574	-0.298	-0.755	-0.717	0.331	-0.048	0.226		574	-0.393	-0.15
	575	-1.637	1.709	1.157	-0.565	0.738	0.467	575	0.275	-0.029	0.017	0.773	-0.208	0.036		575	0.011	0.111	-0.013	-0.169	0.105	0.039	575	0.064	0.152	-0.036	-0.064	0.105	0.027			575	5.368	0.187	0.431	5.012	0.632	0.786	575	-0.312	-0.752	-0.709	0.326	-0.048	0.202		575	-0.376	-0.13
	576	-2.518	1.812	1.145	-0.759	0.832	0.462	576	0.476	0.018	0.059	0.821	-0.124	0.036		576	-0.062	0.118	-0.014	-0.174	0.123	0.041	576	0.054	0.089	-0.103	-0.108	0.068	0.031			576	5.638	0.154	0.378	5.068	0.763	0.795	576	-0.266	-0.766	-0.629	0.279	-0.029	0.237		576	-0.316	-0.066
	577	-2.877	1.895	1.12	-0.838	0.89	0.46	577	0.681	0.054	0.066	0.807	-0.071	0.09		577	-0.119	0.144	0.025	-0.138	0.184	0.063	577	0.0008494	0.141	-0.075	-0.152	0.026	0.065			577	5.792	0.139	0.484	4.921	0.907	0.776	577	-0.149	-0.791	-0.586	0.195	0.077	0.219		577	-0.287	-0.044
	578	-3.16	1.962	1.088	-0.886	0.97	0.482	578	0.305	0.058	-0.012	0.423	-0.02	0.032		578	-0.129	0.148	0.078	-0.096	0.186	0.128	578	-0.038	0.178	-0.108	-0.146	0.067	0.144			578	5.617	0.083	0.564	4.689	1.074	0.885	578	-0.034	-0.782	-0.522	0.094	0.088	0.19		578	-0.229	-0.081
	579	-3.558	2.067	0.729	-0.927	0.978	0.505	579	0.145	-0.031	-0.067	0.409	-0.028	0.027		579	-0.118	0.163	0.097	-0.162	0.153	0.148	579	0.03	0.204	-0.124	-0.112	0.107	0.162			579	4.225	0.145	0.576	4.078	1.149	0.896	579	0.028	-0.727	-0.542	0.054	0.075	0.143		579	-0.233	-0.105
	580	-3.766	2.158	0.825	-1.125	1.023	0.555	580	0.231	-0.066	-0.038	0.298	-0.024	0.084		580	-0.099	0.124	0.072	-0.17	0.101	0.116	580	0.05	0.201	-0.164	-0.151	0.152	0.187			580	4.203	0.23	0.553	3.837	1.273	0.871	580	0.071	-0.646	-0.512	0.021	-0.033	0.106		580	-0.212	-0.126
	581	-3.987	2.23	0.851	-1.163	1.079	0.59	581	0.145	-0.007	0.039	0.355	-0.045	0.123		581	-0.139	0.073	0.075	-0.217	0.059	0.109	581	0.029	0.169	-0.239	-0.113	0.151	0.156			581	4.068	1.247	0.476	3.707	1.637	0.74	581	0.104	-0.676	-0.479	-0.057	-0.087	0.208		581	-0.217	-0.16
	582	-4.025	2.258	0.872	-1.164	1.126	0.641	582	0.004	0.081	0.064	0.399	-0.016	0.09		582	-0.198	0.052	0.044	-0.219	0.03	0.089	582	-0.064	0.09	-0.223	-0.125	0.15	0.145			582	1.721	1.285	0.493	3.087	1.733	0.744	582	0.109	-0.659	-0.47	-0.103	-0.118	0.215		582	-0.182	-0.154
	583	-4.269	2.311	0.848	-1.295	1.218	0.596	583	0.066	0.171	0.053	0.446	-0.023	0.1		583	-0.236	0.038	0.021	-0.209	0.027	0.088	583	-0.136	0.047	-0.151	-0.184	0.168	0.073			583	1.718	1.298	0.518	2.979	1.842	0.891	583	0.087	-0.639	-0.487	-0.172	-0.124	0.238		583	-0.161	-0.148
	584	-4.386	2.32	0.82	-1.486	1.234	0.507	584	0.073	0.083	0.003	0.437	-0.033	0.107		584	-0.304	0.023	0.011	-0.252	-0.029	0.069	584	-0.159	0.174	-0.153	-0.164	0.149	0.057			584	0.092	1.361	0.495	2.262	1.911	0.795	584	0.093	-0.685	-0.526	-0.235	-0.062	0.148		584	-0.146	-0.196
	585	-4.068	2.329	0.802	-1.538	1.202	0.5	585	0.268	0.074	0.016	0.395	-0.026	0.158		585	-0.338	0.015	0.028	-0.284	-0.004	0.067	585	-0.136	0.199	-0.193	-0.216	0.153	0.065			585	0.076	1.388	0.46	2.053	2.003	0.783	585	0.144	-0.712	-0.547	-0.264	-0.019	0.129		585	-0.128	-0.155
	586	-4.115	2.376	0.774	-1.631	1.209	0.504	586	0.248	0.09	0.028	0.383	0.005	0.194		586	-0.396	-0.001	0.034	-0.31	0.01	0.034	586	-0.132	0.116	-0.152	-0.258	0.111	0.08			586	0.159	1.529	0.448	1.87	2.29	0.745	586	0.166	-0.632	-0.513	-0.318	-0.018	0.115		586	-0.147	-0.116
	587	-4.135	2.352	0.723	-1.637	1.173	0.5	587	0.292	0.109	0.123	0.465	0.063	0.209		587	-0.434	-0.036	0.072	-0.349	0.007	0.068	587	-0.1	0.14	-0.077	-0.219	0.061	0.06			587	0.29	1.572	0.415	1.681	2.356	0.713	587	0.207	-0.518	-0.469	-0.346	-0.111	0.228		587	-0.131	-0.082
	588	-4.601	2.263	1.024	-1.009	1.117	0.49	588	0.224	0.099	0.145	0.366	0.104	0.255		588	-0.4	-0.038	0.102	-0.334	-0.006	0.105	588	-0.195	0.155	-0.121	-0.163	0.015	0.081			588	-0.13	1.531	0.36	1.451	2.419	0.703	588	0.281	-0.478	-0.41	-0.402	0.106	0.25		588	-0.155	-0.08
	589	-4.623	2.179	1.029	-0.908	1.076	0.447	589	0.304	0.116	0.068	0.177	0.071	0.224		589	-0.387	-0.037	0.116	-0.295	0.033	0.1	589	-0.206	0.138	-0.085	-0.183	0.072	0.099			589	-0.073	1.41	0.378	1.249	2.161	0.66	589	0.378	-0.568	-0.428	-0.421	-0.191	0.283		589	-0.208	-0.107
	590	-4.583	2.112	1.037	-1	1.077	0.367	590	0.142	0.142	0.045	0.021	-0.008	0.218		590	-0.404	-0.037	0.083	-0.307	0.06	0.072	590	-0.201	0.059	-0.163	-0.204	0.045	0.11			590	0.05	1.528	0.342	1.13	2.357	0.644	590	0.376	-0.543	-0.423	-0.44	-0.179	0.227		590	-0.18	-0.131
	591	-4.567	2.127	1.041	-1.028	1.115	0.35	591	0.006	0.144	-0.047	0.191	0.0001167	0.176		591	-0.464	-0.097	0.085	-0.363	0.012	0.048	591	-0.173	-0.047	-0.12	-0.255	0.043	0.082			591	0.122	1.544	0.382	0.993	2.333	0.599	591	0.367	-0.441	-0.384	-0.481	0.06	0.213		591	-0.148	-0.136
	592	-4.055	2.132	0.972	-1.615	1.097	0.354	592	0.107	0.114	-0.019	0.372	0.049	0.186		592	-0.513	-0.134	0.09	0.121	-0.054	0.041	592	-0.22	-0.057	-0.1	-0.236	-0.029	0.084			592	0.194	1.703	0.394	0.856	2.288	0.551	592	-0.193	-0.437	-0.314	-0.557	0.026	0.22		592	-0.133	-0.159
	593	-3.986	2.06	0.961	-1.522	1.022	0.344	593	0.075	0.082	0.018	0.433	0.1	0.09		593	-0.572	-0.135	0.098	0.107	-0.082	0.074	593	-0.242	-0.073	-0.094	-0.207	-0.018	0.099			593	0.134	1.581	0.417	0.667	2.288	0.524	593	-0.196	-0.366	-0.21	-0.608	-0.026	0.18		593	-0.125	-0.158
	594	-4.267	1.997	0.925	-1.46	1.014	0.295	594	0.056	0.186	0.1	0.416	0.16	0.118		594	-0.592	-0.137	0.104	0.084	-0.07	0.136	594	-0.253	-0.066	-0.073	-0.276	-0.022	0.111			594	-0.006	1.638	-0.029	0.597	2.257	0.494	594	-0.184	-0.347	-0.192	-0.654	-0.095	0.14		594	-0.12	-0.171
	595	-4.096	1.89	0.86	-1.391	0.976	0.277	595	0.223	0.236	0.072	0.336	0.145	0.144		595	-0.66	-0.147	0.135	0.039	-0.083	0.163	595	-0.278	-0.136	-0.086	-0.329	0.027	0.155			595	-0.224	1.471	-0.02	0.397	2.004	0.478	595	-0.139	-0.348	-0.209	-0.669	-0.148	0.09		595	-0.141	-0.151
	596	-3.965	1.832	0.809	-1.334	0.912	0.262	596	0.093	0.37	0.126	0.277	0.191	0.22		596	-0.659	-0.165	0.152	-0.006	-0.101	0.159	596	-0.339	0.013	0.005	-0.309	0.013	0.191			596	-0.168	1.44	-0.04	0.22	1.948	0.445	596	-0.111	-0.363	-0.296	-0.652	-0.132	0.112		596	-0.168	-0.121
	597	-3.832	1.632	0.751	-1.2	0.782	0.235	597	0.273	0.373	0.141	0.27	0.186	0.265		597	-0.632	-0.175	0.142	-0.006	-0.122	0.122	597	-0.299	0.092	-0.018	-0.21	-0.017	0.197			597	-0.078	1.469	0.0003854	-0.048	1.87	0.427	597	-0.047	-0.315	-0.362	-0.704	-0.148	0.163		597	-0.149	-0.067
	598	-3.712	1.538	0.668	-1.003	0.755	0.152	598	0.054	0.375	0.188	0.234	0.168	0.271		598	-0.59	-0.2	0.124	0.08	-0.115	0.111	598	-0.261	0.145	-0.057	-0.172	-0.016	0.185			598	-0.03	1.501	0.018	-0.235	2.012	0.375	598	-0.034	-0.257	-0.36	-0.725	-0.166	0.205		598	-0.091	-0.091
	599	-3.623	1.387	0.515	-0.906	0.966	0.079	599	-0.042	0.283	0.23	0.256	0.156	0.217		599	-0.496	-0.167	0.143	-0.397	-0.1	0.12	599	-0.177	0.152	-0.159	-0.17	0.021	0.144			599	0.025	1.53	0.03	-0.344	1.939	0.32	599	-0.072	-0.26	-0.315	-0.736	-0.211	0.159		599	-0.086	-0.1
	600	-3.546	1.28	0.447	-0.82	0.868	0.366	600	-0.047	0.283	0.284	0.188	0.151	0.213		600	-0.487	-0.165	0.14	-0.431	-0.104	0.137	600	-0.152	0.046	-0.177	-0.218	0.067	0.12			600	0.135	1.582	-0.004	-0.47	1.909	0.238	600	-0.128	-0.203	-0.219	-0.68	-0.273	0.091		600	-0.107	-0.081
	601	-3.332	1.169	0.431	-1.139	0.793	0.318	601	0.033	0.218	0.208	0.244	0.162	0.172		601	-0.521	-0.192	0.133	0.05	-0.08	0.155	601	-0.238	0.094	-0.213	-0.225	0.079	0.148			601	-0.08	1.525	-0.041	-0.683	1.849	0.186	601	-0.177	-0.218	-0.218	-0.639	-0.361	0.038		601	-0.063	-0.088
	602	-3.034	1.059	0.371	-1.066	0.694	0.317	602	0.098	0.205	0.132	0.227	0.143	0.134		602	-0.587	-0.236	0.133	0.022	-0.076	0.147	602	-0.261	0.04	-0.064	-0.234	0.105	0.15			602	-0.054	1.46	-0.099	-0.86	1.535	0.148	602	-0.161	-0.186	-0.226	-0.597	-0.382	0.022		602	-0.023	-0.065
	603	-2.921	0.937	0.271	-0.864	0.599	0.266	603	0.066	0.102	0.125	0.098	0.094	0.141		603	-0.628	-0.233	0.124	0.056	-0.112	0.135	603	-0.352	0.071	-0.053	-0.231	0.037	0.145			603	-0.261	0.609	-0.182	-1.185	1.4	0.136	603	-0.136	-0.137	-0.238	-0.642	-0.403	0.079		603	-0.04	-0.065
	604	-2.736	1.123	0.147	-0.736	0.463	0.199	604	0.191	0.198	0.179	0.147	0.128	0.193		604	-0.643	-0.238	0.158	0.059	-0.109	0.121	604	-0.358	0.033	-0.044	-0.276	0.023	0.098			604	-0.211	0.583	-0.158	-1.547	1.309	0.097	604	-0.175	-0.052	-0.237	-0.628	-0.443	0.085		604	-0.018	-0.066
	605	-2.564	1.031	0.12	-0.656	0.402	0.153	605	0.156	0.307	0.164	0.045	0.219	0.24		605	-0.66	-0.212	0.198	0.063	-0.129	0.135	605	-0.324	0.01	-0.025	-0.245	-0.014	0.103			605	-0.273	0.537	-0.158	-1.92	1.256	0.04	605	-0.274	0.021	-0.307	-0.633	-0.434	0.087		605	-0.041	-0.069
	606	-2.111	0.968	0.084	-0.781	0.35	0.089	606	0.089	0.395	0.148	0.095	0.175	0.194		606	-0.655	-0.226	0.207	0.084	-0.125	0.165	606	-0.347	-0.003	0.029	-0.216	0.007	0.063			606	-5.902	0.585	-0.143	-3.65	1.175	-0.027	606	-0.244	-0.018	-0.336	-0.673	-0.444	0.075		606	-0.022	-0.047
	607	-1.668	0.802	0.034	-0.614	0.277	0.05	607	0.041	0.289	0.119	0.109	0.241	0.174		607	-0.629	-0.253	0.205	0.113	-0.13	0.163	607	-0.418	0.005	-0.002	-0.188	0.005	0.074			607	-5.767	0.521	-0.184	-3.802	1.095	-0.055	607	-0.195	-0.053	-0.329	-0.664	-0.485	0.078		607	-0.03	-0.04
	608	-1.414	0.679	-0.039	-0.755	0.2	0.016	608	-0.045	0.283	0.111	0.075	0.273	0.167		608	-0.592	-0.313	0.17	0.135	-0.15	0.134	608	-0.374	0.044	-0.059	-0.175	0.046	0.108			608	-5.907	0.439	-0.211	-3.982	0.816	-0.06	608	-0.163	-0.278	-0.306	-0.678	-0.535	0.106		608	-0.041	-0.075
	609	-1.274	0.566	-0.071	-0.628	0.088	-0.018	609	-0.018	0.28	0.134	0.033	0.289	0.191		609	-0.543	-0.337	0.1	0.144	-0.173	0.095	609	-0.343	0.018	-0.054	-0.134	-0.008	0.102			609	-5.773	0.44	-0.212	-4.167	0.743	-0.092	609	-0.235	-0.318	-0.297	-0.578	-0.539	0.073		609	-0.056	-0.111
	610	-1.482	0.43	-0.16	-0.486	0.324	-0.055	610	-0.025	0.259	0.125	0.016	0.227	0.215		610	-0.498	-0.325	0.085	-0.296	-0.198	0.081	610	-0.293	0.044	-0.124	-0.115	-0.038	0.084			610	-5.687	0.393	-0.183	-4.252	0.665	-0.16	610	0.295	-0.359	-0.273	-0.495	-0.537	0.038		610	-0.032	-0.126
	611	-1.37	0.249	-0.201	-0.408	0.24	-0.084	611	0.04	0.202	0.094	0.121	0.17	0.188		611	-0.498	-0.272	0.075	-0.269	-0.183	0.061	611	-0.309	0.037	-0.105	-0.13	0.0001847	0.087			611	-5.315	0.439	-0.123	-4.235	0.598	-0.227	611	0.23	-0.337	-0.233	-0.455	-0.585	0.032		611	-0.015	-0.131
	612	-0.971	0.106	-0.245	-0.266	0.167	-0.125	612	0.095	0.235	0.097	0.115	0.141	0.187		612	-0.471	-0.258	0.093	-0.292	-0.144	0.077	612	-0.316	-0.068	-0.174	-0.132	0.053	0.091			612	-5.158	-0.133	-0.146	-4.302	0.476	-0.289	612	0.233	-0.302	-0.205	-0.49	-0.563	0.029		612	0.02	-0.089
	613	-0.594	-0.092	-0.309	-0.194	0.033	-0.162	613	0.075	0.21	0.164	0.048	0.093	0.162		613	-0.496	-0.234	0.083	-0.338	-0.1	0.07	613	-0.233	-0.105	-0.202	-0.134	0.051	0.105			613	-5.242	-0.173	-0.146	-4.362	0.382	-0.344	613	0.19	-0.29	-0.199	-0.436	-0.572	0.061		613	0.028	-0.073
	614	-0.456	-0.196	-0.389	-0.289	-0.051	-0.218	614	-0.088	0.2	0.115	0.043	0.068	0.142		614	-0.465	-0.229	0.079	-0.335	-0.079	0.071	614	-0.274	-0.107	-0.21	-0.131	0.018	0.13			614	-5.247	-0.142	-0.1	-4.419	0.222	-0.43	614	0.174	-0.233	-0.266	-0.392	-0.702	0.063		614	0.048	-0.037
	615	-0.351	-0.257	-0.49	-0.211	-0.089	-0.256	615	-0.011	0.152	0.08	0.105	0.104	0.128		615	-0.413	-0.243	0.069	-0.299	-0.099	0.091	615	-0.285	-0.122	-0.171	-0.129	0.019	0.185			615	-5.042	-0.186	-0.598	-4.46	0.12	-0.592	615	0.167	-0.23	-0.353	-0.371	-0.718	0.095		615	0.047	-0.019
	616	-0.018	-0.415	-0.603	-0.111	-0.159	-0.006	616	-0.018	0.18	0.0002844	0.082	0.083	0.125		616	-0.375	-0.279	0.07	-0.291	-0.115	0.088	616	-0.347	-0.13	-0.131	-0.165	-0.016	0.151			616	-5.349	-0.2	-0.634	-4.506	0.034	-0.61	616	0.183	-0.192	-0.397	-0.417	-0.71	0.066		616	0.054	-0.001
	617	0.078	-0.609	-0.634	0.009	-0.019	-0.029	617	0.05	0.142	0.037	0.132	0.102	0.143		617	-0.286	-0.31	0.096	-0.198	-0.12	0.105	617	-0.249	-0.136	0.034	-0.171	-0.045	0.091			617	-4.868	-0.195	-0.632	-4.493	-0.024	-0.619	617	0.167	-0.205	-0.431	-0.449	-0.722	0.03		617	0.058	-0.054
	618	0.2	-0.794	-0.701	0.056	-0.167	-0.116	618	0.148	0.162	0.031	0.151	0.1	0.116		618	-0.252	-0.323	0.09	-0.175	-0.094	0.108	618	-0.064	-0.117	0.084	-0.195	0.018	0.064			618	-4.581	-0.173	-0.653	-4.482	-0.136	-0.637	618	0.164	-0.232	-0.351	-0.428	-0.716	0.036		618	0.047	-0.048
	619	0.367	-1.001	-0.762	0.158	-0.252	-0.142	619	0.016	0.187	0.068	0.139	0.126	0.14		619	-0.245	-0.307	0.086	-0.195	-0.075	0.141	619	0.005	-0.07	0.06	-0.159	0.079	0.049			619	-4.243	-0.191	-0.706	-4.383	-0.266	-0.728	619	0.084	-0.16	-0.44	-0.329	-0.7	0.084		619	0.032	-0.05
	620	0.571	-1.161	-0.787	0.184	-0.35	-0.131	620	0.01	0.176	0.029	0.195	0.12	0.123		620	-0.185	-0.338	0.101	-0.164	-0.072	0.127	620	-0.039	-0.055	-0.037	-0.144	0.056	0.101			620	-4.049	-0.167	-0.744	-4.394	-0.402	-0.809	620	0.049	-0.13	-0.367	-0.242	-0.688	0.098		620	0.058	0.01
	621	0.823	-1.311	-0.891	0.345	-0.446	-0.175	621	-0.017	0.141	0.068	0.208	0.122	0.097		621	-0.124	-0.336	0.105	-0.123	-0.123	0.076	621	-0.114	-0.108	-0.233	-0.137	0.011	0.13			621	-3.921	-0.817	-0.691	-4.341	-0.711	-0.846	621	-0.009	-0.152	-0.382	-0.182	-0.678	0.082		621	0.084	0.068
	622	0.958	-1.084	-0.91	0.366	-0.543	-0.273	622	-0.019	0.125	0.102	0.126	0.097	0.02		622	-0.067	-0.32	0.062	-0.012	-0.13	0.042	622	-0.131	-0.128	-0.246	-0.148	-0.003	0.117			622	-3.702	-0.769	-0.733	-4.227	-0.777	-0.9	622	-0.01	-0.232	-0.35	-0.152	-0.635	0.078		622	0.112	0.083
	623	1.224	-1.235	-0.931	0.464	-0.64	-0.283	623	-0.029	0.116	0.071	0.106	0.086	-0.006		623	-0.082	-0.281	0.036	0.004	-0.125	0.056	623	-0.148	-0.123	-0.251	-0.144	0.039	0.115			623	-3.024	-0.776	-0.741	-3.903	-0.859	-0.933	623	-0.061	-0.267	-0.355	-0.103	-0.656	0.112		623	0.144	0.071
	624	1.331	-1.371	-0.979	0.709	-0.756	-0.286	624	-0.14	0.132	-0.02	0.15	0.081	-0.03		624	-0.084	-0.272	0.055	-0.061	-0.102	0.074	624	-0.096	-0.191	-0.201	-0.118	0.037	0.102			624	-2.468	-0.86	-0.776	-3.675	-0.972	-0.942	624	-0.084	-0.228	-0.375	-0.101	-0.719	0.107		624	0.109	0.026
	625	1.568	-1.916	-1.05	0.782	-0.448	-0.302	625	-0.037	0.11	0.005	0.225	0.093	-0.008		625	-0.07	-0.263	0.057	-0.07	-0.081	0.036	625	-0.132	-0.27	-0.135	-0.114	0.028	0.123			625	-2.331	-0.83	-0.811	-3.6	-1.085	-0.959	625	-0.126	-0.308	-0.426	-0.068	-0.78	0.119		625	0.058	0.024
	626	2.273	-2.041	-1.077	0.993	-0.473	-0.303	626	0.063	0.035	-0.012	0.245	0.002	0.011		626	-0.039	-0.242	0.041	-0.081	-0.065	0.035	626	-0.098	-0.226	-0.056	-0.116	0.024	0.194			626	-1.093	-0.788	-0.852	-3.361	-1.162	-0.971	626	-0.16	-0.303	-0.5	-0.005	-0.794	0.15		626	0.017	0.016
	627	3.097	-1.72	-1.09	1.077	-0.571	-0.361	627	0.101	0.006	-0.077	0.234	0.001	-0.026		627	0.018	-0.231	-0.016	-0.015	-0.041	0.013	627	-0.016	-0.204	-0.041	-0.098	0.031	0.23			627	-1.463	-0.758	-0.833	-3.173	-1.259	-1.018	627	-0.297	-0.237	-0.435	0.117	-0.789	0.119		627	-0.064	0.008
	628	3.318	-1.917	-1.071	1.195	-0.675	-0.4	628	0.023	0.015	-0.102	0.205	0.006	0.017		628	0.079	-0.21	-0.026	0.039	-0.042	0.014	628	-0.099	-0.097	-0.043	-0.106	0.021	0.215			628	-1.587	-0.763	-0.864	-3.241	-1.422	-1.055	628	-0.362	-0.145	-0.361	0.203	-0.826	0.125		628	-0.033	0.019
	629	3.685	-2.024	-1.016	1.169	-0.829	-0.423	629	0.084	0.084	-0.036	0.277	0.012	0.038		629	0.133	-0.201	-0.027	0.08	-0.042	0.015	629	-0.098	0.003	-0.103	-0.103	0.019	0.156			629	-1.534	-1.74	-0.846	-3.126	-1.788	-1.101	629	-0.374	-0.2	-0.359	0.218	-0.792	0.145		629	0.001	0.032
	630	4.319	-2.15	-1.061	1.392	-0.939	-0.433	630	0.022	0.079	-0.016	0.311	0.008	0.062		630	0.169	-0.161	0.002	0.115	-0.055	0.05	630	-0.114	-0.033	-0.229	-0.109	0.004	0.165			630	-1.302	-1.726	-0.822	-2.859	-1.93	-1.128	630	-0.312	-0.233	-0.443	0.17	-0.807	0.133		630	0.014	0.021
	631	4.727	-2.311	-1.121	1.109	-0.993	-0.439	631	0.071	0.098	0.026	0.332	-0.029	0.086		631	0.193	-0.177	0.01	0.118	-0.049	0.037	631	0.047	0.005	-0.228	-0.066	0.04	0.172			631	-1.366	-1.683	-0.785	-2.691	-2.016	-1.137	631	-0.307	-0.333	-0.524	0.159	-0.741	-0.016		631	0.03	-0.002
	632	5.08	-2.35	-1.131	1.365	-0.998	-0.468	632	0.121	0.041	-0.036	0.225	0.011	0.067		632	0.243	-0.142	0.018	0.142	-0.042	0.037	632	0.101	0.026	-0.173	-0.102	0.042	0.145			632	-0.636	-1.699	-0.73	-2.423	-2.138	-1.146	632	-0.342	-0.403	-0.475	0.221	-0.709	0.153		632	0.052	0.0006568
	633	5.378	-2.39	-1.159	1.417	-0.953	-0.463	633	0.176	0.061	-0.023	0.309	0.034	0.002		633	0.289	-0.129	0.004	0.165	-0.027	0.022	633	0.048	0.012	-0.102	-0.185	0.032	0.082			633	-0.606	-1.679	-0.747	-2.125	-2.258	-1.17	633	-0.423	-0.393	-0.605	0.287	-0.654	0.026		633	0.028	0.009
	634	4.903	-2.424	-1.168	1.659	-0.978	-0.471	634	0.128	0.083	0.02	0.281	-0.021	-0.005		634	0.346	-0.086	-0.017	0.186	-0.001	-0.002	634	-0.008	0.053	-0.007	-0.153	0.055	0.089			634	-0.679	-3.085	-0.796	-1.871	-2.625	-1.199	634	-0.461	-0.405	-0.64	0.4	-0.589	0.028		634	0.026	-0.018
	635	5.025	-2.464	-1.155	1.808	-1.024	-0.471	635	0.158	0.012	0.087	0.294	-0.075	0.033		635	0.34	-0.054	-0.042	0.182	0.004	-0.054	635	0.059	0.092	-0.02	-0.138	0.056	0.103			635	-0.844	-3.183	-0.817	-1.725	-2.662	-1.204	635	-0.487	-0.352	-0.521	0.476	-0.646	0.02		635	0.007	-0.021
	636	5.152	-2.48	-1.152	1.936	-1.13	-0.466	636	0.145	-0.062	0.03	0.31	-0.078	0.091		636	0.344	-0.052	-0.034	0.17	0.031	-0.02	636	0.124	0.215	-0.102	-0.106	0.041	0.074			636	-0.989	-3.248	-0.855	-1.57	-2.758	-1.182	636	-0.569	-0.375	-0.468	-0.054	-0.633	0.22		636	-0.033	-0.039
	637	5.244	-2.533	-1.085	2.069	-0.788	-0.454	637	0.247	-0.142	0.016	0.372	-0.058	0.079		637	0.382	-0.068	0.003	0.181	0.046	0.011	637	0.098	0.137	-0.162	-0.096	0.04	0.113			637	-0.697	-3.232	-0.94	-1.397	-2.866	-1.115	637	-0.64	-0.404	-0.539	-0.008	-0.652	0.06		637	-0.135	-0.047
	638	5.293	-2.572	-1.077	2.111	-0.787	-0.405	638	0.27	-0.051	-0.055	0.371	-0.114	0.058		638	0.435	-0.019	-0.003	0.207	0.055	0.036	638	0.099	0.073	-0.266	-0.061	0.053	0.093			638	-0.734	-3.203	-0.965	-1.157	-2.951	-1.083	638	-0.76	-0.411	-0.613	0.068	-0.719	0.089		638	-0.166	-0.079
	639	5.337	-2.489	-1.053	2.188	-1.098	-0.378	639	0.338	-0.006	-0.078	0.414	-0.139	0.041		639	0.478	-0.015	-0.028	0.213	0.051	0.032	639	0.108	0.063	-0.186	-0.061	0.079	0.093			639	-0.759	-3.188	-0.95	-0.878	-2.997	-1.093	639	-0.772	-0.457	-0.661	0.11	-0.743	0.122		639	-0.082	-0.048
	640	5.346	-2.396	-1.029	2.203	-1.023	-0.318	640	0.297	-0.003	-0.061	0.471	-0.142	0.041		640	0.512	0.026	-0.069	-0.259	0.081	-0.022	640	0.142	0.045	-0.064	-0.016	0.055	0.064			640	-0.66	-3.309	-0.913	-0.68	-3.043	-1.102	640	-0.814	-0.448	-0.652	0.184	-0.682	0.085		640	-0.041	-0.008
	641	5.319	-2.27	-0.981	2.187	-0.983	-0.279	641	0.312	-0.011	-0.05	0.442	-0.122	0.021		641	0.548	-0.024	-0.077	-0.231	0.076	-0.026	641	0.253	0.092	-0.129	-0.058	0.069	0.084			641	-0.428	-3.411	-0.923	-0.38	-3.098	-1.074	641	-0.864	-0.499	-0.703	0.184	-0.605	0.142		641	-0.014	-0.007
	642	5.271	-2.239	-0.908	2.158	-0.973	-0.251	642	-0.141	-0.113	-0.031	0.546	-0.106	-0.018		642	0.57	-0.049	-0.059	-0.191	0.029	-0.01	642	0.184	0.086	-0.223	-0.127	-0.003	0.073			642	-0.332	-3.343	-0.939	-0.15	-3.177	-0.99	642	-0.878	-0.599	-0.775	0.25	-0.804	0.158		642	-0.039	0.03
	643	5.165	-2.154	-0.848	2.102	-0.949	-0.227	643	-0.189	-0.054	0.004	0.501	-0.097	-0.072		643	0.59	-0.067	-0.059	-0.167	0.007	-0.008	643	0.149	0.105	-0.185	-0.171	-0.002	0.096			643	-0.336	-3.253	-0.951	0.02	-3.212	-0.946	643	-0.233	-0.582	-0.801	0.922	-0.771	0.189		643	-0.067	0.019
	644	5.073	-2.069	-0.762	2.029	-0.885	-0.185	644	-0.116	-0.104	0.027	0.504	-0.122	-0.068		644	0.58	-0.007	-0.051	-0.175	0.018	-0.009	644	0.062	0.1	-0.15	-0.115	-0.016	0.107			644	-0.425	-3.143	-0.904	0.19	-3.262	-0.936	644	-0.262	-0.541	-0.832	0.97	-0.818	0.177		644	-0.102	0.012
	645	4.936	-1.936	-0.739	1.878	-0.777	-0.162	645	0.097	-0.104	-0.063	0.634	-0.176	-0.105		645	0.594	0.047	-0.07	-0.185	0.07	-0.019	645	0.141	0.088	-0.12	-0.05	0.042	0.074			645	-0.404	-3.099	-0.88	0.374	-3.286	-0.919	645	-0.357	-0.503	-0.817	0.98	-0.833	0.173		645	-0.13	-0.029
	646	4.806	-1.859	-0.692	1.59	-0.704	-0.144	646	0.026	-0.096	-0.101	0.6	-0.207	-0.116		646	0.631	0.11	-0.051	-0.164	0.128	-0.026	646	0.134	0.127	-0.217	-0.039	0.074	0.054			646	-0.45	-3.044	-0.842	0.642	-3.272	-0.874	646	-0.399	-0.609	-0.789	1.059	-0.751	0.203		646	-0.144	-0.03
	647	4.645	-1.742	-0.637	1.537	-0.635	-0.11	647	0.165	-0.083	-0.09	0.624	-0.196	-0.109		647	0.635	0.151	-0.058	-0.168	0.164	-0.048	647	0.277	0.134	-0.217	-0.038	0.076	0.017			647	-0.437	-3.141	-0.848	0.82	-3.237	-0.814	647	-0.41	-0.599	-0.781	1.118	-0.715	0.251		647	-0.178	-0.043
	648	4.883	-1.641	-0.535	1.282	-0.58	-0.027	648	0.231	-0.137	-0.043	0.55	-0.204	-0.067		648	0.626	0.164	-0.061	-0.151	0.186	-0.077	648	0.193	0.117	-0.318	-0.053	0.076	-0.011			648	-0.556	-3.198	-0.868	1.063	-3.194	-0.744	648	-0.401	-0.324	-0.789	1.149	-0.363	0.316		648	-0.217	-0.04
	649	4.734	-1.476	-0.416	1.14	-0.875	-0.295	649	0.477	-0.135	-0.045	0.441	-0.194	-0.048		649	0.626	0.154	-0.085	-0.177	0.211	-0.073	649	0.155	0.078	-0.369	-0.06	-0.011	0.005			649	-0.609	-3.292	-0.865	1.293	-3.17	-0.697	649	-0.374	-0.375	-0.844	1.159	-0.333	0.3		649	-0.273	-0.078
	650	4.007	-1.267	-0.326	1.595	-0.765	-0.285	650	0.43	-0.148	-0.067	0.59	-0.179	-0.027		650	0.648	0.142	-0.12	-0.193	0.195	-0.065	650	0.152	0.057	-0.32	-0.069	0.02	0.071			650	-0.435	-3.331	-0.851	1.614	-3.121	-0.614	650	-0.461	-0.767	-0.851	1.264	-0.595	0.3		650	-0.293	-0.074
	651	4.488	-1.17	-0.285	1.469	-0.691	-0.27	651	0.2	-0.158	-0.022	0.63	-0.187	-0.077		651	0.665	0.133	-0.122	-0.188	0.171	-0.069	651	0.133	-0.027	-0.129	-0.096	0.04	0.079			651	-0.429	-3.141	-0.344	1.885	-3.059	-0.394	651	-0.478	-0.818	-0.81	1.251	-0.598	0.331		651	-0.258	-0.06
	652	3.927	-1.056	-0.239	1.364	-0.628	-0.213	652	0.064	-0.228	-0.015	0.717	-0.242	-0.075		652	0.654	0.104	-0.115	-0.184	0.149	-0.047	652	0.281	0.051	-0.032	-0.111	0.084	0.079			652	-0.543	-3.078	-0.328	2.168	-3.014	-0.319	652	-0.502	-0.842	-0.799	0.605	-0.614	0.373		652	-0.26	-0.041
	653	3.223	-0.923	-0.162	1.636	-0.578	-0.137	653	0.067	-0.193	-0.06	0.788	-0.233	-0.045		653	0.631	0.123	-0.094	-0.176	0.178	-0.034	653	0.345	0.208	-0.066	-0.112	0.101	0.111			653	-0.711	-2.974	-0.363	2.489	-2.957	-0.276	653	-0.473	-0.88	-0.864	1.217	-0.601	0.35		653	-0.212	-0.037
	654	2.948	-1.131	-0.087	1.518	-0.494	-0.07	654	0.343	-0.148	-0.052	0.698	-0.211	-0.05		654	0.61	0.131	-0.123	-0.156	0.191	-0.041	654	0.322	0.288	-0.072	-0.085	0.128	0.086			654	-0.748	-3.027	-0.355	2.965	-2.887	-0.219	654	-0.471	-0.879	-0.836	1.197	-0.556	0.281		654	-0.279	-0.084
	655	3.005	-0.972	-0.05	1.248	-0.365	0.013	655	0.454	-0.098	-0.096	0.693	-0.214	-0.065		655	0.564	0.158	-0.103	-0.183	0.187	-0.043	655	0.237	0.302	-0.094	-0.014	0.098	0.05			655	5.79	-3.051	-0.358	5.719	-2.771	-0.136	655	-0.447	-0.942	-0.854	1.156	-0.526	0.27		655	-0.242	-0.08
	656	2.611	-0.809	0.023	1.08	-0.213	0.048	656	0.34	-0.104	-0.131	0.731	-0.184	-0.079		656	0.557	0.171	-0.057	-0.161	0.164	-0.014	656	0.245	0.307	-0.151	0.011	0.064	0.026			656	5.858	-3.021	-0.344	5.828	-2.65	-0.075	656	-0.411	-0.983	-0.791	1.141	-0.5	0.273		656	-0.207	-0.085
	657	2.255	-0.627	0.07	1.167	-0.066	0.087	657	0.308	-0.103	-0.177	0.688	-0.208	-0.132		657	0.554	0.171	-0.062	-0.189	0.17	-0.015	657	0.207	0.254	-0.196	-0.019	0.08	0.058			657	5.775	-1.858	-0.377	6.082	-2.278	-0.021	657	-0.414	-0.932	-0.748	1.148	-0.576	0.327		657	-0.233	-0.077
	658	1.938	-0.437	0.106	0.964	-0.181	0.097	658	0.489	-0.099	-0.187	0.643	-0.244	-0.149		658	0.555	0.182	-0.092	-0.217	0.173	-0.02	658	0.153	0.231	-0.284	-0.054	0.154	0.064			658	5.648	-1.825	-0.347	6.185	-2.204	0.042	658	-0.404	-0.93	-0.746	1.16	-0.581	0.367		658	-0.333	-0.09
	659	1.642	-0.31	0.111	0.782	-0.128	0.07	659	0.418	-0.105	-0.17	0.69	-0.227	-0.104		659	0.525	0.163	-0.089	-0.239	0.177	-0.016	659	0.18	0.299	-0.277	-0.062	0.182	0.08			659	5.754	-1.865	-0.351	6.245	-2.052	0.094	659	-0.366	-0.902	-0.767	1.135	-0.546	0.368		659	-0.313	-0.109
	660	1.619	-0.195	0.207	0.735	-0.114	0.172	660	0.1	-0.137	-0.089	0.679	-0.198	-0.06		660	0.519	0.213	-0.105	-0.222	0.176	-0.055	660	0.274	0.39	-0.221	-0.037	0.156	0.082			660	5.797	-1.881	-0.289	6.231	-1.893	0.159	660	-0.331	-0.686	-0.795	1.07	-0.44	0.402		660	-0.303	-0.057
	661	1.506	-0.089	0.297	0.715	-0.015	0.241	661	0.331	-0.066	-0.09	0.544	-0.244	-0.088		661	0.54	0.236	-0.051	-0.206	0.18	-0.039	661	0.305	0.354	-0.153	-0.051	0.133	0.079			661	5.887	-1.845	-0.302	6.252	-1.755	0.242	661	-0.308	-0.74	-0.804	0.975	-0.396	0.43		661	-0.325	-0.033
	662	1.207	0.044	0.38	0.715	0.046	0.287	662	0.441	-0.067	-0.032	0.503	-0.22	-0.082		662	0.533	0.217	-0.038	-0.21	0.139	-0.012	662	0.329	0.339	-0.168	-0.015	0.131	0.071			662	5.899	-0.932	-0.355	6.244	-1.361	0.328	662	-0.288	-0.763	-0.767	0.944	-0.375	0.355		662	-0.318	-0.067
	663	1.233	0.261	0.434	0.492	0.122	0.301	663	0.456	-0.046	-0.024	0.734	-0.199	-0.052		663	0.479	0.2	-0.038	0.249	0.185	0.007	663	0.383	0.257	-0.156	-0.015	0.151	0.018			663	6.028	-0.891	-0.361	6.264	-1.258	0.367	663	-0.223	-0.782	-0.872	0.942	-0.277	0.324		663	-0.359	-0.11
	664	0.995	0.38	0.509	0.402	0.205	0.038	664	0.633	-0.188	-0.06	0.873	-0.23	-0.035		664	0.436	0.187	-0.077	0.228	0.158	0.024	664	0.228	0.227	-0.174	-0.033	0.172	0.016			664	6.116	-0.876	-0.337	6.272	-1.081	0.396	664	-0.148	-0.709	-0.875	0.884	-0.253	0.353		664	-0.38	-0.149
	665	0.654	0.456	0.602	0.306	0.304	0.087	665	0.502	-0.168	-0.015	0.812	-0.247	-0.028		665	0.376	0.175	-0.107	0.138	0.163	-0.036	665	0.146	0.183	-0.17	-0.061	0.126	0.051			665	6.175	-0.879	-0.22	6.262	-0.962	0.434	665	-0.122	-0.723	-0.866	0.914	-0.258	0.36		665	-0.344	-0.14
	666	0.503	0.575	0.561	0.301	0.156	0.119	666	0.517	-0.171	-0.091	0.849	-0.236	-0.045		666	0.316	0.159	-0.113	0.12	0.165	-0.055	666	0.125	0.163	-0.152	-0.049	0.067	0.076			666	5.963	-0.851	0.261	6.251	-0.79	0.519	666	-0.124	-0.745	-0.808	0.913	-0.221	0.37		666	-0.359	-0.132
	667	0.463	0.782	0.596	0.3	0.251	0.184	667	0.552	-0.114	-0.036	0.89	-0.168	-0.077		667	0.278	0.17	-0.122	0.121	0.176	-0.038	667	0.114	0.176	-0.037	-0.026	0.041	0.087			667	5.874	-0.848	0.307	6.205	-0.696	0.575	667	-0.136	-0.741	-0.822	0.86	-0.203	0.399		667	-0.351	-0.157
	668	0.316	0.97	0.659	0.163	0.392	0.237	668	0.386	-0.098	-0.027	0.867	-0.158	-0.042		668	0.259	0.206	-0.095	0.149	0.186	-0.046	668	0.154	0.327	-0.01	-0.068	0.082	0.111			668	5.922	-0.886	0.268	6.181	-0.607	0.657	668	-0.065	-0.722	-0.81	0.756	-0.218	0.435		668	-0.284	-0.151
	669	-0.036	1.124	0.814	0.065	0.465	0.307	669	0.152	-0.126	0.031	0.419	-0.143	-0.017		669	0.257	0.215	-0.043	0.124	0.164	-0.006	669	0.139	0.229	-0.1	-0.093	0.112	0.144			669	6.066	-0.333	0.323	6.103	-0.17	0.708	669	-0.037	-0.807	-0.739	0.699	-0.175	0.431		669	-0.259	-0.14
	670	-0.127	1.248	0.861	-0.045	0.491	0.318	670	0.391	-0.099	0.068	0.521	-0.126	0.038		670	0.27	0.182	-0.044	0.087	0.12	-0.034	670	0.153	0.2	-0.18	-0.111	0.1	0.1			670	6.183	-0.293	0.344	5.916	-0.008	0.743	670	-0.039	-0.884	-0.753	0.682	-0.176	0.371		670	-0.234	-0.163
	671	-0.531	1.086	0.934	-0.096	0.565	0.357	671	0.367	-0.002	0.037	0.591	-0.073	0.019		671	0.256	0.154	-0.043	0.063	0.128	-0.035	671	0.155	0.163	-0.22	-0.07	0.092	0.075			671	6.313	-0.277	0.349	5.803	0.093	0.729	671	-0.561	-0.903	-0.718	-0.064	-0.092	0.249		671	-0.278	-0.17
	672	-0.939	1.234	0.945	-0.299	0.662	0.398	672	0.357	-0.01	0.008	0.657	-0.005	0.023		672	0.233	0.127	-0.022	0.051	0.139	0.005	672	0.091	0.174	-0.2	-0.087	0.123	0.094			672	6.375	-0.308	0.344	5.666	0.191	0.727	672	-0.407	-0.939	-0.722	0.332	-0.024	0.245		672	-0.365	-0.197
	673	-1.243	1.308	1.014	-0.473	0.773	0.426	673	0.301	0.006	-0.015	0.459	-0.035	0.042		673	0.163	0.12	-0.022	0.014	0.157	0.024	673	0.034	0.057	-0.118	-0.094	0.122	0.17			673	6.647	-0.391	0.364	5.681	0.333	0.751	673	-0.315	-0.949	-0.708	0.296	0.009	0.259		673	-0.385	-0.179
	674	-1.499	1.389	1.023	-0.526	0.87	0.402	674	0.61	-0.035	-0.06	0.669	-0.108	0.073		674	0.089	0.122	-0.02	-0.034	0.13	0.013	674	-0.039	0.02	-0.202	-0.116	0.116	0.176			674	5.097	-0.461	0.353	5.297	0.496	0.803	674	-0.308	-0.985	-0.636	0.342	0.036	0.299		674	-0.37	-0.162
	675	-2.066	1.491	1.023	-0.494	1.008	0.38	675	0.3	-0.112	-0.063	0.594	-0.133	0.014		675	0.011	0.112	-0.034	-0.094	0.129	-0.009	675	-0.056	0.125	-0.198	-0.082	0.111	0.119			675	5.106	0.06	0.324	5.142	0.66	0.829	675	-0.319	-0.912	-0.632	0.377	0.065	0.276		675	-0.354	-0.174
	676	-2.374	1.702	1.031	-0.657	0.858	0.377	676	0.351	-0.095	-0.092	0.642	-0.158	-0.043		676	-0.027	0.1	-0.01	-0.115	0.074	-0.004	676	0.019	0.177	-0.197	-0.055	0.154	0.084			676	5.079	0.021	0.351	5.009	0.825	0.854	676	-0.28	-0.846	-0.657	0.342	0.017	0.309		676	-0.305	-0.168
	677	-2.87	1.847	1.059	-0.748	0.898	0.433	677	0.321	0.014	-0.062	0.635	-0.13	-0.038		677	-0.048	0.083	-0.005	-0.112	0.091	0.013	677	0.006	0.202	-0.124	-0.118	0.136	0.103			677	5.366	0.047	0.418	4.879	0.927	0.854	677	-0.186	-0.807	-0.661	0.227	-0.035	0.343		677	-0.296	-0.152
	678	-3.222	1.972	1.143	-0.934	0.976	0.415	678	0.201	0.104	0.002	0.453	-0.097	0.029		678	-0.09	0.094	-0.002	-0.138	0.084	0.031	678	0.084	0.266	-0.113	-0.134	0.093	0.108			678	5.675	0.121	0.378	4.914	1.017	0.832	678	-0.109	-0.824	-0.549	0.154	-0.013	0.323		678	-0.264	-0.137
	679	-3.315	2.09	1.134	-1.058	1.045	0.485	679	0.056	0.189	0.028	0.434	-0.079	0.051		679	-0.132	0.077	0.007	-0.129	0.091	0.05	679	0.084	0.246	-0.139	-0.133	0.103	0.081			679	5.596	0.188	0.325	4.717	1.102	0.82	679	-0.069	-0.858	-0.491	0.121	0.0003619	0.447		679	-0.302	-0.172
	680	-3.656	2.086	1.111	-0.928	1.049	0.463	680	0.163	0.131	0.033	0.458	-0.036	0.072		680	-0.151	0.031	0.037	-0.154	0.074	0.095	680	0.044	0.182	-0.075	-0.105	0.11	0.08			680	3.913	0.143	0.33	4.144	1.235	0.822	680	-0.034	-0.84	-0.46	0.116	0.006	0.377		680	-0.325	-0.152
	681	-3.814	2.128	0.768	-1.04	1.095	0.508	681	0.142	0.089	0.101	0.403	0.015	0.1		681	-0.19	0.011	0.062	-0.159	0.062	0.12	681	0.047	0.143	-0.126	-0.112	0.118	0.138			681	4.053	1.121	0.372	3.953	1.662	0.821	681	-0.007	-0.8	-0.503	0.048	-0.009	0.219		681	-0.301	-0.135
	682	-3.973	2.174	1.193	-1.034	1.159	0.499	682	0.212	0.084	0.165	0.344	0.034	0.093		682	-0.198	-0.026	0.043	-0.205	0.04	0.093	682	-0.03	0.101	-0.149	-0.148	0.082	0.157			682	1.298	1.063	0.382	2.973	1.772	0.833	682	0.015	-0.802	-0.538	0.004	-0.064	0.154		682	-0.275	-0.199
	683	-4.121	2.226	1.258	-1.128	1.16	0.47	683	0.288	0.027	0.074	0.339	0.004	0.076		683	-0.232	-0.025	0.004	-0.261	0.016	0.032	683	-0.072	0.091	-0.131	-0.148	0.061	0.118			683	1.264	1.138	0.382	2.794	1.848	0.833	683	0.079	-0.829	-0.485	-0.065	-0.092	0.289		683	-0.252	-0.197
	684	-4.243	2.327	1.242	-1.297	1.119	0.441	684	0.288	0.056	0.05	0.287	-0.003	0.047		684	-0.258	-0.012	-0.028	-0.309	0.005	0.023	684	-0.104	0.186	-0.078	-0.169	0.051	0.14			684	1.336	1.17	0.416	2.572	1.945	0.816	684	0.058	-0.811	-0.532	-0.093	-0.121	0.143		684	-0.219	-0.204
	685	-4.326	2.441	1.245	-1.476	1.153	0.457	685	0.254	-0.004	-0.003	0.229	-0.029	0.077		685	-0.323	-0.017	-0.011	-0.367	-0.008	0.034	685	-0.068	0.212	-0.131	-0.129	0.071	0.131			685	0.391	1.277	0.408	2.081	1.988	0.804	685	0.073	-0.785	-0.613	-0.172	-0.129	0.169		685	-0.204	-0.158
	686	-4.129	2.457	0.866	-1.615	1.173	0.539	686	0.1	0.003	0.071	0.338	0.007	0.13		686	-0.331	-0.002	0.021	-0.34	-0.011	0.054	686	-0.073	0.094	-0.175	-0.093	0.085	0.156			686	0.58	1.2	0.395	2.109	2.063	0.786	686	0.133	-0.738	-0.578	-0.248	-0.076	0.14		686	-0.201	-0.14
	687	-4.587	2.469	1.196	-0.998	1.195	0.491	687	0.172	0.061	0.094	0.452	0.027	0.103		687	-0.378	0.035	0.03	-0.324	0.016	0.056	687	-0.023	0.021	-0.219	-0.063	0.081	0.141			687	0.635	1.151	0.346	1.928	2.083	0.751	687	0.137	-0.688	-0.543	-0.302	-0.086	0.068		687	-0.141	-0.176
	688	-4.622	2.323	1.128	-1.023	1.129	0.482	688	0.08	0.221	0.02	0.393	0.104	0.107		688	-0.375	0.026	0.061	-0.265	0.028	0.076	688	0.006	-0.007	-0.189	-0.105	0.056	0.095			688	0.453	1.219	0.391	1.578	2.076	0.7	688	0.218	-0.64	-0.555	-0.355	-0.162	0.04		688	-0.176	-0.157
	689	-4.588	2.233	1.093	-1.015	1.093	0.445	689	0.077	0.29	0.123	0.322	0.098	0.11		689	-0.407	-0.032	0.074	-0.3	0.015	0.046	689	-0.066	0.068	-0.105	-0.149	-0.005	0.095			689	0.037	1.35	0.466	1.378	2.079	0.66	689	0.291	-0.526	-0.572	-0.37	-0.202	0.022		689	-0.156	-0.169
	690	-4.514	2.176	1.028	-0.972	1.082	0.459	690	0.02	0.276	0.096	0.245	0.108	0.108		690	-0.432	-0.092	0.072	-0.31	-0.015	0.07	690	-0.033	0.023	-0.062	-0.13	-0.001	0.087			690	-0.066	1.451	0.506	1.264	2.1	0.772	690	0.318	-0.52	-0.566	-0.396	-0.19	0.066		690	-0.206	-0.147
	691	-4.123	2.144	0.974	-1.603	1.073	0.437	691	0.031	0.179	0.094	0.341	0.067	0.088		691	-0.435	-0.102	0.085	-0.315	-0.024	0.103	691	-0.128	0.013	-0.147	-0.14	0.051	0.107			691	0.009	1.359	0.374	1.107	2.103	0.636	691	0.318	-0.462	-0.578	-0.412	0.073	0.056		691	-0.218	-0.171
	692	-4.108	2.105	0.912	-1.502	1.038	0.365	692	0.166	0.16	0.067	0.435	0.012	0.175		692	-0.476	-0.105	0.121	-0.367	-0.051	0.179	692	-0.059	0.076	-0.19	-0.119	0.078	0.089			692	-0.021	1.352	0.402	0.941	2.067	0.56	692	0.259	-0.491	-0.537	-0.383	0.029	0.077		692	-0.195	-0.115
	693	-4.317	2.058	0.865	-1.454	1.001	0.295	693	-0.036	0.159	0.014	0.441	-0.019	0.141		693	-0.519	-0.107	0.167	0.101	-0.075	0.211	693	-0.087	0.148	-0.208	-0.121	0.073	0.101			693	-0.023	1.456	-0.044	0.767	2.049	0.479	693	0.256	-0.499	-0.513	-0.432	-0.063	0.064		693	-0.123	-0.084
	694	-4.245	1.975	0.807	-1.281	0.945	0.289	694	0.028	0.107	0.063	0.33	0.039	0.137		694	-0.575	-0.135	0.181	0.129	-0.119	0.206	694	-0.117	0.159	-0.067	-0.129	0.041	0.13			694	0.036	1.471	-0.031	0.645	2.023	0.441	694	0.301	-0.494	-0.517	-0.481	-0.115	0.073		694	-0.099	-0.079
	695	-4.118	1.925	0.759	-1.228	0.876	0.249	695	0.032	0.061	0.085	0.309	0.052	0.089		695	-0.593	-0.179	0.153	0.149	-0.16	0.169	695	-0.227	-0.04	-0.101	-0.149	-0.007	0.151			695	-0.178	1.426	-0.032	0.466	2.019	0.424	695	-0.155	-0.441	-0.506	-0.627	-0.109	0.002		695	-0.11	-0.057
	696	-4.003	1.794	0.735	-1.095	0.835	0.254	696	0.029	0.074	0.163	0.318	0.094	0.133		696	-0.585	-0.224	0.196	0.099	-0.148	0.185	696	-0.306	-0.036	-0.121	-0.195	-0.032	0.158			696	-0.165	1.306	-0.061	0.362	1.964	0.464	696	-0.106	-0.371	-0.434	-0.696	-0.063	0.126		696	-0.124	-0.074
	697	-3.82	1.693	0.721	-1.05	0.796	0.176	697	0.06	0.07	0.127	0.277	0.136	0.149		697	-0.572	-0.233	0.211	0.057	-0.117	0.182	697	-0.291	0.014	-0.022	-0.22	-0.001	0.154			697	-0.119	1.347	-0.065	0.237	1.896	0.428	697	-0.134	-0.424	-0.387	-0.674	-0.038	0.093		697	-0.131	-0.092
	698	-3.711	1.568	0.691	-1.026	0.737	0.149	698	-0.071	0.095	0.088	0.182	0.17	0.143		698	-0.614	-0.248	0.22	0.041	-0.07	0.222	698	-0.226	0.012	-0.074	-0.183	-0.018	0.15			698	-0.137	1.373	-0.053	0.084	1.836	0.367	698	-0.16	-0.481	-0.459	-0.627	-0.066	0.104		698	-0.119	-0.129
	699	-3.524	1.467	0.613	-0.926	0.998	0.137	699	-0.094	0.161	0.072	0.15	0.155	0.091		699	-0.618	-0.222	0.175	0.08	-0.084	0.204	699	-0.13	0.096	-0.144	-0.171	-0.017	0.168			699	-0.078	1.428	-0.076	-0.167	1.785	0.291	699	-0.152	-0.433	-0.436	-0.624	-0.107	0.08		699	-0.042	-0.128
	700	-3.333	1.272	0.503	-1.153	0.95	0.083	700	-0.043	0.154	0.011	0.133	0.15	0.107		700	-0.628	-0.214	0.138	0.065	-0.07	0.158	700	-0.128	0.042	-0.127	-0.155	-0.033	0.172			700	-0.152	1.334	-0.118	-0.402	1.722	0.254	700	-0.192	-0.323	-0.419	-0.66	-0.175	0.107		700	-0.047	-0.128
	701	-3.232	1.172	0.424	-1.138	0.845	0.384	701	0.021	0.127	0.011	0.098	0.116	0.088		701	-0.604	-0.223	0.096	0.076	-0.061	0.116	701	-0.141	0.058	-0.04	-0.172	-0.009	0.172			701	-0.332	1.278	-0.128	-0.505	1.611	0.217	701	-0.211	-0.233	-0.374	-0.659	-0.23	0.122		701	-0.057	-0.08
	702	-3.03	1.076	0.345	-1.015	0.75	0.292	702	0.154	0.141	0.082	0.231	0.069	0.07		702	-0.581	-0.246	0.111	0.094	-0.069	0.1	702	-0.194	0.07	-0.078	-0.191	0.016	0.188			702	-0.22	0.444	-0.133	-0.737	1.261	0.188	702	-0.246	-0.168	-0.377	-0.587	-0.389	0.061		702	-0.054	-0.058
	703	-2.761	0.966	0.301	-0.876	0.636	0.217	703	0.283	0.159	0.172	0.285	0.112	0.094		703	-0.586	-0.251	0.119	0.049	-0.103	0.132	703	-0.22	0.014	-0.069	-0.161	0.001	0.162			703	-0.15	0.429	-0.132	-1.009	1.184	0.141	703	-0.209	-0.136	-0.397	-0.626	-0.491	0.053		703	-0.058	-0.037
	704	-2.6	0.871	0.264	-0.772	0.567	0.197	704	0.186	0.252	0.191	0.127	0.188	0.171		704	-0.587	-0.269	0.112	0.076	-0.162	0.126	704	-0.204	0.037	-0.144	-0.141	-0.013	0.085			704	-0.062	0.423	-0.173	-1.289	1.149	0.092	704	-0.255	-0.117	-0.441	-0.59	-0.476	0.071		704	0.024	-0.017
	705	-2.525	0.766	0.186	-0.658	0.501	0.152	705	0.087	0.236	0.068	0.108	0.204	0.15		705	-0.552	-0.254	0.113	0.095	-0.195	0.108	705	-0.285	-0.042	-0.067	-0.166	-0.029	0.047			705	-0.338	0.349	-0.185	-1.669	1.066	0.06	705	-0.215	-0.116	-0.41	-0.624	-0.447	0.119		705	0.115	-0.02
	706	-2.28	0.979	0.156	-0.879	0.446	0.132	706	-0.039	0.192	0.023	0.068	0.164	0.108		706	-0.576	-0.257	0.119	0.127	-0.184	0.118	706	-0.289	-0.111	-0.166	-0.189	0.052	0.043			706	-0.399	0.385	-0.251	-1.926	0.97	0.036	706	-0.284	-0.164	-0.36	-0.541	-0.393	0.177		706	0.113	-0.069
	707	-1.919	0.83	0.088	-0.638	0.346	0.067	707	-0.159	0.203	0.144	-0.007	0.164	0.099		707	-0.557	-0.254	0.136	0.113	-0.134	0.136	707	-0.267	-0.033	-0.214	-0.224	0.048	0.03			707	-5.646	0.298	-0.19	-3.739	0.912	-0.008	707	-0.343	-0.236	-0.388	-0.519	-0.439	0.139		707	0.106	-0.084
	708	-1.822	0.612	0.041	-0.561	0.212	0.04	708	-0.131	0.314	0.183	0.059	0.213	0.162		708	-0.537	-0.261	0.142	0.126	-0.116	0.145	708	-0.336	0.095	-0.171	-0.254	0.039	0.061			708	-6.015	0.352	-0.187	-3.834	0.841	-0.042	708	-0.369	-0.522	-0.4	-0.505	-0.791	0.105		708	0.09	-0.103
	709	-1.923	0.442	-0.038	-0.474	0.37	-0.016	709	-0.027	0.318	0.192	-0.011	0.195	0.229		709	-0.532	-0.249	0.116	0.122	-0.133	0.086	709	-0.194	0.141	-0.077	-0.218	0.031	0.089			709	-5.878	0.316	-0.192	-4.039	0.79	-0.113	709	0.23	-0.458	-0.35	-0.478	-0.571	0.084		709	0.085	-0.068
	710	-1.18	0.335	-0.14	-0.567	0.312	-0.053	710	-0.035	0.278	0.176	0.059	0.195	0.272		710	-0.515	-0.27	0.11	0.129	-0.149	0.098	710	-0.272	0.052	-0.026	-0.163	0.029	0.113			710	-5.826	0.335	-0.18	-4.099	0.654	-0.18	710	-0.247	-0.392	-0.331	-0.504	-0.539	0.07		710	0.093	-0.051
	711	-1.157	0.255	-0.211	-0.37	0.233	-0.107	711	-0.071	0.356	0.138	0.031	0.156	0.243		711	-0.495	-0.28	0.12	-0.342	-0.159	0.11	711	-0.225	-0.062	0.009	-0.169	0.057	0.135			711	-5.683	0.304	-0.201	-4.234	0.512	-0.223	711	0.35	-0.331	-0.336	-0.493	-0.564	0.069		711	0.034	-0.02
	712	-0.975	0.143	-0.314	-0.347	0.183	-0.145	712	-0.029	0.242	0.143	0.008	0.21	0.211		712	-0.409	-0.318	0.152	-0.31	-0.141	0.141	712	-0.238	-0.098	0.065	-0.245	0.117	0.133			712	-5.553	-0.174	-0.187	-4.381	0.385	-0.254	712	0.301	-0.319	-0.296	-0.451	-0.636	0.056		712	-0.001	0.017
	713	-0.835	0.031	-0.386	-0.251	0.142	-0.192	713	0.131	0.228	0.071	0.053	0.233	0.203		713	-0.391	-0.319	0.169	-0.256	-0.142	0.156	713	-0.185	-0.163	0.088	-0.24	0.079	0.105			713	-5.111	-0.13	-0.177	-4.385	0.306	-0.341	713	0.27	-0.325	-0.308	-0.381	-0.617	0.073		713	-0.02	0.016
	714	-0.586	-0.153	-0.446	-0.07	0.039	-0.244	714	0.036	0.209	0.023	0.1	0.226	0.181		714	-0.342	-0.336	0.195	-0.216	-0.152	0.163	714	-0.231	-0.224	0.057	-0.199	-0.002	0.069			714	-4.952	-0.124	-0.203	-4.404	0.232	-0.421	714	0.246	-0.313	-0.343	-0.349	-0.622	0.088		714	0.042	0.023
	715	-0.286	-0.268	-0.468	-0.052	-0.031	-0.283	715	0.041	0.239	0.063	0.029	0.188	0.174		715	-0.308	-0.312	0.149	-0.209	-0.12	0.102	715	-0.239	-0.242	-0.005	-0.172	-0.051	0.078			715	-4.911	-0.174	-0.681	-4.429	0.122	-0.588	715	0.229	-0.314	-0.427	-0.333	-0.651	0.062		715	0.042	-0.023
	716	-0.116	-0.396	-0.492	-0.095	-0.129	-0.284	716	0.099	0.182	0.012	0.023	0.082	0.143		716	-0.265	-0.361	0.151	-0.216	-0.146	0.107	716	-0.204	-0.273	-0.124	-0.161	-0.008	0.12			716	-5.093	-0.179	-0.651	-4.416	0.027	-0.632	716	0.192	-0.287	-0.453	-0.379	-0.725	0.064		716	0.055	-0.0001519
	717	0.066	-0.606	-0.551	-0.003	0.018	-0.02	717	0.042	0.176	0.124	0.117	0.046	0.15		717	-0.244	-0.329	0.146	-0.217	-0.125	0.117	717	-0.133	-0.261	-0.074	-0.193	0.009	0.112			717	-4.942	-0.162	-0.587	-4.376	-0.058	-0.676	717	0.082	-0.301	-0.515	-0.329	-0.772	-0.136		717	-0.000107	-0.021
	718	0.16	-0.774	-0.619	0.12	-0.058	-0.038	718	0.017	0.155	0.103	0.123	0.068	0.178		718	-0.255	-0.338	0.149	-0.244	-0.147	0.116	718	-0.156	-0.214	-0.017	-0.149	-0.033	0.132			718	-4.623	-0.124	-0.635	-4.351	-0.179	-0.718	718	-0.0002025	-0.274	-0.537	-0.214	-0.755	-0.124		718	-0.022	-0.032
	719	0.437	-0.894	-0.687	0.322	-0.104	-0.093	719	-0.045	0.208	0.099	0.167	0.155	0.209		719	-0.237	-0.31	0.101	-0.212	-0.13	0.064	719	-0.149	-0.162	-0.0005826	-0.148	-0.028	0.133			719	-4.096	-0.095	-0.703	-4.257	-0.292	-0.743	719	-0.076	-0.271	-0.499	-0.131	-0.757	0.102		719	0.045	-0.022
	720	0.642	-1.054	-0.777	0.293	-0.222	-0.162	720	0.012	0.156	0.093	0.138	0.159	0.209		720	-0.24	-0.314	0.051	-0.172	-0.094	0.008	720	-0.228	-0.157	-0.052	-0.197	0.023	0.144			720	-3.835	-0.171	-0.75	-4.211	-0.359	-0.792	720	-0.065	-0.269	-0.503	-0.093	-0.756	0.005		720	0.013	0.002
	721	0.933	-1.209	-0.897	0.335	-0.379	-0.274	721	-0.083	0.185	0.086	0.127	0.122	0.203		721	-0.17	-0.271	0.023	-0.098	-0.094	-0.02	721	-0.2	-0.048	-0.017	-0.187	0.078	0.131			721	-3.492	-0.736	-0.714	-4.058	-0.659	-0.833	721	-0.035	-0.247	-0.567	-0.132	-0.777	0.062		721	0.028	0.012
	722	1.078	-1.046	-0.951	0.36	-0.518	-0.266	722	-0.062	0.141	0.049	0.122	0.09	0.175		722	-0.133	-0.262	0.029	-0.064	-0.092	0.007	722	-0.025	-0.06	0.082	-0.181	0.055	0.127			722	-3.401	-0.764	-0.756	-3.986	-0.802	-0.877	722	-0.071	-0.274	-0.618	-0.095	-0.761	0.05		722	0.012	0.04
	723	1.244	-1.197	-0.997	0.383	-0.592	-0.288	723	-0.132	0.144	0.023	0.101	0.116	0.151		723	-0.075	-0.257	0.038	-0.043	-0.106	0.055	723	-0.036	-0.072	0.014	-0.122	0.009	0.089			723	-3.278	-0.811	-0.84	-3.889	-0.881	-0.917	723	-0.12	-0.335	-0.643	-0.048	-0.719	0.068		723	0.035	0.013
	724	1.405	-1.697	-1.005	0.524	-0.353	-0.292	724	-0.117	0.023	-0.005	0.081	0.081	0.118		724	-0.026	-0.259	0.09	-0.053	-0.103	0.064	724	-0.064	-0.063	0.061	-0.137	-0.017	0.07			724	-3.243	-0.888	-0.913	-3.764	-0.935	-0.971	724	-0.181	-0.402	-0.696	0.03	-0.713	0.037		724	0.057	-0.01
	725	1.469	-1.826	-1.03	0.672	-0.433	-0.346	725	-0.053	0.01	-0.039	0.144	0.028	0.069		725	0.014	-0.208	0.051	-0.061	-0.094	0.006	725	-0.136	-0.094	-0.024	-0.166	-0.012	0.069			725	-3.033	-0.873	-0.932	-3.7	-1.023	-1.006	725	-0.196	-0.405	-0.728	0.079	-0.721	0.021		725	0.096	-0.014
	726	1.991	-1.991	-1.02	0.742	-0.462	-0.43	726	0.018	-0.019	0.041	0.275	-0.0009525	0.068		726	0.078	-0.187	0.037	-0.014	-0.07	-0.009	726	-0.145	-0.015	-0.068	-0.184	0.008	0.129			726	-1.319	-0.814	-0.93	-3.323	-1.148	-1.036	726	-0.226	-0.387	-0.778	0.105	-0.738	0.007		726	0.094	-0.04
	727	2.777	-1.743	-1.079	0.921	-0.527	-0.443	727	0.078	0.054	0.059	0.155	-0.046	0.06		727	0.093	-0.165	0.018	0.024	-0.064	-0.004	727	0.011	-0.005	-0.074	-0.137	0.013	0.108			727	-1.389	-0.778	-0.921	-3.178	-1.309	-1.057	727	-0.292	-0.362	-0.716	0.118	-0.777	0.02		727	0.083	-0.015
	728	3.228	-1.804	-1.146	1.071	-0.582	-0.437	728	0.071	0.049	0.036	0.129	-0.027	0.063		728	0.096	-0.147	0.037	0.02	-0.028	0.042	728	-0.074	-0.009	0.011	-0.123	-0.009	0.123			728	-1.551	-1.708	-0.91	-3.249	-1.737	-1.076	728	-0.305	-0.353	-0.706	0.134	-0.74	0.06		728	0.011	-0.009
	729	3.765	-1.872	-1.25	0.96	-0.63	-0.426	729	0.04	0.106	0.008	0.106	0.07	0.053		729	0.092	-0.135	0.029	0.006	0.006	0.074	729	-0.066	0.018	-0.012	-0.114	-0.011	0.103			729	-1.644	-1.737	-0.899	-3.101	-1.833	-1.111	729	-0.317	-0.341	-0.65	0.195	-0.688	0.081		729	-0.017	-0.024
	730	4.204	-2.027	-1.246	1.168	-0.741	-0.452	730	0.015	0.07	0.022	0.179	0.068	-0.009		730	0.095	-0.142	0.027	0.04	-0.014	0.079	730	-0.158	-0.012	-0.056	-0.144	-0.042	0.115			730	-1.63	-1.686	-0.911	-2.918	-1.934	-1.148	730	-0.328	-0.346	-0.623	0.231	-0.728	0.081		730	-0.058	-0.018
	731	4.515	-2.203	-0.894	0.835	-0.856	-0.507	731	0.077	0.095	0.007	0.206	0.069	-0.004		731	0.123	-0.131	0.011	0.087	0.016	0.061	731	-0.116	-0.009	0.039	-0.139	-0.024	0.093			731	-1.612	-1.672	-0.937	-2.716	-2.059	-1.157	731	-0.389	-0.402	-0.666	0.311	-0.779	0.049		731	-0.064	-0.056
	732	4.933	-2.303	-0.849	1.249	-0.932	-0.513	732	0.16	-0.001	0.07	0.211	0.011	0.062		732	0.198	-0.128	0.03	0.119	0.047	0.028	732	-0.035	-0.019	0.03	-0.122	0.012	0.129			732	-0.705	-1.799	-0.978	-2.264	-2.159	-1.149	732	-0.427	-0.446	-0.683	0.397	-0.813	0.063		732	-0.039	-0.072
	733	4.691	-2.394	-1.132	1.569	-1.019	-0.445	733	0.096	-0.034	0.011	0.285	0.008	0.086		733	0.23	-0.109	0.037	0.143	0.044	0.031	733	-0.002	-0.02	0.011	-0.105	0.006	0.168			733	-0.739	-1.902	-0.979	-2.128	-2.267	-1.173	733	-0.498	-0.475	-0.747	0.48	-0.762	0.145		733	0.006	-0.046
	734	4.855	-2.481	-1.173	1.72	-1.059	-0.437	734	0.086	-0.002	-0.002	0.317	0.004	0.068		734	0.253	-0.114	-0.003	0.152	0.07	0.016	734	0.083	-0.043	-0.095	-0.048	0.019	0.142			734	-0.788	-3.192	-0.9	-2.02	-2.63	-1.214	734	-0.57	-0.449	-0.632	-0.123	-0.747	0.182		734	-0.018	0.039
	735	4.994	-2.573	-1.168	1.83	-0.674	-0.462	735	0.116	0.07	-0.077	0.278	-0.006	0.006		735	0.304	-0.093	-0.04	0.166	0.052	0.018	735	0.155	-0.032	-0.153	0.023	0.037	0.093			735	-0.779	-3.027	-0.834	-1.858	-2.728	-1.224	735	-0.581	-0.448	-0.603	-0.064	-0.736	0.148		735	-0.065	0.065
	736	5.245	-2.5	-1.133	2.069	-0.642	-0.436	736	0.147	0.084	-0.131	0.223	-0.045	0.005		736	0.383	-0.096	-0.047	0.204	0.016	0.005	736	0.142	0.019	-0.061	0.007	0.072	0.055			736	-0.851	-3.031	-0.852	-1.665	-2.817	-1.19	736	-0.62	-0.462	-0.677	-0.023	-0.816	0.139		736	-0.148	0.081
	737	5.909	-2.489	-1.105	1.268	-1.057	-0.382	737	0.285	0.013	-0.104	0.266	-0.094	0.021		737	0.428	-0.074	-0.043	0.221	0.019	0.005	737	0.115	-0.012	-0.101	-0.061	0.08	0.047			737	-0.432	-2.943	-0.922	-1.227	-2.923	-1.147	737	-0.725	-0.524	-0.742	0.079	-1.046	0.136		737	-0.165	0.037
	738	5.963	-2.493	-1.107	1.295	-1.074	-0.371	738	0.207	-0.13	-0.154	0.436	-0.138	-0.007		738	0.46	-0.08	-0.05	0.253	-0.000544	0.003	738	0.052	0.0003079	-0.128	-0.127	0.126	0.053			738	-0.532	-3.051	-0.964	-1.045	-2.985	-1.101	738	-0.852	-0.556	-0.715	0.208	-0.95	0.169		738	-0.165	0.028
	739	5.892	-2.449	-1.047	1.21	-1.089	-0.329	739	0.154	-0.063	-0.087	0.386	-0.134	0.021		739	0.474	-0.066	-0.058	0.233	0.007	0.029	739	0.042	-0.004	-0.115	-0.158	0.08	0.025			739	-0.747	-3.216	-0.906	-0.826	-3.029	-1.089	739	-0.926	-0.525	-0.728	0.309	-0.916	0.236		739	-0.241	0.043
	740	5.938	-2.304	-1.002	1.415	-1.013	-0.307	740	0.249	-0.021	-0.143	0.465	-0.092	-0.024		740	0.498	-0.071	-0.052	0.254	0.025	-0.015	740	0.093	0.05	-0.21	-0.178	0.064	0.034			740	-0.844	-3.495	-0.878	-0.567	-3.062	-1.087	740	-0.303	-0.556	-0.77	1.002	-0.858	0.237		740	-0.218	0.032
	741	5.914	-2.18	-0.992	1.401	-0.921	-0.282	741	0.247	0.006	-0.092	0.474	-0.064	-0.035		741	0.532	-0.013	-0.062	-0.224	0.074	-0.033	741	0.105	0.179	-0.171	-0.143	0.041	0.042			741	-0.573	-3.464	-0.961	-0.41	-3.103	-1.074	741	-0.28	-0.583	-0.745	0.994	-0.892	0.237		741	-0.201	0.035
	742	5.38	-2.118	-0.983	2.213	-0.876	-0.278	742	0.201	-0.035	-0.039	0.495	-0.098	-0.083		742	0.535	0.03	-0.071	-0.213	0.104	-0.01	742	0.279	0.153	-0.189	-0.091	0.114	0.063			742	-0.478	-3.363	-1.017	-0.119	-3.19	-1.033	742	-0.313	-0.659	-0.813	1.037	-0.925	0.249		742	-0.219	0.0002017
	743	5.255	-2.006	-0.949	2.121	-0.868	-0.269	743	0.212	-0.073	-0.041	0.534	-0.151	-0.087		743	0.599	0.044	-0.053	-0.196	0.124	-0.023	743	0.349	0.177	-0.229	-0.133	0.119	0.091			743	-0.46	-3.315	-1.036	0.003	-3.227	-0.98	743	-0.34	-0.638	-0.891	1.091	-0.913	0.258		743	-0.179	-0.005
	744	5.095	-1.985	-0.854	2.095	-0.818	-0.214	744	0.222	-0.087	-0.049	0.51	-0.125	-0.112		744	0.638	0.049	-0.1	-0.182	0.143	-0.104	744	0.266	0.214	-0.156	-0.134	0.097	0.06			744	-0.447	-3.218	-1.007	0.271	-3.259	-0.949	744	-0.34	-0.665	-1.014	1.089	-0.866	0.299		744	-0.131	0.002
	745	4.894	-1.912	-0.743	1.886	-0.776	-0.147	745	0.196	-0.145	-0.097	0.576	-0.103	-0.124		745	0.647	0.086	-0.119	-0.186	0.159	-0.137	745	0.237	0.113	-0.163	-0.141	0.029	0.034			745	-0.435	-3.265	-1.016	0.495	-3.257	-0.894	745	-0.412	-0.755	-1.007	1.108	-0.81	0.328		745	-0.101	-0.021
	746	4.821	-1.838	-0.692	1.92	-0.684	-0.119	746	0.208	-0.177	-0.12	0.507	-0.133	-0.152		746	0.644	0.118	-0.114	-0.158	0.145	-0.089	746	0.269	0.153	-0.234	-0.158	0.036	0.024			746	-0.541	-3.434	-0.988	0.753	-3.223	-0.836	746	-0.456	-0.812	-0.924	1.113	-0.779	0.282		746	-0.122	-0.005
	747	4.61	-1.762	-0.606	1.668	-0.663	-0.046	747	0.348	-0.168	-0.009	0.411	-0.127	-0.081		747	0.606	0.096	-0.119	-0.174	0.14	-0.056	747	0.329	0.072	-0.277	-0.133	0.102	0.051			747	-0.6	-3.482	-0.927	1.024	-3.165	-0.799	747	-0.512	-0.874	-0.922	0.609	-0.74	0.334		747	-0.172	0.018
	748	4.541	-1.564	-0.556	1.573	-0.619	-0.007	748	0.341	-0.09	-0.07	0.484	-0.147	-0.056		748	0.576	0.088	-0.108	-0.191	0.15	-0.055	748	0.176	0.004	-0.216	-0.076	0.142	0.031			748	-0.662	-3.409	-0.91	1.273	-3.097	-0.707	748	-0.523	-0.896	-0.966	0.657	-0.761	0.296		748	-0.169	-0.016
	749	4.317	-1.416	-0.445	1.945	-0.852	-0.26	749	0.023	-0.055	-0.044	0.585	-0.144	-0.044		749	0.602	0.09	-0.106	-0.222	0.15	-0.049	749	0.218	-0.011	-0.169	-0.053	0.153	0.092			749	-0.722	-3.326	-0.934	1.489	-3.062	-0.641	749	-0.6	-0.907	-0.953	0.732	-0.768	0.316		749	-0.175	-0.079
	750	4.128	-1.348	-0.408	1.673	-0.738	-0.245	750	0.059	-0.108	-0.107	0.699	-0.136	-0.056		750	0.65	0.111	-0.071	-0.236	0.144	-0.04	750	0.247	0.061	-0.005	-0.043	0.142	0.083			750	-0.569	-3.221	-0.918	1.851	-3.044	-0.56	750	-0.591	-0.916	-0.925	0.735	-0.795	0.33		750	-0.248	-0.073
	751	4.242	-1.239	-0.293	1.476	-0.648	-0.183	751	0.093	-0.103	-0.077	0.769	-0.156	-0.009		751	0.663	0.142	-0.05	-0.22	0.117	-0.013	751	0.278	0.116	-0.075	-0.016	0.145	0.067			751	-0.47	-3.13	-0.468	2.171	-3.041	-0.375	751	-0.549	-0.899	-0.881	0.682	-0.751	0.421		751	-0.279	-0.051
	752	3.982	-1.111	-0.217	1.364	-0.533	-0.152	752	0.004	-0.153	-0.068	0.728	-0.18	0.03		752	0.665	0.152	-0.036	-0.201	0.15	0.009	752	0.41	0.183	-0.123	-0.013	0.208	0.036			752	-0.523	-2.984	-0.428	2.435	-3.032	-0.322	752	-0.487	-0.833	-0.847	1.238	-0.751	0.433		752	-0.258	-0.041
	753	3.227	-1.262	-0.108	1.592	-0.425	-0.116	753	0.025	-0.123	-0.033	0.722	-0.189	0.031		753	0.656	0.16	-0.079	-0.193	0.17	-0.005	753	0.443	0.102	-0.199	-0.046	0.182	0.061			753	-0.425	-2.927	-0.296	3.088	-2.976	-0.264	753	-0.45	-0.831	-0.784	1.208	-0.739	0.376		753	-0.234	-0.076
	754	3.382	-1.126	-0.028	1.484	-0.366	-0.105	754	0.21	-0.059	-0.074	0.734	-0.189	0.033		754	0.63	0.181	-0.145	-0.201	0.138	-0.064	754	0.413	0.068	-0.131	-0.083	0.109	0.063			754	-0.503	-2.985	-0.257	3.217	-2.916	-0.221	754	-0.423	-0.845	-0.777	1.199	-0.65	0.356		754	-0.269	-0.13
	755	3.191	-0.975	0.0003717	1.348	-0.303	-0.078	755	0.346	-0.073	-0.139	0.743	-0.131	-0.055		755	0.6	0.17	-0.166	-0.197	0.133	-0.087	755	0.451	0.078	-0.172	-0.068	0.067	0.044			755	6.169	-3	-0.314	5.886	-2.815	-0.171	755	-0.474	-0.948	-0.842	1.289	-0.553	0.337		755	-0.276	-0.13
	756	2.948	-0.819	0.04	1.112	-0.212	-0.007	756	0.235	-0.13	-0.137	0.891	-0.085	-0.035		756	0.573	0.188	-0.134	-0.204	0.125	-0.061	756	0.438	0.216	-0.179	-0.022	0.116	0.031			756	6.036	-2.984	-0.363	6.029	-2.698	-0.11	756	-0.534	-0.8	-0.84	0.672	-0.493	0.323		756	-0.332	-0.128
	757	2.867	-0.674	0.063	1.065	-0.127	0.042	757	0.165	-0.229	-0.169	0.843	-0.126	-0.055		757	0.571	0.207	-0.105	-0.214	0.186	-0.028	757	0.385	0.294	-0.181	-0.012	0.129	0.107			757	5.623	-1.827	-0.337	6.119	-2.362	-0.032	757	-0.57	-0.875	-0.878	0.674	-0.444	0.358		757	-0.373	-0.097
	758	2.429	-0.509	0.062	1.214	-0.007	0.089	758	0.177	-0.207	-0.216	0.911	-0.14	-0.07		758	0.625	0.255	-0.076	-0.18	0.173	-0.007	758	0.274	0.175	-0.13	-0.064	0.16	0.154			758	5.575	-1.896	-0.39	6.183	-2.235	0.034	758	-0.555	-0.837	-0.876	0.654	-0.43	0.396		758	-0.353	-0.114
	759	2.153	-0.291	0.092	1.129	-0.139	0.135	759	0.134	-0.168	-0.188	0.939	-0.113	-0.092		759	0.612	0.249	-0.107	-0.189	0.209	-0.021	759	0.226	0.229	-0.134	-0.075	0.154	0.105			759	5.502	-1.861	-0.394	6.214	-2.105	0.106	759	-0.568	-0.852	-0.914	0.67	-0.383	0.424		759	-0.323	-0.095
	760	1.909	-0.187	0.21	0.855	-0.054	0.18	760	0.141	-0.121	-0.104	0.8	-0.088	-0.066		760	0.566	0.223	-0.122	-0.189	0.195	0.002	760	0.257	0.279	-0.103	-0.079	0.137	0.103			760	5.649	-1.802	-0.53	6.227	-1.98	0.084	760	-0.545	-0.828	-0.93	0.637	-0.428	0.481		760	-0.329	-0.085
	761	1.662	-0.085	0.33	0.727	0.016	0.243	761	0.148	-0.062	-0.059	0.924	-0.14	-0.106		761	0.531	0.213	-0.092	-0.251	0.161	0.025	761	0.268	0.239	-0.157	-0.028	0.079	0.072			761	5.949	-1.819	-0.476	6.32	-1.85	0.231	761	-0.409	-0.895	-0.765	1.22	-0.37	0.524		761	-0.3	-0.067
	762	1.254	0.067	0.416	0.733	0.074	0.283	762	0.242	-0.163	-0.08	0.757	-0.203	-0.109		762	0.466	0.229	-0.087	0.191	0.146	0.034	762	0.26	0.276	-0.221	-0.004	0.071	0.107			762	6.084	-1.765	-0.413	6.362	-1.714	0.294	762	-0.283	-0.873	-0.825	1.136	-0.346	0.511		762	-0.294	-0.118
	763	1.061	0.177	0.5	0.711	0.09	0.02	763	0.311	-0.184	-0.093	0.94	-0.225	-0.114		763	0.451	0.2	-0.11	0.192	0.145	0.0009633	763	0.154	0.267	-0.169	-0.048	0.055	0.155			763	5.847	-0.956	-0.316	6.397	-1.302	0.315	763	-0.194	-0.917	-1.023	1.019	-0.236	0.399		763	-0.33	-0.149
	764	0.86	0.305	0.517	0.574	0.212	0.066	764	0.4	-0.206	-0.058	0.776	-0.277	-0.094		764	0.409	0.192	-0.098	0.155	0.166	-0.007	764	0.184	0.281	-0.176	-0.037	0.058	0.172			764	5.67	-1.048	-0.271	6.397	-1.085	0.374	764	-0.174	-0.89	-0.972	0.967	-0.208	0.368		764	-0.365	-0.138
	765	0.983	0.405	0.494	0.451	0.293	0.388	765	0.364	-0.151	-0.115	0.656	-0.216	-0.089		765	0.364	0.162	-0.089	0.133	0.125	0.009	765	0.19	0.25	-0.146	-0.061	0.058	0.172			765	5.801	-1.015	-0.238	6.38	-0.953	0.41	765	-0.173	-0.949	-0.882	0.916	-0.203	0.325		765	-0.388	-0.181
	766	0.808	0.527	0.545	0.421	0.124	0.157	766	0.314	-0.144	-0.142	0.669	-0.172	-0.088		766	0.253	0.159	-0.05	0.104	0.11	0.01	766	0.148	0.207	-0.111	-0.065	0.094	0.172			766	5.827	-1.016	-0.236	6.332	-0.853	0.464	766	-0.147	-0.97	-0.916	0.92	-0.212	0.369		766	-0.455	-0.149
	767	0.576	0.642	0.578	0.344	0.2	0.167	767	0.356	-0.096	-0.122	0.48	-0.196	-0.008		767	0.233	0.148	-0.036	0.093	0.093	0.016	767	0.185	0.12	-0.133	-0.118	0.13	0.191			767	5.896	-1.005	0.217	6.311	-0.739	0.52	767	-0.136	-0.966	-0.964	0.93	-0.272	0.32		767	-0.406	-0.165
	768	0.316	0.778	0.745	0.208	0.336	0.254	768	0.339	-0.059	-0.055	0.558	-0.18	0.011		768	0.261	0.171	-0.025	0.084	0.141	0.013	768	0.257	0.1	-0.161	-0.146	0.116	0.201			768	5.912	-0.997	0.226	6.272	-0.566	0.581	768	-0.035	-0.95	-0.956	0.84	-0.21	0.35		768	-0.403	-0.113
	769	0.108	0.975	0.842	0.092	0.49	0.308	769	0.328	-0.002	-0.004	0.539	-0.159	0.002		769	0.319	0.18	-0.044	0.048	0.171	0.014	769	0.271	0.22	-0.163	-0.163	0.042	0.225			769	6.035	-0.441	0.291	6.154	-0.166	0.609	769	0.026	-0.947	-0.915	0.693	-0.106	0.333		769	-0.405	-0.144
	770	-0.141	0.889	0.925	0.063	0.589	0.308	770	0.379	0.023	0.004	0.475	-0.16	-0.053		770	0.315	0.175	-0.061	0.067	0.175	-0.005	770	0.246	0.209	-0.229	-0.142	0.027	0.143			770	6.084	-0.466	0.307	6.063	-0.053	0.637	770	0.055	-0.984	-0.905	0.631	-0.058	0.376		770	-0.422	-0.152
	771	-0.246	1.076	0.948	-0.051	0.651	0.289	771	0.368	-0.044	0.006	0.506	-0.171	-0.021		771	0.231	0.179	-0.018	0.04	0.168	0.028	771	0.244	0.147	-0.158	-0.062	0.002	0.155			771	6.086	-0.512	0.319	5.954	-0.183	0.709	771	0.046	-0.97	-0.833	0.627	-0.114	0.405		771	-0.379	-0.147
	772	-0.275	1.231	1.009	-0.14	0.737	0.33	772	0.4	-0.031	-0.006	0.54	-0.143	-0.015		772	0.179	0.2	-0.024	0.036	0.183	0.03	772	0.098	0.043	-0.223	-0.06	0.067	0.175			772	6.274	-0.539	0.33	5.846	-0.063	0.77	772	0.072	-0.882	-0.775	0.641	-0.148	0.409		772	-0.368	-0.134
	773	-0.591	1.334	1.031	-0.288	0.856	0.372	773	0.251	-0.08	-0.015	0.469	-0.183	0.048		773	0.112	0.208	-0.04	0.002	0.169	0.02	773	0.002	0.093	-0.074	-0.059	0.044	0.161			773	6.401	-0.49	0.383	5.703	0.292	0.821	773	0.096	-0.908	-0.805	0.621	-0.113	0.368		773	-0.378	-0.177
	774	-1.473	1.424	1.047	-0.36	0.917	0.432	774	0.429	-0.166	-0.085	0.394	-0.189	0.012		774	0.088	0.199	-0.051	-0.037	0.142	-0.013	774	-0.045	0.174	-0.103	-0.042	0.073	0.114			774	6.642	-0.462	0.444	5.707	0.382	0.809	774	0.075	-0.946	-0.832	0.584	-0.115	0.348		774	-0.351	-0.196
	775	-2.151	1.619	1.067	-0.358	0.747	0.442	775	0.303	-0.087	0.013	0.313	-0.17	0.046		775	0.066	0.183	-0.03	-0.066	0.129	0.009	775	-0.029	0.196	-0.116	-0.059	0.13	0.085			775	5.06	0.135	0.379	5.327	0.566	0.802	775	-0.421	-1.073	-0.785	0.482	-0.126	0.347		775	-0.384	-0.222
	776	-2.513	1.808	1.06	-0.444	0.854	0.464	776	0.409	0.039	0.031	0.408	-0.142	0.041		776	0.047	0.16	0.012	-0.088	0.103	0.036	776	0.008	0.132	-0.169	-0.078	0.128	0.064			776	5.151	0.122	0.372	5.196	0.695	0.782	776	-0.339	-1.074	-0.746	0.386	-0.083	0.359		776	-0.376	-0.201
	777	-2.418	1.906	0.759	-0.706	0.897	0.56	777	0.158	0.103	0.116	0.406	-0.149	0.067		777	0.02	0.158	-0.014	-0.096	0.126	0.028	777	0.085	0.088	-0.234	-0.124	0.115	0.076			777	5.278	0.082	0.236	5.057	0.855	0.786	777	-0.222	-1.061	-0.686	0.257	-0.088	0.433		777	-0.335	-0.189
	778	-2.844	1.916	0.796	-0.996	0.965	0.577	778	0.193	0.08	0.066	0.347	-0.159	0.071		778	-0.018	0.115	-0.005	-0.147	0.13	0.014	778	0.106	0.104	-0.382	-0.097	0.089	0.08			778	5.464	0.124	0.223	4.806	1.016	0.816	778	-0.17	-1.063	-0.691	0.229	-0.061	0.396		778	-0.271	-0.188
	779	-3.545	2.041	0.787	-0.825	1.034	0.594	779	0.324	0.074	0.007	0.522	-0.087	0.079		779	-0.028	0.067	-0.062	-0.153	0.108	-0.02	779	0.223	0.023	-0.363	-0.085	0.042	0.057			779	5.422	0.061	0.157	4.669	1.168	0.871	779	-0.192	-1.059	-0.729	0.181	-0.056	0.434		779	-0.275	-0.196
	780	-3.846	2.091	0.788	-0.879	1.078	0.589	780	0.168	0.073	-0.029	0.366	-0.124	0.027		780	-0.08	0.082	-0.041	-0.186	0.085	-0.043	780	0.126	0.217	-0.241	-0.058	0.06	0.069			780	5.477	-0.044	0.144	4.554	1.33	0.904	780	-0.168	-0.982	-0.733	0.139	-0.004	0.331		780	-0.238	-0.187
	781	-3.997	2.186	0.806	-1.131	1.085	0.569	781	0.059	0.12	0.011	0.471	-0.11	0.015		781	-0.112	0.067	-0.005	-0.156	0.024	0.016	781	-0.049	0.249	-0.081	-0.073	0.052	0.092			781	0.37	0.98	0.254	2.899	1.684	0.882	781	-0.044	-0.884	-0.761	0.03	-0.004	0.241		781	-0.254	-0.16
	782	-4.106	2.267	0.807	-1.133	1.083	0.555	782	0.157	0.186	0.12	0.476	-0.09	0.042		782	-0.159	0.083	0.034	-0.17	0.051	0.033	782	-0.068	0.203	-0.04	-0.112	0.036	0.123			782	0.46	1.136	0.283	2.814	1.764	0.883	782	0.046	-0.87	-0.721	-0.054	-0.022	0.202		782	-0.256	-0.189
	783	-4.174	2.324	0.765	-1.236	1.108	0.538	783	0.016	0.106	0.161	0.421	-0.018	0.074		783	-0.208	0.025	0.056	-0.196	0.046	0.073	783	-0.065	0.193	-0.111	-0.15	0.008	0.105			783	0.481	1.231	0.288	2.736	1.776	0.852	783	0.115	-0.903	-0.653	-0.075	-0.079	0.233		783	-0.247	-0.206
	784	-4.214	2.369	0.763	-1.234	1.166	0.557	784	0.292	0.111	0.096	0.551	0.016	0.102		784	-0.246	-0.016	0.065	-0.247	0.049	0.07	784	-0.078	0.141	-0.035	-0.181	-0.019	0.089			784	0.577	1.135	0.276	2.815	1.853	0.798	784	0.157	-0.874	-0.726	-0.084	-0.123	0.24		784	-0.244	-0.214
	785	-4.346	2.398	0.767	-1.328	1.223	0.571	785	-0.067	0.124	0.091	0.45	0.064	0.078		785	-0.262	-0.046	0.099	-0.255	0.006	0.083	785	-0.165	0.16	-0.087	-0.127	0.022	0.096			785	-0.1	1.082	0.222	2.29	1.932	0.754	785	0.209	-0.833	-0.735	-0.113	-0.148	0.241		785	-0.217	-0.154
	786	-4.35	2.435	0.793	-1.379	1.231	0.517	786	0.068	0.153	0.098	0.343	0.168	0.05		786	-0.283	-0.031	0.143	-0.278	0.03	0.099	786	-0.097	0.134	-0.057	-0.176	-0.002	0.099			786	0.144	1.166	0.258	2.079	2.009	0.734	786	0.284	-0.824	-0.672	-0.191	-0.123	0.18		786	-0.206	-0.113
	787	-4.492	2.417	1.143	-1.365	1.18	0.493	787	0.016	0.125	0.079	0.295	0.145	0.099		787	-0.299	-0.013	0.131	-0.275	0.056	0.109	787	-0.134	0.129	0.022	-0.176	0.023	0.125			787	0.453	1.239	0.24	1.834	2.053	0.723	787	0.304	-0.747	-0.666	-0.222	-0.174	0.173		787	-0.26	-0.095
	788	-4.492	2.302	0.762	-1.445	1.142	0.501	788	0.169	0.155	0.064	0.276	0.106	0.154		788	-0.308	-0.048	0.098	-0.273	0.017	0.107	788	-0.128	0.064	0.05	-0.23	-0.003	0.129			788	0.425	1.42	0.284	1.673	2.079	0.69	788	0.289	-0.691	-0.574	-0.299	-0.216	0.142		788	-0.237	-0.141
	789	-4.515	2.265	0.746	-0.879	1.105	0.526	789	0.155	0.119	0.076	0.293	0.006	0.199		789	-0.353	-0.067	0.09	-0.321	-0.035	0.129	789	-0.191	-0.014	-0.016	-0.229	0.004	0.148			789	0.207	1.322	0.39	1.504	2.119	0.665	789	0.261	-0.607	-0.623	-0.325	-0.239	0.15		789	-0.204	-0.164
	790	-4.55	2.194	0.647	-0.977	1.117	0.529	790	0.327	0.139	0.1	0.434	-0.02	0.157		790	-0.425	-0.085	0.118	-0.376	-0.056	0.178	790	-0.15	0.074	-0.143	-0.19	-0.023	0.167			790	-0.116	1.51	0.409	1.332	2.324	0.656	790	0.209	-0.506	-0.596	-0.313	-0.287	0.178		790	-0.195	-0.164
	791	-4.176	2.153	0.972	-1.578	1.086	0.471	791	0.379	0.097	0.219	0.448	0.011	0.182		791	-0.467	-0.11	0.16	-0.362	-0.06	0.17	791	-0.123	0.066	-0.179	-0.184	0.017	0.168			791	-0.082	1.636	0.43	1.175	2.286	0.655	791	0.253	-0.464	-0.649	-0.37	-0.043	0.178		791	-0.209	-0.124
	792	-4.09	2.07	1.017	-1.527	1.06	0.442	792	0.237	0.098	0.193	0.538	0.04	0.176		792	-0.502	-0.116	0.162	0.153	-0.047	0.162	792	-0.084	0.059	-0.212	-0.205	0.03	0.152			792	-0.042	1.695	0.385	1.022	2.267	0.631	792	0.301	-0.407	-0.585	-0.433	-0.097	0.141		792	-0.251	-0.108
	793	-4.287	2.042	1.049	-1.411	1.042	0.389	793	0.243	0.155	0.211	0.526	0.036	0.179		793	-0.488	-0.162	0.121	-0.335	-0.052	0.112	793	-0.132	-0.005	-0.094	-0.229	0.094	0.128			793	-0.06	1.463	0.334	0.823	2.086	0.61	793	0.327	-0.486	-0.599	-0.468	-0.044	0.052		793	-0.207	-0.163
	794	-4.15	2.012	0.979	-1.257	1.003	0.32	794	0.401	0.237	0.204	0.349	0.079	0.191		794	-0.467	-0.204	0.146	-0.353	-0.091	0.116	794	-0.16	-0.047	0.032	-0.197	0.102	0.109			794	-0.001	1.33	0.255	0.603	2.141	0.567	794	0.278	-0.516	-0.642	-0.413	-0.287	0.027		794	-0.155	-0.179
	795	-4.064	1.989	0.852	-1.196	0.947	0.214	795	0.285	0.264	0.178	0.324	0.094	0.144		795	-0.467	-0.202	0.169	-0.379	-0.091	0.131	795	-0.089	0.073	0.118	-0.133	0.066	0.104			795	-0.262	1.258	0.234	0.464	2.119	0.535	795	0.268	-0.521	-0.584	-0.418	-0.267	-0.008		795	-0.121	-0.199
	796	-3.979	1.879	0.74	-1.089	0.892	0.155	796	0.106	0.242	0.122	0.408	0.122	0.178		796	-0.524	-0.151	0.186	0.105	-0.079	0.146	796	-0.148	0.166	0.125	-0.094	0.009	0.132			796	-0.281	1.391	-0.197	0.328	1.987	0.471	796	0.315	-0.509	-0.503	-0.478	-0.352	0.057		796	-0.079	-0.138
	797	-3.912	1.734	0.71	-1.069	0.803	0.154	797	0.096	0.242	0.134	0.329	0.097	0.161		797	-0.55	-0.145	0.16	0.049	-0.057	0.137	797	-0.215	0.156	0.019	-0.15	-0.001	0.144			797	-0.17	1.416	-0.153	0.183	1.887	0.416	797	-0.249	-0.458	-0.545	-0.524	-0.143	0.109		797	-0.112	-0.097
	798	-3.771	1.535	0.663	-0.999	0.683	0.146	798	0.136	0.227	0.127	0.344	0.121	0.217		798	-0.579	-0.191	0.155	0.039	-0.092	0.125	798	-0.232	0.133	-0.036	-0.156	-0.029	0.144			798	-0.059	1.443	-0.173	0.067	1.794	0.355	798	0.245	-0.444	-0.507	-0.452	-0.136	0.054		798	-0.082	-0.063
	799	-3.615	1.463	0.586	-0.89	0.897	0.129	799	0.264	0.288	0.083	0.305	0.133	0.193		799	-0.602	-0.227	0.127	0.04	-0.133	0.132	799	-0.233	0.147	0.029	-0.159	0.005	0.149			799	0.045	1.427	-0.238	-0.044	1.738	0.309	799	-0.298	-0.469	-0.532	-0.513	-0.14	0.01		799	-0.1	-0.044
	800	-3.456	1.345	0.508	-1.105	0.826	0.098	800	0.237	0.314	0.077	0.292	0.123	0.092		800	-0.562	-0.228	0.121	0.132	-0.154	0.131	800	-0.21	0.153	0.086	-0.171	0.043	0.131			800	-0.02	1.46	-0.248	-0.187	1.69	0.271	800	0.3	-0.428	-0.555	-0.497	-0.175	7.572e-06		800	-0.15	-0.065
	801	-3.324	1.239	0.415	-0.993	0.778	0.4	801	0.094	0.332	0.104	0.304	0.16	0.05		801	-0.556	-0.221	0.138	0.197	-0.111	0.129	801	-0.226	0.159	0.07	-0.163	0.049	0.109			801	-0.092	1.475	-0.186	-0.318	1.611	0.232	801	-0.213	-0.35	-0.58	-0.508	-0.301	0.048		801	-0.147	-0.101
	802	-3.151	1.147	0.364	-0.892	0.747	0.325	802	-0.002	0.436	0.154	0.172	0.191	0.082		802	-0.563	-0.193	0.134	0.173	-0.052	0.121	802	-0.314	0.046	-0.006	-0.178	0.028	0.096			802	-0.399	0.353	-0.158	-0.553	1.28	0.223	802	0.292	-0.299	-0.547	-0.447	-0.371	0.079		802	-0.103	-0.105
	803	-2.913	1.05	0.346	-0.849	0.699	0.264	803	-0.008	0.325	0.173	0.159	0.214	0.157		803	-0.584	-0.21	0.141	0.12	-0.063	0.141	803	-0.305	0.015	0.084	-0.166	0.054	0.123			803	-0.161	0.349	-0.148	-0.994	1.213	0.171	803	0.261	-0.373	-0.495	-0.405	-0.312	0.153		803	-0.074	-0.083
	804	-2.692	0.903	0.415	-0.758	0.642	0.257	804	0.084	0.202	0.205	0.181	0.157	0.222		804	-0.607	-0.242	0.178	0.093	-0.089	0.188	804	-0.283	0.029	0.079	-0.176	0.064	0.147			804	-0.187	0.376	-0.143	-1.27	1.13	0.098	804	0.316	-0.625	-0.51	-0.475	-0.653	-0.006		804	-0.028	-0.065
	805	-2.319	0.778	0.332	-0.916	0.511	0.207	805	0.124	0.191	0.213	0.166	0.182	0.22		805	-0.561	-0.249	0.179	0.089	-0.118	0.202	805	-0.25	-0.004	0.033	-0.181	0.066	0.193			805	-0.331	0.437	-0.149	-1.698	1.058	0.005	805	0.291	-0.605	-0.422	-0.471	-0.765	0.078		805	0.011	-0.076
	806	-2.124	0.923	0.26	-0.782	0.421	0.167	806	0.155	0.214	0.187	0.192	0.174	0.204		806	-0.537	-0.232	0.181	0.082	-0.127	0.215	806	-0.186	0.037	0.046	-0.209	0.103	0.171			806	-0.585	0.419	-0.189	-2.074	0.994	-0.027	806	0.232	-0.437	-0.41	-0.45	-0.601	0.074		806	0.05	-0.086
	807	-1.9	0.774	0.106	-0.624	0.279	0.108	807	0.039	0.204	0.174	0.214	0.16	0.17		807	-0.568	-0.249	0.166	0.107	-0.13	0.211	807	-0.261	-0.055	-0.018	-0.235	0.113	0.196			807	-5.826	0.454	-0.182	-3.694	0.953	-0.055	807	0.225	-0.431	-0.379	-0.457	-0.59	0.033		807	0.079	-0.071
	808	-1.726	0.653	-0.023	-0.524	0.212	0.094	808	0.03	0.183	0.117	0.226	0.177	0.142		808	-0.553	-0.269	0.141	0.114	-0.129	0.161	808	-0.204	-0.06	-0.001	-0.202	0.081	0.128			808	-5.813	0.368	-0.161	-3.831	0.896	-0.081	808	0.296	-0.377	-0.433	-0.498	-0.597	0.059		808	0.054	-0.063
	809	-1.84	0.543	-0.104	-0.335	0.121	0.041	809	0.039	0.165	0.071	0.154	0.214	0.095		809	-0.509	-0.29	0.102	0.128	-0.15	0.121	809	-0.209	0.022	0.017	-0.215	0.077	0.106			809	-5.352	0.333	-0.187	-3.783	0.799	-0.109	809	0.314	-0.418	-0.424	-0.48	-0.551	0.084		809	0.014	-0.08
	810	-1.531	0.359	-0.152	-0.285	0.336	-0.055	810	0.099	0.183	-0.069	0.096	0.217	0.115		810	-0.467	-0.333	0.077	-0.366	-0.203	0.077	810	-0.209	0.013	0.078	-0.203	0.087	0.128			810	-5.065	0.312	-0.182	-3.896	0.673	-0.152	810	0.349	-0.358	-0.555	-0.486	-0.599	-0.038		810	0.006	-0.073
	811	-1.331	0.234	-0.196	-0.448	0.255	-0.107	811	0.026	0.212	-0.076	0.092	0.196	0.157		811	-0.457	-0.363	0.112	-0.316	-0.227	0.104	811	-0.198	0.017	0.112	-0.218	0.116	0.137			811	-4.883	0.359	-0.198	-4.045	0.511	-0.185	811	0.215	-0.399	-0.55	-0.407	-0.565	-0.065		811	-0.003	-0.049
	812	-0.847	0.131	-0.267	-0.389	0.204	-0.186	812	-0.094	0.21	-0.052	0.079	0.129	0.184		812	-0.454	-0.367	0.115	-0.286	-0.244	0.104	812	-0.174	0.041	0.072	-0.197	0.092	0.104			812	-4.965	-0.151	-0.217	-4.135	0.433	-0.212	812	0.152	-0.489	-0.497	-0.339	-0.526	0.096		812	-0.007	-0.009
	813	-0.662	-0.019	-0.323	-0.341	0.122	-0.192	813	-0.027	0.219	0.102	0.153	0.156	0.228		813	-0.453	-0.338	0.121	-0.259	-0.217	0.104	813	-0.248	-0.04	-0.036	-0.196	0.082	0.089			813	-4.993	-0.167	-0.257	-4.129	0.354	-0.268	813	0.068	-0.488	-0.425	-0.217	-0.578	0.122		813	-0.007	0.007
	814	-0.359	-0.162	-0.384	-0.297	-0.009	-0.189	814	0.022	0.198	0.169	0.125	0.164	0.244		814	-0.408	-0.318	0.098	-0.244	-0.203	0.093	814	-0.283	-0.046	-0.126	-0.159	0.078	0.1			814	-4.994	-0.176	-0.331	-4.203	0.291	-0.316	814	0.058	-0.411	-0.444	-0.23	-0.661	0.174		814	0.009	-0.003
	815	-0.344	-0.268	-0.453	-0.155	-0.066	-0.23	815	-0.016	0.161	0.175	0.055	0.156	0.188		815	-0.344	-0.305	0.07	-0.206	-0.185	0.08	815	-0.243	0.018	-0.218	-0.143	0.008	0.131			815	-4.947	-0.239	-0.384	-4.256	0.185	-0.38	815	0.025	-0.323	-0.553	-0.217	-0.736	0.028		815	0.045	-0.026
	816	-0.166	-0.348	-0.532	-0.055	-0.122	0.05	816	-0.014	0.232	0.12	0.079	0.145	0.182		816	-0.311	-0.292	0.085	-0.204	-0.149	0.086	816	-0.139	0.101	-0.194	-0.114	-0.018	0.128			816	-4.816	-0.188	-0.72	-4.278	0.041	-0.547	816	-0.02	-0.324	-0.623	-0.175	-0.748	0.015		816	0.06	-0.042
	817	0.118	-0.504	-0.54	0.059	0.055	0.014	817	0.014	0.216	0.104	0.087	0.145	0.13		817	-0.299	-0.26	0.119	-0.192	-0.126	0.086	817	-0.219	0.08	-0.132	-0.172	0.011	0.093			817	-4.513	-0.266	-0.779	-4.325	-0.043	-0.615	817	-0.04	-0.293	-0.629	-0.124	-0.762	-0.051		817	0.024	-0.069
	818	0.303	-0.709	-0.64	0.094	-0.034	-0.041	818	0.101	0.256	0.158	0.136	0.131	0.105		818	-0.326	-0.253	0.135	-0.235	-0.087	0.063	818	-0.263	0.102	-0.131	-0.184	0.041	0.104			818	-4.325	-0.337	-0.77	-4.276	-0.102	-0.68	818	0.014	-0.261	-0.654	-0.174	-0.748	-0.059		818	-0.039	-0.13
	819	0.385	-0.885	-0.719	0.188	-0.139	-0.075	819	0.031	0.226	0.103	0.135	0.102	0.023		819	-0.289	-0.269	0.124	-0.225	-0.085	0.069	819	-0.327	0.121	-0.118	-0.198	0.117	0.128			819	-4.051	-0.343	-0.796	-4.275	-0.174	-0.748	819	0.059	-0.317	-0.612	-0.211	-0.75	-0.003		819	-0.054	-0.091
	820	0.458	-1.011	-0.785	0.295	-0.264	-0.142	820	0.03	0.178	0.053	0.04	0.071	0.017		820	-0.259	-0.257	0.096	-0.193	-0.1	0.06	820	-0.195	0.047	-0.057	-0.176	0.108	0.136			820	-4.055	-0.36	-0.814	-4.217	-0.32	-0.811	820	-0.05	-0.391	-0.655	-0.077	-0.809	-0.0008201		820	-0.002	-0.094
	821	0.563	-1.102	-0.832	0.386	-0.359	-0.164	821	-0.074	0.146	0.015	0.073	0.087	0.008		821	-0.213	-0.244	0.1	-0.129	-0.118	0.058	821	-0.196	0.034	0.037	-0.149	0.088	0.13			821	-3.751	-0.921	-0.822	-4.09	-0.617	-0.873	821	-0.148	-0.479	-0.627	0.022	-0.786	-0.061		821	0.085	-0.075
	822	0.839	-1.235	-0.874	0.462	-0.479	-0.22	822	-0.149	0.108	-0.02	0.13	0.097	0.036		822	-0.163	-0.231	0.105	-0.076	-0.052	0.069	822	-0.09	-0.101	0.1	-0.152	0.069	0.136			822	-3.606	-0.904	-0.792	-3.968	-0.704	-0.903	822	-0.195	-0.492	-0.558	0.054	-0.788	-0.013		822	0.111	-0.053
	823	1.036	-1.063	-0.979	0.445	-0.527	-0.277	823	-0.106	0.215	-0.019	0.105	0.108	0.097		823	-0.124	-0.255	0.107	-0.044	-0.05	0.109	823	-0.14	0.008	0.069	-0.179	0.067	0.119			823	-3.537	-0.865	-0.892	-3.891	-0.81	-0.917	823	-0.161	-0.453	-0.526	0.027	-0.76	0.044		823	0.107	-0.034
	824	1.275	-1.216	-1.05	0.601	-0.657	-0.311	824	0.038	0.134	-0.03	0.057	0.076	0.049		824	-0.052	-0.254	0.086	-0.026	-0.049	0.11	824	-0.09	0.028	0.058	-0.199	0.111	0.081			824	-3.18	-0.884	-0.863	-3.641	-0.94	-0.944	824	-0.139	-0.432	-0.439	0.047	-0.831	0.188		824	0.073	-0.021
	825	1.671	-1.88	-1.06	0.8	-0.416	-0.291	825	-0.068	0.102	-0.053	0.045	0.078	0.06		825	-0.026	-0.249	0.082	-0.043	-0.082	0.115	825	-0.044	0.014	-0.072	-0.146	0.059	0.107			825	-1.625	-0.86	-0.841	-3.438	-1.123	-0.98	825	-0.229	-0.376	-0.43	0.126	-0.901	0.206		825	0.046	-0.021
	826	2.381	-2.004	-1.034	0.916	-0.447	-0.296	826	0.004	0.092	0.09	0.077	0.075	0.028		826	-0.024	-0.229	0.043	-0.064	-0.071	0.104	826	0.051	-0.093	-0.084	-0.118	-0.012	0.117			826	-1.457	-0.878	-0.811	-3.15	-1.24	-1.022	826	-0.322	-0.426	-0.505	0.164	-0.882	0.095		826	-0.035	-0.006
	827	2.915	-2.088	-1.111	0.969	-0.469	-0.361	827	0.075	0.115	0.176	0.068	0.043	-0.002		827	0.002	-0.252	0.027	-0.02	-0.061	0.036	827	0.151	-0.115	-0.029	-0.111	0.02	0.155			827	-1.393	-0.918	-0.835	-3.049	-1.293	-1.065	827	-0.357	-0.476	-0.634	0.203	-0.854	0.103		827	-0.06	0.005
	828	3.385	-2.211	-1.09	1.147	-0.494	-0.376	828	0.179	0.14	0.102	0.154	-0.01	-0.018		828	0.063	-0.203	-0.002	0.045	-0.019	0.015	828	0.05	-0.107	0.039	-0.115	0.052	0.153			828	-1.327	-0.856	-0.855	-2.922	-1.359	-1.091	828	-0.379	-0.452	-0.653	0.223	-0.788	0.104		828	-0.005	0.016
	829	3.456	-2.003	-1.126	1.187	-0.617	-0.378	829	0.107	0.11	0.021	0.239	-0.024	-0.028		829	0.117	-0.222	-0.004	0.096	-0.023	0.03	829	0.002	-0.052	0.036	-0.135	0.027	0.148			829	-1.335	-1.794	-0.874	-2.766	-1.743	-1.098	829	-0.443	-0.481	-0.639	0.362	-0.792	0.107		829	0.05	0.017
	830	4.083	-2.163	-1.168	1.22	-0.735	-0.457	830	0.048	0.074	-0.032	0.201	0.029	-0.023		830	0.164	-0.175	-0.012	0.101	0.007	0.013	830	-0.116	-0.097	-0.072	-0.14	0.001	0.098			830	-1.283	-1.897	-0.928	-2.587	-1.904	-1.126	830	-0.518	-0.49	-0.636	-0.119	-0.717	0.14		830	0.052	0.061
	831	4.026	-2.209	-0.859	1.556	-0.844	-0.504	831	0.056	-0.017	-0.021	0.158	0.016	0.009		831	0.163	-0.162	-0.027	0.103	0.011	0.024	831	-0.107	-0.216	-0.147	-0.15	0.004	0.111			831	-0.718	-1.994	-1.036	-2.37	-2.02	-1.136	831	-0.64	-0.475	-0.619	0.01	-0.739	0.108		831	0.028	0.039
	832	4.894	-2.257	-0.886	1.397	-0.95	-0.509	832	0.147	0.047	-0.018	0.252	0.017	-0.017		832	0.214	-0.152	-0.048	0.118	0.036	-0.03	832	-0.012	-0.188	-0.16	-0.164	0.023	0.121			832	-0.71	-1.879	-1.073	-2.193	-2.174	-1.166	832	-0.636	-0.491	-0.666	-0.013	-0.793	0.15		832	-0.045	0.067
	833	5.2	-2.315	-1.179	1.44	-0.992	-0.454	833	0.258	-0.017	-0.059	0.248	-0.046	-0.03		833	0.295	-0.14	-0.051	0.136	0.034	-0.046	833	0.041	-0.076	-0.111	-0.131	0.029	0.14			833	-0.675	-1.799	-1.1	-2.104	-2.34	-1.159	833	-0.59	-0.512	-0.776	-0.046	-1.05	0.127		833	-0.104	0.059
	834	4.924	-2.416	-1.124	1.612	-0.974	-0.386	834	0.067	-0.076	-0.042	0.34	-0.083	-0.034		834	0.35	-0.112	-0.052	0.187	0.03	-0.091	834	0.064	-0.052	-0.1	-0.083	0.004	0.141			834	-0.741	-2.954	-1.038	-1.936	-2.733	-1.113	834	-0.625	-0.532	-0.793	-0.042	-1.075	0.146		834	-0.098	0.105
	835	4.988	-2.482	-1.095	1.743	-0.977	-0.384	835	0.046	-0.117	-0.032	0.312	-0.132	-0.022		835	0.342	-0.067	-0.057	0.208	0.075	-0.064	835	0.106	-0.097	-0.1	-0.076	0.0007115	0.134			835	-0.718	-2.929	-1.029	-1.717	-2.799	-1.083	835	-0.71	-0.514	-0.838	0.049	-1.084	0.163		835	-0.064	0.063
	836	5.652	-2.433	-1.095	1.032	-0.958	-0.36	836	0.102	-0.078	0.01	0.277	-0.164	-0.008		836	0.359	-0.047	-0.063	0.255	0.059	-0.03	836	0.088	-0.088	-0.171	-0.035	0.02	0.12			836	-0.867	-2.996	-1.036	-1.566	-2.869	-1.097	836	-0.762	-0.517	-0.728	0.11	-0.998	0.165		836	-0.012	0.06
	837	5.812	-2.393	-1.082	1.2	-1.03	-0.368	837	0.17	-0.098	0.038	0.238	-0.123	-0.035		837	0.379	-0.04	-0.04	0.244	0.071	0.009	837	0.084	0.006	-0.166	-0.047	0.062	0.079			837	-0.579	-3.132	-0.991	-1.287	-2.931	-1.159	837	-0.189	-0.593	-0.664	0.813	-0.939	0.119		837	-0.018	0.055
	838	5.967	-2.424	-1.055	1.36	-1.092	-0.39	838	0.216	-0.067	-0.011	0.253	-0.08	-0.036		838	0.39	-0.01	-0.046	0.227	0.062	0.000645	838	0.012	0.137	-0.085	-0.051	0.071	0.075			838	-0.574	-3.281	-0.975	-0.92	-3.006	-1.209	838	-0.201	-0.661	-0.626	0.834	-0.904	0.138		838	-0.088	0.023
	839	5.488	-2.415	-0.996	2.404	-1.064	-0.404	839	0.307	-0.084	-0.023	0.361	-0.09	-0.012		839	0.398	0.023	-0.078	0.222	0.093	-0.051	839	0.021	0.191	-0.046	-0.071	0.049	0.077			839	-0.513	-3.467	-0.941	-0.8	-3.059	-1.184	839	-0.268	-0.676	-0.668	0.891	-0.932	0.166		839	-0.173	0.033
	840	5.98	-2.352	-0.935	1.464	-1.026	-0.394	840	0.238	-0.078	-0.082	0.398	-0.129	0.01		840	0.397	0.057	-0.081	0.24	0.099	-0.046	840	0.035	0.181	-0.096	-0.072	0.071	0.094			840	-0.579	-3.398	-0.908	-0.659	-3.095	-1.121	840	-0.262	-0.71	-0.652	0.976	-0.903	0.155		840	-0.185	-0.014
	841	5.498	-2.308	-0.953	2.336	-0.96	-0.323	841	0.204	-0.118	-0.084	0.385	-0.143	-0.006		841	0.418	0.06	-0.092	0.26	0.101	-0.032	841	0.156	0.246	-0.147	-0.027	0.117	0.077			841	-0.397	-3.563	-0.897	-0.317	-3.294	-1.061	841	-0.254	-0.746	-0.706	1.027	-0.929	0.176		841	-0.202	0.01
	842	5.425	-2.299	-0.876	2.285	-0.911	-0.282	842	0.223	-0.193	-0.065	0.37	-0.149	-0.0004675		842	0.422	0.038	-0.046	0.235	0.08	0.038	842	0.216	0.14	-0.026	0.004	0.106	0.045			842	-0.467	-3.432	-0.895	-0.101	-3.124	-1.022	842	-0.246	-0.721	-0.641	1.067	-0.881	0.196		842	-0.116	0.008
	843	5.316	-2.206	-0.84	2.248	-0.853	-0.208	843	0.26	-0.173	-0.077	0.444	-0.107	-0.012		843	0.519	0.029	-0.033	-0.199	0.096	0.047	843	0.306	0.074	-0.107	0.031	0.057	0.058			843	-0.522	-3.463	-0.859	0.094	-3.181	-0.979	843	-0.295	-0.689	-0.643	1.124	-0.905	0.275		843	-0.12	-0.028
	844	5.279	-2.083	-0.813	2.14	-0.875	-0.198	844	-0.224	-0.191	-0.073	0.625	-0.124	-0.032		844	0.566	0.037	-0.024	-0.176	0.119	0.044	844	0.311	0.104	-0.141	0.021	0.028	0.157			844	-0.503	-3.449	-0.836	0.369	-3.194	-0.928	844	-0.416	-0.707	-0.701	1.216	-0.825	0.335		844	-0.152	-0.076
	845	5.074	-1.919	-0.792	1.929	-0.851	-0.149	845	0.012	-0.144	-0.076	0.587	-0.174	0.018		845	0.584	0.053	-0.044	-0.179	0.136	-0.028	845	0.305	0.113	-0.256	-0.028	0.052	0.155			845	-0.644	-3.475	-0.826	0.561	-3.243	-0.907	845	-0.447	-0.752	-0.854	1.283	-0.735	0.345		845	-0.23	-0.096
	846	4.859	-1.809	-0.755	1.782	-0.835	-0.076	846	0.268	-0.15	-0.174	0.524	-0.183	-0.047		846	0.614	0.085	-0.047	-0.183	0.169	-0.023	846	0.355	0.096	-0.22	-0.06	0.041	0.185			846	-0.695	-3.448	-0.905	0.825	-3.279	-0.898	846	-0.535	-0.836	-0.953	0.703	-0.681	0.369		846	-0.245	-0.088
	847	4.665	-1.749	-0.697	1.69	-0.724	-0.054	847	0.342	-0.101	-0.135	0.518	-0.216	-0.078		847	0.623	0.109	-0.064	-0.178	0.175	-0.036	847	0.22	0.083	-0.147	-0.086	0.071	0.173			847	-0.636	-3.52	-1.008	0.958	-3.446	-0.852	847	-0.53	-0.941	-1.055	0.672	-0.657	0.407		847	-0.248	-0.063
	848	4.54	-1.512	-0.603	1.6	-0.541	-0.071	848	0.417	-0.123	-0.186	0.517	-0.243	-0.081		848	0.585	0.11	-0.045	-0.186	0.172	-0.043	848	0.226	0.001	-0.108	-0.094	0.047	0.18			848	-0.529	-3.409	-0.983	1.038	-3.252	-0.791	848	-0.57	-0.964	-1.107	0.706	-0.686	0.393		848	-0.254	-0.07
	849	4.344	-1.439	-0.475	2.042	-0.826	-0.367	849	0.242	-0.165	-0.129	0.567	-0.274	-0.084		849	0.574	0.089	-0.092	-0.154	0.156	-0.024	849	0.236	-0.024	-0.147	-0.058	0.018	0.149			849	-0.558	-3.296	-0.999	1.29	-3.186	-0.708	849	-0.578	-0.941	-1.07	0.702	-0.723	0.396		849	-0.214	-0.08
	850	4.19	-1.288	-0.405	1.944	-0.745	-0.284	850	0.154	-0.129	-0.197	0.668	-0.244	-0.088		850	0.597	0.119	-0.108	-0.139	0.147	-0.039	850	0.309	-0.003	-0.063	-0.012	0.035	0.104			850	-0.452	-3.284	-1.018	1.836	-3.164	-0.635	850	-0.613	-0.899	-1.094	0.748	-0.794	0.431		850	-0.254	-0.068
	851	4.043	-1.205	-0.362	1.834	-0.698	-0.194	851	0.193	-0.104	-0.137	0.593	-0.224	-0.084		851	0.597	0.146	-0.123	-0.136	0.163	-0.05	851	0.257	0.018	-0.075	-0.041	0.072	0.071			851	-0.607	-3.213	-1.089	2.058	-3.127	-0.572	851	-0.639	-0.948	-1.081	0.752	-0.727	0.45		851	-0.27	-0.034
	852	3.737	-1.054	-0.279	1.674	-0.568	-0.134	852	0.259	-0.119	-0.047	0.6	-0.251	-0.081		852	0.601	0.192	-0.093	-0.155	0.195	-0.032	852	0.185	0.021	-0.11	-0.103	0.126	0.083			852	-0.376	-3.182	-0.582	2.625	-3.075	-0.471	852	-0.583	-1.034	-1.07	0.78	-0.654	0.483		852	-0.295	-0.018
	853	3.842	-1.33	-0.202	1.399	-0.461	-0.09	853	0.186	-0.133	-0.026	0.604	-0.273	-0.071		853	0.599	0.209	-0.081	-0.166	0.179	-0.017	853	0.226	0.016	-0.145	-0.071	0.081	0.136			853	-0.214	-3.121	-0.637	2.989	-2.997	-0.369	853	-0.57	-1.101	-1.085	0.782	-0.669	0.461		853	-0.249	-0.036
	854	3.486	-1.204	-0.105	1.481	-0.365	-0.053	854	0.319	-0.11	-0.051	0.735	-0.225	-0.069		854	0.58	0.173	-0.098	-0.173	0.168	0.002	854	0.224	0.027	-0.126	-0.038	0.067	0.152			854	-0.476	-3.1	-0.564	3.266	-2.904	-0.281	854	-0.564	-1.11	-1.145	0.804	-0.674	0.454		854	-0.28	-0.064
	855	3.127	-1.082	-0.065	1.238	-0.298	-0.006	855	0.223	-0.113	-0.019	0.732	-0.193	-0.087		855	0.574	0.185	-0.097	-0.149	0.186	0.004	855	0.224	0.021	-0.099	-0.005	0.043	0.116			855	6.063	-2.994	-0.521	5.942	-2.824	-0.233	855	-0.527	-0.939	-1.088	0.735	-0.701	0.403		855	-0.333	-0.069
	856	2.851	-0.927	-0.023	1.102	-0.217	0.043	856	0.287	-0.115	-0.041	0.788	-0.22	-0.102		856	0.594	0.163	-0.101	-0.167	0.153	0.009	856	0.22	0.131	-0.205	-0.03	0.065	0.112			856	5.633	-2.965	-0.399	6.063	-2.735	-0.099	856	-0.509	-0.892	-1.066	0.7	-0.697	0.429		856	-0.359	-0.046
	857	2.671	-0.747	0.035	1.083	-0.094	0.089	857	0.401	-0.156	-0.037	0.693	-0.274	-0.084		857	0.639	0.164	-0.11	-0.198	0.171	-0.058	857	0.297	0.195	-0.254	-0.085	0.067	0.096			857	5.822	-3.041	-0.345	6.184	-2.638	-0.023	857	-0.456	-0.932	-0.987	1.272	-0.594	0.398		857	-0.38	-0.034
	858	2.534	-0.593	0.108	1.018	0.005	0.118	858	0.404	-0.161	-0.092	0.732	-0.345	-0.095		858	0.656	0.175	-0.091	-0.2	0.128	-0.043	858	0.479	0.106	-0.341	-0.072	0.116	0.078			858	6.007	-1.964	-0.283	6.25	-2.256	0.026	858	-0.469	-0.771	-0.957	1.299	-0.452	0.41		858	-0.362	-0.087
	859	2.242	-0.386	0.186	1.067	-0.122	0.125	859	0.373	-0.229	-0.102	0.789	-0.28	-0.168		859	0.639	0.184	-0.076	-0.235	0.12	0.008	859	0.46	0.178	-0.216	-0.049	0.143	0.109			859	6.077	-2.007	-0.27	6.328	-2.123	0.094	859	-0.423	-0.824	-0.988	1.288	-0.342	0.45		859	-0.297	-0.149
	860	1.989	-0.256	0.228	0.926	-0.084	0.16	860	0.389	-0.132	-0.059	0.698	-0.226	-0.157		860	0.594	0.168	-0.059	-0.228	0.123	0.039	860	0.531	0.041	-0.051	-0.159	0.125	0.124			860	5.957	-2.033	-0.246	6.441	-2.03	0.174	860	-0.415	-0.788	-0.748	1.308	-0.316	0.531		860	-0.213	-0.172
	861	1.718	-0.119	0.28	0.833	-0.021	0.207	861	0.211	-0.112	-0.14	0.837	-0.225	-0.135		861	0.548	0.157	-0.043	-0.289	0.148	0.04	861	0.426	0.158	-0.075	0.003	0.118	0.107			861	6.608	-1.994	-0.225	6.615	-1.878	0.189	861	-0.424	-0.812	-0.929	1.289	-0.318	0.453		861	-0.252	-0.194
	862	1.427	-0.008	0.359	0.881	0.024	0.296	862	0.345	-0.112	-0.146	0.873	-0.258	-0.077		862	0.53	0.159	-0.046	-0.298	0.174	0.036	862	0.246	0.109	-0.132	-0.021	0.07	0.072			862	5.812	-1.935	-0.22	6.488	-1.705	0.219	862	-0.406	-0.832	-0.848	1.261	-0.334	0.348		862	-0.306	-0.194
	863	1.248	0.124	0.455	0.693	0.128	0.378	863	0.345	-0.111	-0.119	1.085	-0.27	-0.049		863	0.503	0.157	-0.08	-0.3	0.165	-0.014	863	0.202	0.23	-0.329	-0.031	0.076	0.064			863	5.67	-0.994	-0.273	6.437	-1.196	0.25	863	-0.385	-0.959	-0.845	1.182	-0.34	0.335		863	-0.349	-0.128
	864	0.976	0.228	0.516	0.519	0.203	0.091	864	0.452	-0.094	-0.111	0.862	-0.235	-0.054		864	0.443	0.18	-0.065	0.17	0.129	0.014	864	0.272	0.191	-0.339	-0.054	0.104	0.101			864	5.67	-1.018	-0.329	6.44	-1.077	0.331	864	-0.354	-1.006	-0.915	1.123	-0.378	0.484		864	-0.364	-0.116
	865	1.041	0.342	0.587	0.423	0.275	0.103	865	0.503	-0.096	-0.078	0.71	-0.242	-0.045		865	0.443	0.212	-0.117	0.182	0.153	-0.047	865	0.355	0.235	-0.195	-0.025	0.108	0.124			865	5.774	-1.059	-0.368	6.433	-0.99	0.415	865	-0.339	-1.02	-0.812	1.113	-0.34	0.52		865	-0.371	-0.15
	866	0.81	0.48	0.666	0.209	0.327	0.145	866	0.463	-0.091	-0.076	0.547	-0.154	-0.01		866	0.408	0.177	-0.132	0.174	0.144	-0.012	866	0.415	0.257	-0.132	-0.06	0.112	0.125			866	5.99	-1.103	-0.377	6.42	-0.85	0.495	866	-0.28	-0.96	-1.063	1.063	-0.34	0.472		866	-0.392	-0.152
	867	0.541	0.713	0.719	0.143	0.276	0.22	867	0.657	-0.063	-0.039	0.633	-0.121	-0.011		867	0.397	0.153	-0.144	0.18	0.177	-0.011	867	0.32	0.289	-0.051	-0.079	0.061	0.113			867	6.009	-1.22	0.081	6.384	-0.699	0.55	867	-0.198	-0.977	-1.104	0.995	-0.255	0.42		867	-0.43	-0.141
	868	0.292	0.932	0.777	0.095	0.371	0.303	868	0.432	-0.058	-0.038	0.591	-0.148	-0.006		868	0.357	0.171	-0.119	0.132	0.185	0.001	868	0.385	0.28	0.018	-0.101	0.089	0.132			868	5.955	-1.186	0.17	6.35	-0.561	0.604	868	-0.165	-1.008	-1.097	0.915	-0.232	0.411		868	-0.408	-0.166
	869	0.048	1.144	0.84	0.06	0.493	0.319	869	0.268	-0.02	-0.096	0.675	-0.19	-0.041		869	0.31	0.187	-0.077	0.079	0.172	0.005	869	0.409	0.211	-0.032	-0.071	0.074	0.123			869	6.063	-0.486	0.209	6.282	-0.183	0.639	869	-0.085	-1.018	-1.042	0.851	-0.205	0.387		869	-0.365	-0.178
	870	-0.074	0.953	0.855	-0.119	0.505	0.295	870	0.255	0.01	-0.13	0.473	-0.195	-0.075		870	0.288	0.181	-0.035	0.072	0.133	0.026	870	0.35	0.317	-0.164	-0.035	0.094	0.104			870	5.878	-0.423	0.261	6.219	-0.06	0.666	870	-0.055	-1.103	-1.013	0.801	-0.204	0.376		870	-0.332	-0.193
	871	-0.236	1.049	0.889	-0.173	0.639	0.288	871	0.3	0.05	-0.155	0.491	-0.181	-0.068		871	0.229	0.157	-0.04	0.043	0.113	0.022	871	0.262	0.4	-0.191	-0.035	0.12	0.08			871	5.963	-0.445	0.257	6.142	0.082	0.703	871	0.023	-1.07	-1.052	0.73	-0.19	0.402		871	-0.416	-0.206
	872	-0.531	1.193	0.978	-0.234	0.725	0.349	872	0.309	-0.004	-0.157	0.645	-0.186	-0.05		872	0.172	0.146	-0.055	0.009	0.138	0.004	872	0.152	0.492	-0.357	-0.032	0.177	0.047			872	5.943	-0.493	0.223	6.069	0.218	0.748	872	0.112	-1.058	-0.99	0.6	-0.187	0.459		872	-0.371	-0.181
	873	-0.801	1.374	0.995	-0.203	0.825	0.414	873	0.376	-0.066	-0.126	0.811	-0.14	-0.004		873	0.132	0.135	-0.051	0.002	0.127	0.035	873	0.182	0.359	-0.358	-0.018	0.168	0.091			873	6.059	-0.561	0.212	5.905	0.074	0.784	873	0.177	-1.049	-0.889	0.527	-0.176	0.43		873	-0.317	-0.172
	874	-1.41	1.572	1.029	-0.395	0.645	0.464	874	0.326	-0.095	-0.035	0.75	-0.129	-0.011		874	0.1	0.17	-0.043	-0.004	0.176	0.023	874	0.163	0.37	-0.336	-0.049	0.153	0.115			874	6.164	-0.608	0.227	5.708	0.189	0.802	874	0.189	-1.018	-0.787	0.52	-0.072	0.403		874	-0.321	-0.161
	875	-1.676	1.663	0.733	-0.486	0.731	0.526	875	0.319	-0.118	0.037	0.758	-0.126	-0.004		875	0.08	0.152	-0.016	-0.037	0.153	0.06	875	0.148	0.363	-0.267	-0.049	0.107	0.128			875	5.338	0.05	0.256	5.392	0.604	0.85	875	-0.412	-1.045	-0.717	0.482	-0.039	0.372		875	-0.302	-0.124
	876	-2.005	1.763	0.755	-0.497	0.751	0.551	876	0.291	-0.104	-0.026	0.604	-0.115	-0.034		876	0.041	0.182	0.036	-0.099	0.183	0.124	876	0.062	0.272	-0.177	-0.084	0.065	0.06			876	5.486	0.017	0.44	5.287	0.731	0.858	876	-0.383	-1.023	-0.753	0.44	0.044	0.356		876	-0.284	-0.134
	877	-2.459	1.905	0.808	-0.658	0.834	0.598	877	0.557	-0.074	-0.098	0.859	-0.079	-0.05		877	0.021	0.155	0.034	-0.12	0.162	0.097	877	0.07	0.293	-0.168	-0.093	0.042	0.01			877	5.358	0.016	0.456	5.068	0.837	0.857	877	-0.375	-0.991	-0.654	0.372	0.009	0.355		877	-0.269	-0.13
	878	-2.989	2.022	0.807	-0.658	0.954	0.605	878	0.576	-0.002	-0.177	0.862	-0.1	0.016		878	-0.024	0.105	0.066	-0.123	0.107	0.086	878	0.058	0.208	-0.147	-0.155	0.046	0.023			878	5.217	-0.01	0.476	4.907	0.929	0.827	878	-0.219	-0.968	-0.632	0.232	-0.005	0.342		878	-0.233	-0.153
	879	-3.259	2.116	0.817	-0.875	1.036	0.576	879	0.31	0.026	-0.231	0.45	-0.131	-0.001		879	-0.052	0.081	0.049	-0.141	0.069	0.025	879	0.033	0.147	-0.135	-0.197	0.033	0.076			879	5.227	-0.004	0.431	4.756	1.081	0.795	879	-0.122	-1.059	-0.634	0.179	0.016	0.292		879	-0.213	-0.172
	880	-3.633	2.178	0.811	-0.702	1.099	0.575	880	0.377	0.154	-0.205	0.442	-0.114	-0.007		880	-0.095	0.061	0.055	-0.146	0.016	0.011	880	0.023	0.175	-0.164	-0.193	0.093	0.119			880	1.957	0.011	0.446	3.959	1.208	0.772	880	-0.047	-1.079	-0.703	0.098	0.024	0.332		880	-0.224	-0.172
	881	-3.857	2.254	0.837	-0.861	1.142	0.561	881	0.367	0.236	-0.125	0.431	-0.062	0.025		881	-0.133	0.074	0.029	-0.185	0.065	0.013	881	0.054	0.229	-0.054	-0.194	0.119	0.153			881	1.972	0.039	0.404	3.759	1.298	0.763	881	-0.044	-1.036	-0.832	0.042	-0.015	0.332		881	-0.227	-0.17
	882	-4.005	2.373	0.86	-1.008	1.124	0.623	882	0.623	0.182	-0.015	0.578	-0.063	0.047		882	-0.175	0.062	0.012	-0.191	0.058	0.018	882	0.04	0.227	-0.048	-0.162	0.2	0.169			882	0.448	1.13	0.378	2.957	1.686	0.771	882	-0.014	-0.94	-0.825	-0.007	-0.015	0.315		882	-0.205	-0.157
	883	-4.027	2.444	0.893	-1.189	1.129	0.653	883	0.372	0.134	0.066	0.455	-0.027	0.074		883	-0.218	0.047	0.019	-0.216	0.05	0.09	883	-0.014	0.152	-0.121	-0.166	0.131	0.159			883	0.874	1.204	0.349	2.969	1.798	0.797	883	0.051	-0.879	-0.829	0.009	-0.024	0.289		883	-0.208	-0.13
	884	-4.133	2.474	0.897	-1.269	1.133	0.689	884	0.411	0.068	0.098	0.442	-0.052	0.091		884	-0.261	0.031	0.021	-0.227	0.014	0.107	884	-0.16	0.145	-0.144	-0.176	0.094	0.141			884	1.094	1.2	0.286	2.815	1.894	0.808	884	0.042	-0.922	-0.822	-0.006	-0.039	0.266		884	-0.19	-0.155
	885	-4.242	2.513	0.908	-1.382	0.855	0.708	885	0.4	0.006	0.112	0.45	-0.031	0.056		885	-0.251	0.011	0.064	-0.26	0.025	0.121	885	-0.178	0.26	-0.168	-0.159	0.067	0.123			885	1.035	1.261	0.273	2.714	1.951	0.786	885	0.05	-0.973	-0.725	-0.062	-0.113	0.266		885	-0.17	-0.142
	886	-4.361	2.505	0.911	-1.48	0.893	0.648	886	0.317	-0.02	0.165	0.389	-0.002	0.054		886	-0.274	-0.015	0.08	-0.27	0.033	0.085	886	-0.202	0.228	-0.365	-0.129	0.071	0.108			886	-0.104	1.224	0.24	2.29	2.007	0.761	886	0.002	-0.989	-0.677	-0.083	-0.13	0.22		886	-0.188	-0.107
	887	-4.41	2.471	0.87	-1.424	1.234	0.616	887	0.279	-0.028	0.155	0.386	0.02	0.064		887	-0.291	0.009	0.075	-0.286	0.052	0.084	887	-0.142	0.126	-0.346	-0.126	0.101	0.073			887	0.072	1.268	0.198	2.082	2.071	0.733	887	0.004	-0.901	-0.669	-0.147	-0.131	0.241		887	-0.227	-0.099
	888	-4.12	2.4	0.843	-1.506	1.237	0.565	888	0.265	0.072	0.079	0.359	0.049	0.091		888	-0.347	-0.018	0.068	-0.315	0.022	0.122	888	-0.085	0.064	-0.285	-0.093	0.079	0.064			888	0.109	1.326	0.229	1.879	2.09	0.71	888	0.086	-0.767	-0.677	-0.152	-0.152	0.212		888	-0.224	-0.122
	889	-4.15	2.308	0.774	-1.514	1.187	0.521	889	0.237	0.156	0.103	0.43	0.057	0.066		889	-0.388	-0.039	0.055	-0.324	-0.02	0.131	889	-0.116	0.128	-0.138	-0.125	0.073	0.104			889	0.157	1.357	0.299	1.737	2.09	0.679	889	0.162	-0.668	-0.671	-0.205	-0.227	0.224		889	-0.217	-0.097
	890	-4.483	2.226	1.104	-1.48	1.147	0.495	890	0.158	0.223	0.018	0.442	0.031	0.061		890	-0.438	-0.029	0.056	-0.301	-0.031	0.116	890	-0.061	0.149	-0.154	-0.138	0.082	0.098			890	-0.195	1.319	0.314	1.491	2.086	0.664	890	0.223	-0.679	-0.668	-0.228	-0.242	0.142		890	-0.209	-0.101
	891	-4.441	2.148	1.015	-1.498	1.139	0.428	891	0.21	0.227	0.077	0.366	0.022	0.077		891	-0.462	-0.049	0.065	-0.342	-0.049	0.09	891	-0.078	0.101	-0.088	-0.166	0.099	0.075			891	-0.241	1.236	0.277	1.216	2.117	0.632	891	0.241	-0.685	-0.639	-0.27	-0.284	0.143		891	-0.18	-0.092
	892	-4.369	2.169	0.978	-1.365	1.102	0.364	892	0.246	0.166	0.047	0.357	0.045	0.059		892	-0.489	-0.077	0.068	-0.366	-0.022	0.09	892	-0.183	0.077	-0.101	-0.168	0.11	0.082			892	-0.239	1.225	0.236	1.018	2.111	0.588	892	0.28	-0.66	-0.631	-0.31	-0.24	0.143		892	-0.17	-0.104
	893	-4.291	2.115	0.925	-1.278	1.049	0.35	893	0.199	0.118	0.038	0.407	0.084	0.057		893	-0.484	-0.097	0.095	-0.38	-0.056	0.105	893	-0.203	0.166	-0.033	-0.191	0.119	0.149			893	-0.288	1.366	0.284	0.926	2.11	0.541	893	0.266	-0.593	-0.59	-0.354	-0.27	0.169		893	-0.139	-0.116
	894	-4.236	2.02	0.886	-1.295	0.992	0.322	894	0.152	0.118	-0.071	0.412	0.122	0.003		894	-0.454	-0.111	0.1	-0.351	-0.055	0.143	894	-0.254	0.172	-0.049	-0.205	0.154	0.17			894	-0.271	1.488	0.346	0.823	2.065	0.531	894	0.194	-0.581	-0.627	-0.319	-0.359	0.204		894	-0.12	-0.178
	895	-4.205	1.906	0.835	-1.24	0.961	0.343	895	-0.034	0.269	-0.094	0.476	0.142	0.04		895	-0.442	-0.128	0.125	-0.331	-0.079	0.148	895	-0.364	0.063	-0.064	-0.192	0.132	0.15			895	-0.205	1.463	-0.115	0.696	1.982	0.476	895	0.186	-0.823	-0.533	-0.323	-0.63	0.155		895	-0.138	-0.174
	896	-4.069	1.832	0.752	-1.193	0.884	0.339	896	0.026	0.377	-0.082	0.352	0.126	0.098		896	-0.503	-0.13	0.13	0.121	-0.067	0.183	896	-0.324	0.067	-0.063	-0.155	0.16	0.114			896	-0.331	1.369	-0.121	0.471	1.928	0.431	896	0.285	-0.772	-0.48	-0.402	-0.724	0.22		896	-0.163	-0.141
	897	-3.92	1.692	0.306	-1.225	0.773	0.664	897	-0.16	0.339	0.127	0.361	0.136	0.21		897	-0.546	-0.162	0.161	0.084	-0.048	0.161	897	-0.323	0.102	-0.059	-0.17	0.108	0.142			897	-0.243	1.215	-0.12	0.328	1.901	0.381	897	0.355	-0.789	-0.451	-0.459	-0.652	0.189		897	-0.154	-0.111
	898	-3.785	1.584	0.61	-1.123	0.682	0.232	898	-0.038	0.258	0.201	0.3	0.101	0.23		898	-0.565	-0.19	0.172	0.1	-0.077	0.097	898	-0.194	0.039	0.022	-0.177	0.064	0.166			898	-0.239	1.179	-0.154	0.112	1.858	0.374	898	-0.17	-0.597	-0.385	-0.523	-0.443	0.198		898	-0.117	-0.132
	899	-3.647	1.429	0.535	-0.884	0.956	0.172	899	-0.092	0.134	0.188	0.111	0.082	0.272		899	-0.519	-0.223	0.164	0.12	-0.083	0.097	899	-0.138	0.096	-0.016	-0.209	0.041	0.199			899	-0.193	1.266	-0.209	-0.019	1.8	0.339	899	-0.237	-0.527	-0.358	-0.509	-0.455	0.182		899	-0.128	-0.162
	900	-3.469	1.341	0.565	-1.064	0.897	0.123	900	0.037	0.221	0.191	0.136	0.09	0.249		900	-0.54	-0.239	0.182	0.115	-0.114	0.126	900	-0.179	0.051	-0.106	-0.214	0.003	0.16			900	-0.247	1.388	-0.233	-0.177	1.677	0.276	900	-0.215	-0.769	-0.41	-0.611	-0.547	0.208		900	-0.068	-0.176
	901	-3.18	1.213	0.481	-0.965	0.876	0.416	901	0.068	0.203	0.15	0.098	0.124	0.222		901	-0.556	-0.221	0.144	0.09	-0.098	0.164	901	-0.158	0.029	-0.165	-0.194	-0.047	0.138			901	-0.2	1.309	-0.176	-0.279	1.609	0.216	901	-0.278	-0.448	-0.469	-0.533	-0.228	0.158		901	0.011	-0.172
	902	-3.047	1.15	0.458	-1.073	0.818	0.406	902	0.164	0.348	0.157	0.165	0.137	0.251		902	-0.601	-0.235	0.115	0.103	-0.136	0.151	902	-0.171	0.012	-0.162	-0.144	-0.013	0.082			902	-0.54	0.342	-0.167	-0.713	1.336	0.167	902	-0.247	-0.382	-0.46	-0.548	-0.267	0.164		902	0.053	-0.123
	903	-2.842	1.038	0.39	-0.921	0.636	0.367	903	0.108	0.398	0.092	0.194	0.138	0.233		903	-0.597	-0.243	0.099	0.096	-0.111	0.138	903	-0.284	-0.069	-0.116	-0.16	0.064	0.061			903	-0.488	0.248	-0.151	-0.77	1.307	0.138	903	-0.256	-0.321	-0.469	-0.537	-0.283	0.134		903	0.05	-0.115
	904	-2.667	0.957	0.336	-0.798	0.603	0.32	904	0.095	0.404	0.064	0.203	0.145	0.157		904	-0.595	-0.245	0.139	0.128	-0.069	0.183	904	-0.334	-0.107	-0.062	-0.132	0.132	0.087			904	-0.398	0.286	-0.221	-1.088	1.215	0.106	904	0.255	-0.335	-0.413	-0.482	-0.295	0.177		904	0.006	-0.077
	905	-2.447	1.054	0.265	-0.954	0.495	0.232	905	0.049	0.395	0.067	0.16	0.148	0.119		905	-0.55	-0.24	0.161	0.16	-0.099	0.185	905	-0.279	-0.008	-0.087	-0.118	0.118	0.149			905	-0.278	0.36	-0.224	-1.243	1.115	0.081	905	0.257	-0.329	-0.562	-0.472	-0.333	0.016		905	-0.019	-0.048
	906	-2.282	0.897	0.193	-0.755	0.479	0.177	906	-0.04	0.428	0.042	0.138	0.138	0.071		906	-0.538	-0.216	0.166	0.194	-0.065	0.2	906	-0.278	0.026	-0.105	-0.121	0.09	0.198			906	-0.559	0.473	-0.216	-1.708	0.997	0.039	906	0.233	-0.279	-0.659	-0.464	-0.399	0.019		906	-0.042	-0.015
	907	-1.957	0.793	0.082	-0.636	0.389	0.097	907	-0.092	0.368	0.111	0.247	0.138	0.105		907	-0.488	-0.233	0.112	-0.314	-0.088	0.167	907	-0.259	0.089	-0.062	-0.197	0.014	0.185			907	-4.894	0.479	-0.205	-3.409	0.9	-0.005	907	0.259	-0.587	-0.714	-0.423	-0.78	0.075		907	-0.036	-0.049
	908	-1.985	0.646	0.019	-0.415	0.28	0.064	908	-0.143	0.338	0.116	0.141	0.137	0.161		908	-0.449	-0.233	0.127	-0.317	-0.091	0.141	908	-0.271	0.047	-0.104	-0.197	-0.001	0.126			908	-5.701	0.381	-0.249	-3.639	0.82	-0.061	908	0.293	-0.556	-0.627	-0.396	-0.826	0.076		908	-0.085	-0.061
	909	-1.732	0.501	-0.021	-0.357	0.158	0.025	909	-0.098	0.291	0.139	0.086	0.138	0.215		909	-0.442	-0.267	0.142	-0.333	-0.124	0.109	909	-0.24	-0.04	-0.087	-0.185	-0.012	0.14			909	-5.485	0.243	-0.274	-3.649	0.753	-0.104	909	0.248	-0.569	-0.618	-0.433	-0.839	0.023		909	-0.048	-0.064
	910	-1.508	0.353	-0.057	-0.183	0.337	-0.032	910	-0.076	0.248	0.128	0.112	0.158	0.28		910	-0.423	-0.288	0.131	-0.336	-0.113	0.086	910	-0.188	-0.061	-0.126	-0.179	0.046	0.152			910	-5.582	0.266	-0.297	-3.954	0.633	-0.158	910	0.236	-0.626	-0.676	-0.416	-0.807	-0.043		910	-0.048	-0.065
	911	-1.237	0.23	-0.165	-0.312	0.264	-0.08	911	-0.025	0.148	0.084	0.128	0.154	0.261		911	-0.41	-0.282	0.127	-0.316	-0.055	0.117	911	-0.194	-0.195	-0.086	-0.17	0.02	0.147			911	-5.416	0.324	-0.257	-3.978	0.533	-0.218	911	0.197	-0.651	-0.7	-0.387	-0.863	0.023		911	-0.078	-0.079
	912	-0.946	0.14	-0.247	-0.245	0.187	-0.08	912	-0.051	0.158	0.104	0.139	0.143	0.198		912	-0.361	-0.287	0.099	-0.261	-0.07	0.124	912	-0.141	-0.197	-0.056	-0.153	0.01	0.183			912	-5.025	-0.293	-0.229	-4.005	0.469	-0.281	912	0.167	-0.614	-0.617	-0.317	-0.941	0.068		912	-0.082	-0.052
	913	-0.689	0.044	-0.313	-0.128	0.112	-0.096	913	-0.039	0.174	0.104	0.184	0.146	0.177		913	-0.334	-0.295	0.123	-0.231	-0.083	0.135	913	-0.109	-0.228	0.065	-0.128	-0.009	0.188			913	-4.836	-0.29	-0.197	-4.002	0.371	-0.329	913	0.072	-0.542	-0.558	-0.25	-1.014	0.038		913	-0.075	-0.051
	914	-0.398	-0.116	-0.361	-0.17	0.012	-0.152	914	0.082	0.197	0.061	0.241	0.101	0.178		914	-0.342	-0.311	0.155	-0.184	-0.086	0.151	914	-0.061	-0.053	0.057	-0.154	0.014	0.182			914	-4.9	-0.296	-0.196	-4.078	0.264	-0.359	914	0.029	-0.468	-0.475	-0.246	-0.822	0.11		914	0.024	-0.116
	915	-0.167	-0.304	-0.398	-0.062	-0.096	-0.255	915	0.089	0.19	0.047	0.324	0.084	0.221		915	-0.321	-0.36	0.147	-0.208	-0.107	0.161	915	-0.077	-0.012	0.063	-0.135	-0.003	0.187			915	-4.799	-0.25	-0.221	-4.16	0.138	-0.404	915	-0.006	-0.44	-0.422	-0.2	-0.787	0.08		915	0.038	-0.067
	916	0.061	-0.384	-0.466	0.024	-0.147	-0.305	916	0.105	0.259	0.113	0.351	0.073	0.192		916	-0.3	-0.339	0.129	-0.195	-0.116	0.148	916	-0.12	0.136	-0.041	-0.139	-0.042	0.197			916	-4.61	-0.239	-0.191	-4.217	0.056	-0.443	916	0.018	-0.457	-0.41	-0.223	-0.767	0.058		916	0.059	0.001
	917	0.063	-0.516	-0.479	0.128	0.015	-0.29	917	0.007	0.24	0.045	0.265	0.098	0.179		917	-0.286	-0.303	0.111	-0.195	-0.107	0.123	917	-0.059	0.071	-0.051	-0.129	-0.047	0.154			917	-4.347	-0.353	-0.681	-4.15	-0.025	-0.601	917	0.008	-0.503	-0.434	-0.223	-1.05	0.087		917	0.059	-0.003
	918	0.236	-0.74	-0.645	0.263	-0.057	-0.057	918	0.011	0.329	0.073	0.218	0.113	0.153		918	-0.274	-0.262	0.099	-0.202	-0.066	0.079	918	-0.099	-0.062	-0.11	-0.13	-0.001	0.137			918	-4.364	-0.407	-0.659	-4.153	-0.142	-0.651	918	0.003	-0.514	-0.406	-0.213	-1.056	0.173		918	0.04	-0.04
	919	0.54	-0.934	-0.721	0.225	-0.165	-0.098	919	-0.023	0.254	0.051	0.119	0.104	0.139		919	-0.201	-0.221	0.046	-0.194	-0.009	0.014	919	-0.054	-0.14	-0.101	-0.122	0.064	0.141			919	-4.152	-0.39	-0.671	-4.102	-0.241	-0.706	919	-0.052	-0.483	-0.43	-0.187	-0.776	0.187		919	0.066	-0.087
	920	0.73	-1.072	-0.788	0.37	-0.274	-0.167	920	0.102	0.173	0.055	0.058	0.073	0.124		920	-0.161	-0.211	0.008	-0.179	-0.004	-0.006	920	-0.1	-0.057	-0.054	-0.138	0.07	0.139			920	-3.933	-0.373	-0.71	-4.086	-0.348	-0.788	920	-0.038	-0.507	-0.538	-0.156	-1	0.066		920	0.086	-0.079
	921	0.831	-1.157	-0.813	0.496	-0.326	-0.165	921	0.122	0.132	0.048	0.087	0.068	0.109		921	-0.161	-0.248	-0.003	-0.15	-0.037	0.0005067	921	-0.146	-0.041	0.013	-0.145	0.091	0.159			921	-3.721	-0.937	-0.804	-4.025	-0.653	-0.858	921	-0.034	-0.512	-0.577	-0.124	-1.08	-0.019		921	0.068	-0.055
	922	0.962	-1.293	-0.849	0.593	-0.449	-0.256	922	-0.0006308	0.164	0.07	0.032	0.035	0.106		922	-0.166	-0.276	0.007	-0.147	-0.077	0.035	922	-0.137	-0.013	-0.0004595	-0.136	0.113	0.146			922	-3.191	-0.955	-0.871	-3.778	-0.771	-0.898	922	-0.064	-0.494	-0.561	-0.078	-0.842	0.0005116		922	0.006	-0.039
	923	1.055	-1.134	-0.866	0.707	-0.544	-0.269	923	0.014	0.191	0.066	0.093	0.062	0.057		923	-0.165	-0.273	0.034	-0.139	-0.086	0.085	923	-0.107	-0.039	-0.041	-0.107	0.066	0.095			923	-2.891	-1.004	-0.92	-3.714	-0.862	-0.89	923	-0.118	-0.495	-0.5	0.022	-0.811	-0.042		923	-0.037	-0.043
	924	1.323	-1.227	-0.91	0.738	-0.694	-0.239	924	-0.036	0.142	0.069	0.056	0.076	0.042		924	-0.109	-0.257	0.024	-0.072	-0.092	0.047	924	0.024	-0.027	-0.034	-0.087	0.045	0.074			924	-2.903	-1.068	-0.984	-3.628	-0.96	-0.896	924	-0.212	-0.487	-0.647	0.108	-0.781	0.041		924	-0.068	-0.032
	925	1.731	-1.36	-0.95	0.838	-0.788	-0.254	925	0.033	0.035	0.032	0.202	0.096	0.084		925	-0.029	-0.188	0.057	0.001	-0.081	0.054	925	0.008	-0.047	-0.084	-0.104	0.059	0.076			925	-1.792	-0.947	-1.034	-3.435	-1.048	-0.957	925	-0.271	-0.509	-0.658	0.162	-1.032	0.121		925	-0.057	-0.058
	926	2.228	-1.902	-1.073	0.902	-0.5	-0.358	926	0.021	0.005	0.046	0.26	0.07	0.124		926	0.03	-0.152	0.051	0.038	-0.074	0.031	926	0.051	-0.044	-0.016	-0.129	0.041	0.082			926	-1.484	-0.89	-1.042	-3.124	-1.171	-1.008	926	-0.286	-0.474	-0.7	0.164	-0.806	0.148		926	-0.06	-0.081
	927	2.713	-1.714	-1.135	1.065	-0.646	-0.412	927	-0.018	0.08	0.02	0.23	0.04	0.099		927	0.057	-0.12	0.049	0.023	-0.019	0.052	927	0.059	0.011	-0.068	-0.139	0.003	0.074			927	-1.452	-0.854	-1.001	-2.99	-1.337	-1.069	927	-0.346	-0.496	-0.677	0.206	-0.762	0.155		927	-0.056	-0.034
	928	3.532	-1.811	-1.167	0.997	-0.767	-0.458	928	-0.029	0.096	0.003	0.285	0.028	0.088		928	0.073	-0.134	0.008	0.043	-0.037	0.026	928	0.03	0.023	-0.017	-0.14	0.022	0.079			928	-1.38	-1.815	-0.993	-2.85	-1.745	-1.083	928	-0.362	-0.468	-0.636	0.219	-0.739	0.143		928	-0.066	0.039
	929	3.816	-1.938	-1.17	1.052	-0.85	-0.448	929	0.083	0.114	-0.044	0.192	0.002	0.105		929	0.094	-0.159	0.005	0.051	-0.017	0.047	929	0.018	0.068	-0.069	-0.183	0.041	0.117			929	-1.376	-1.797	-0.932	-2.688	-1.83	-1.088	929	-0.348	-0.525	-0.665	0.292	-1.068	0.121		929	-0.037	0.036
	930	4.341	-2.028	-1.196	1.129	-0.86	-0.414	930	0.164	0.086	-0.013	0.228	-0.014	0.143		930	0.14	-0.202	-0.005	0.076	-0.036	0.027	930	0.045	0.116	-0.171	-0.213	0.058	0.077			930	-1.446	-1.856	-0.904	-2.535	-1.906	-1.101	930	-0.399	-0.612	-0.629	0.335	-1.073	0.125		930	-0.073	-0.032
	931	4.691	-2.134	-1.169	0.966	-0.858	-0.415	931	0.141	0.072	-0.051	0.188	-0.059	0.097		931	0.177	-0.2	0.037	0.082	-0.003	0.0009253	931	0.067	0.025	-0.25	-0.202	0.073	0.054			931	-0.923	-1.987	-0.9	-2.36	-1.999	-1.13	931	-0.459	-0.654	-0.654	0.408	-1.034	0.12		931	-0.054	-0.053
	932	4.898	-2.172	-1.16	1.12	-0.909	-0.433	932	0.166	0.005	-0.11	0.206	-0.095	0.066		932	0.21	-0.154	0.061	0.136	0.036	0.006	932	0.043	-0.064	-0.217	-0.166	0.049	0.005			932	-0.856	-2.066	-1.027	-2.217	-2.1	-1.147	932	-0.549	-0.67	-0.72	-0.113	-0.987	0.138		932	-0.044	-0.091
	933	4.611	-2.216	-1.15	1.574	-0.922	-0.417	933	0.097	-0.043	-0.077	0.23	-0.127	0.048		933	0.286	-0.105	0.077	0.186	0.074	0.018	933	-0.024	-0.088	-0.179	-0.111	0.031	0.044			933	-0.904	-2.023	-1.06	-2.075	-2.28	-1.144	933	-0.609	-0.548	-0.691	-0.021	-1.018	0.204		933	0.035	-0.054
	934	4.626	-2.381	-1.167	1.842	-1.053	-0.467	934	0.099	-0.058	-0.04	0.293	-0.074	-0.022		934	0.35	-0.075	0.039	0.167	0.065	-0.011	934	0.071	-0.111	-0.053	-0.085	0.036	0.073			934	-0.919	-3.264	-1.019	-1.873	-2.666	-1.157	934	-0.679	-0.53	-0.745	0.019	-1.048	0.179		934	0.027	-0.041
	935	5.106	-2.469	-1.164	2.034	-1.091	-0.437	935	0.124	-0.006	0.023	0.245	-0.048	-0.048		935	0.402	-0.092	0.007	0.173	0.039	0.026	935	0.143	0.027	-0.057	-0.047	0.067	0.101			935	-0.983	-3.247	-0.944	-1.649	-2.779	-1.165	935	-0.811	-0.52	-0.652	0.143	-1.106	0.217		935	0.065	-0.006
	936	5.19	-2.514	-1.136	2.078	-0.753	-0.398	936	0.041	0.027	0.006	0.283	-0.075	-0.037		936	0.423	-0.108	-0.021	0.188	0.045	0.018	936	0.077	0.043	-0.065	-0.086	0.044	0.113			936	-0.627	-3.397	-0.944	-1.401	-2.819	-1.201	936	-0.879	-0.613	-0.632	0.229	-1.056	0.221		936	-0.042	0.002
	937	5.482	-2.437	-1.112	2.26	-1.07	-0.347	937	0.179	0.036	-0.014	0.338	-0.124	0.012		937	0.436	-0.061	-0.019	0.24	0.057	0.03	937	0.002	-0.002	-0.139	-0.128	0.028	0.152			937	-0.66	-3.454	-0.871	-1.215	-2.893	-1.207	937	-0.297	-0.657	-0.681	0.952	-1.025	0.271		937	-0.077	-0.024
	938	5.51	-2.44	-1.087	1.538	-1.059	-0.352	938	0.128	-0.053	0.013	0.414	-0.156	0.038		938	0.441	-0.027	-0.007	0.273	0.124	0.024	938	-0.058	-0.114	-0.223	-0.151	0.056	0.151			938	-0.65	-3.443	-0.907	-0.965	-2.993	-1.166	938	-0.292	-0.714	-0.703	0.944	-0.968	0.261		938	-0.143	0.01
	939	6.026	-2.412	-1.109	1.378	-1.008	-0.38	939	0.228	-0.035	-0.059	0.474	-0.169	0.01		939	0.48	-0.014	-0.002	0.305	0.146	0.016	939	0.022	0.007	-0.131	-0.153	0.139	0.154			939	-0.579	-3.533	-1.01	-0.598	-3.261	-1.101	939	-0.351	-0.717	-0.726	1.031	-0.933	0.242		939	-0.139	0.059
	940	5.449	-2.326	-1.051	2.381	-0.996	-0.323	940	-0.079	0.035	-0.138	0.512	-0.126	-0.074		940	0.53	0.012	-0.045	-0.209	0.154	-0.043	940	0.131	0.036	-0.22	-0.124	0.143	0.104			940	-0.517	-3.576	-1.062	-0.356	-3.295	-1.057	940	-0.384	-0.732	-0.793	1.126	-0.931	0.211		940	-0.164	0.059
	941	5.943	-2.272	-1.02	1.341	-1.008	-0.329	941	-0.059	0.048	-0.206	0.627	-0.097	-0.06		941	0.523	0.0001581	-0.062	-0.203	0.081	-0.049	941	0.191	0.182	-0.12	-0.136	0.144	0.052			941	-0.575	-3.443	-1.07	-0.238	-3.133	-1.046	941	-0.371	-0.755	-0.9	1.15	-1.012	0.227		941	-0.172	0.019
	942	5.98	-2.202	-0.938	1.304	-1.03	-0.297	942	0.085	0.035	-0.186	0.529	-0.142	-0.058		942	0.575	0.028	-0.086	-0.173	0.08	-0.082	942	0.227	0.156	-0.155	-0.074	0.147	0.052			942	-0.606	-3.296	-1.049	-0.21	-3.183	-1.036	942	-0.421	-0.819	-1.028	1.146	-1.012	0.307		942	-0.131	0.01
	943	5.911	-2.158	-0.883	1.332	-0.96	-0.275	943	0.009	-0.034	-0.213	0.55	-0.226	-0.043		943	0.611	-0.0003962	-0.093	-0.146	0.063	-0.076	943	0.285	0.109	-0.112	-0.042	0.192	0.074			943	-0.666	-3.252	-1.089	0.039	-3.235	-0.987	943	-0.499	-0.842	-1.082	1.167	-0.962	0.361		943	-0.166	-0.011
	944	5.269	-2.019	-0.828	2.186	-0.861	-0.243	944	0.174	-0.007	-0.206	0.453	-0.205	-0.062		944	0.608	0.016	-0.097	-0.154	0.072	-0.044	944	0.276	0.098	-0.087	-0.015	0.192	0.094			944	-0.72	-3.237	-1.152	0.317	-3.248	-0.959	944	-0.59	-0.868	-1.168	0.681	-0.88	0.372		944	-0.155	-0.018
	945	5.072	-1.917	-0.749	1.986	-0.762	-0.224	945	0.035	-0.003	-0.19	0.653	-0.153	-0.092		945	0.609	0.037	-0.096	-0.142	0.118	-0.039	945	0.254	0.101	-0.184	-0.047	0.183	0.084			945	-0.611	-3.468	-1.116	0.567	-3.267	-0.941	945	-0.617	-0.823	-1.107	0.795	-0.917	0.383		945	-0.177	-0.042
	946	5.03	-1.832	-0.719	1.882	-0.671	-0.18	946	0.133	-0.037	-0.138	0.741	-0.24	-0.136		946	0.646	0.044	-0.113	-0.148	0.111	-0.03	946	0.16	0.112	-0.143	-0.046	0.142	0.095			946	-0.647	-3.397	-1.054	0.866	-3.242	-0.899	946	-0.566	-0.839	-1.062	0.81	-0.909	0.337		946	-0.21	-0.04
	947	4.885	-1.649	-0.623	1.817	-0.6	-0.137	947	0.06	-0.046	-0.175	0.755	-0.237	-0.121		947	0.69	0.095	-0.115	-0.143	0.153	-0.016	947	0.232	0.059	-0.161	-0.031	0.139	0.11			947	-0.588	-3.361	-0.939	1.035	-3.215	-0.845	947	-0.52	-0.883	-0.965	0.783	-0.882	0.335		947	-0.21	0.02
	948	4.664	-1.496	-0.606	1.662	-0.891	-0.07	948	0.113	-0.078	-0.194	0.725	-0.217	-0.061		948	0.705	0.088	-0.116	-0.151	0.135	-0.028	948	0.234	0.016	-0.085	-0.011	0.11	0.137			948	-0.559	-3.363	-0.844	1.3	-3.233	-0.774	948	-0.512	-0.92	-0.982	0.746	-0.784	0.293		948	-0.201	0.003
	949	4.442	-1.446	-0.496	2.207	-0.84	-0.308	949	0.166	-0.081	-0.142	0.737	-0.211	-0.011		949	0.647	0.121	-0.088	-0.145	0.133	-0.026	949	0.316	0.068	-0.139	0.038	0.063	0.139			949	-0.536	-3.36	-0.863	1.577	-3.248	-0.718	949	-0.544	-1.001	-0.953	0.812	-0.723	0.313		949	-0.193	-0.004
	950	4.176	-1.347	-0.444	1.915	-0.754	-0.292	950	0.162	-0.023	-0.148	0.638	-0.151	-0.003		950	0.64	0.122	-0.116	-0.14	0.144	-0.038	950	0.259	0.165	-0.092	0.033	0.083	0.179			950	-0.634	-3.277	-0.928	2.017	-3.228	-0.684	950	-0.618	-1.064	-0.988	0.877	-0.699	0.322		950	-0.233	-0.042
	951	4.024	-1.228	-0.35	1.735	-0.663	-0.205	951	0.329	-0.065	-0.114	0.674	-0.174	-0.03		951	0.648	0.136	-0.105	-0.125	0.169	-0.037	951	0.19	0.233	-0.08	0.016	0.119	0.132			951	-0.633	-3.432	-0.971	2.342	-3.156	-0.615	951	-0.627	-1.146	-1.044	0.829	-0.695	0.388		951	-0.263	-0.056
	952	3.856	-1.059	-0.286	1.596	-0.526	-0.21	952	0.604	-0.119	-0.147	0.744	-0.247	-0.109		952	0.674	0.099	-0.098	-0.119	0.155	-0.038	952	0.083	0.206	-0.138	-0.02	0.189	0.094			952	-0.658	-3.383	-0.978	2.474	-3.057	-0.549	952	-0.613	-1.234	-1.05	0.791	-0.683	0.454		952	-0.286	-0.064
	953	4.12	-1.222	-0.175	1.43	-0.444	-0.094	953	0.351	-0.185	-0.143	0.739	-0.341	-0.126		953	0.675	0.108	-0.081	-0.121	0.17	-0.027	953	0.116	0.1	-0.267	-0.011	0.202	0.067			953	-0.553	-3.379	-0.565	2.875	-2.979	-0.459	953	-0.587	-1.24	-1.042	0.759	-0.679	0.456		953	-0.324	-0.059
	954	3.709	-1.094	-0.143	1.23	-0.383	-0.046	954	0.233	-0.186	-0.153	0.777	-0.367	-0.089		954	0.65	0.143	-0.074	-0.139	0.183	-0.029	954	0.159	0.095	-0.148	-0.03	0.19	0.092			954	-0.68	-3.189	-0.485	3.217	-2.89	-0.261	954	-0.624	-1.207	-1.033	0.808	-0.717	0.474		954	-0.311	-0.072
	955	3.36	-0.976	-0.093	1.492	-0.289	-0.013	955	0.223	-0.212	-0.154	0.756	-0.316	-0.016		955	0.615	0.181	-0.071	-0.166	0.177	-0.025	955	0.152	0.112	-0.157	-0.063	0.149	0.079			955	6.145	-3.135	-0.521	6.174	-2.833	-0.284	955	-0.658	-1.117	-1.073	0.807	-0.662	0.412		955	-0.315	-0.093
	956	3.142	-0.864	-0.035	1.279	-0.217	0.007	956	0.305	-0.149	-0.184	0.885	-0.254	-0.015		956	0.584	0.147	-0.104	-0.182	0.136	-0.039	956	0.16	0.197	-0.147	-0.116	0.183	0.089			956	5.67	-3.157	-0.53	6.332	-2.736	-0.206	956	-0.625	-1.102	-1.142	0.778	-0.571	0.421		956	-0.333	-0.129
	957	2.698	-0.746	0.028	1.27	-0.071	0.046	957	0.242	-0.178	-0.153	0.978	-0.219	-0.014		957	0.572	0.139	-0.142	-0.165	0.145	-0.068	957	0.181	0.246	-0.25	-0.141	0.15	0.115			957	5.469	-3.171	-0.427	6.153	-2.654	-0.064	957	-0.624	-0.955	-1.095	0.751	-0.484	0.448		957	-0.377	-0.174
	958	2.393	-0.54	0.071	1.38	-0.031	0.075	958	0.438	-0.172	-0.161	0.782	-0.184	-0.045		958	0.588	0.136	-0.118	-0.151	0.138	-0.054	958	0.226	0.351	-0.336	-0.114	0.118	0.092			958	5.353	-2.064	-0.373	6.295	-2.258	-0.006	958	-0.584	-0.959	-1.056	0.726	-0.449	0.41		958	-0.416	-0.199
	959	2.098	-0.402	0.158	1.183	-0.224	0.121	959	0.394	-0.213	-0.174	0.622	-0.256	-0.115		959	0.599	0.192	-0.078	-0.176	0.205	0.004	959	0.168	0.343	-0.168	-0.084	0.083	0.099			959	5.429	-2.081	-0.366	6.391	-2.084	0.054	959	-0.56	-0.952	-1.023	0.709	-0.498	0.373		959	-0.388	-0.184
	960	1.779	-0.29	0.219	0.939	-0.131	0.196	960	0.499	-0.16	-0.216	0.563	-0.283	-0.112		960	0.597	0.236	-0.091	-0.225	0.223	-0.018	960	0.184	0.247	-0.165	-0.024	0.077	0.091			960	5.438	-2.031	-0.423	6.395	-1.953	0.109	960	-0.513	-0.922	-1.113	0.682	-0.475	0.404		960	-0.458	-0.175
	961	1.51	-0.201	0.253	0.728	-0.044	0.269	961	0.65	-0.139	-0.305	0.739	-0.279	-0.109		961	0.549	0.284	-0.1	-0.253	0.252	-0.046	961	0.11	0.221	-0.201	-0.035	0.087	0.073			961	6.559	-2.101	-0.417	6.625	-1.843	0.162	961	-0.419	-0.967	-1.053	1.291	-0.489	0.41		961	-0.449	-0.158
	962	1.355	-0.023	0.304	0.755	0.075	0.293	962	0.521	-0.156	-0.274	0.863	-0.245	-0.113		962	0.509	0.297	-0.144	-0.289	0.253	-0.071	962	0.17	0.101	-0.196	-0.078	0.096	0.087			962	6.613	-2.098	-0.412	6.638	-1.746	0.245	962	-0.343	-0.978	-1.023	1.257	-0.43	0.469		962	-0.465	-0.175
	963	1.214	0.199	0.348	0.691	0.168	0.347	963	0.362	-0.07	-0.184	0.805	-0.207	-0.119		963	0.476	0.309	-0.114	0.212	0.256	-0.049	963	0.256	0.152	-0.299	-0.073	0.149	0.086			963	6.678	-2.117	-0.396	6.718	-1.642	0.318	963	-0.38	-1.026	-0.809	1.226	-0.299	0.538		963	-0.466	-0.129
	964	1.063	0.318	0.36	0.597	0.252	0.379	964	0.309	-0.07	-0.059	0.809	-0.234	-0.102		964	0.435	0.296	-0.115	0.213	0.223	-0.036	964	0.278	0.215	-0.221	-0.071	0.226	0.101			964	6.681	-1.203	-0.353	6.774	-1.223	0.399	964	-0.339	-1.073	-0.81	1.15	-0.276	0.568		964	-0.406	-0.136
	965	0.803	0.47	0.398	0.531	0.305	0.396	965	0.339	-0.062	-0.078	0.753	-0.231	-0.105		965	0.398	0.273	-0.084	0.184	0.242	-0.03	965	0.205	0.333	-0.224	-0.022	0.166	0.111			965	6.687	-1.187	-0.339	6.721	-1.028	0.459	965	-0.293	-1.071	-0.836	1.126	-0.251	0.537		965	-0.432	-0.139
	966	0.723	0.52	0.534	0.485	0.112	0.088	966	0.288	-0.011	-0.052	0.82	-0.181	-0.081		966	0.36	0.236	-0.088	0.167	0.255	-0.047	966	0.162	0.352	-0.159	-0.084	0.126	0.122			966	6.637	-1.113	-0.261	6.658	-0.89	0.499	966	-0.241	-1.029	-0.972	1.055	-0.277	0.498		966	-0.409	-0.13
	967	0.557	0.674	0.653	0.309	0.201	0.125	967	0.451	-0.01	-0.157	0.625	-0.169	-0.091		967	0.335	0.239	-0.038	0.171	0.214	-0.059	967	0.197	0.291	-0.088	-0.124	0.075	0.131			967	6.483	-1.153	0.215	6.5	-0.79	0.549	967	-0.24	-1.086	-0.758	1.063	-0.229	0.539		967	-0.396	-0.139
	968	0.443	0.8	0.722	0.292	0.302	0.15	968	0.271	-0.008	-0.153	0.559	-0.154	-0.079		968	0.341	0.201	-0.047	0.171	0.156	-0.041	968	0.169	0.149	-0.071	-0.108	0.053	0.149			968	5.49	-1.148	0.14	6.316	-0.671	0.61	968	-0.299	-1.15	-0.764	1.07	-0.193	0.547		968	-0.367	-0.159
	969	0.195	0.932	0.807	0.17	0.366	0.225	969	0.208	-0.018	-0.151	0.591	-0.195	-0.107		969	0.314	0.239	-0.027	0.16	0.162	0.018	969	0.17	0.132	-0.135	-0.067	0.079	0.174			969	5.688	-1.103	0.117	6.38	-0.557	0.653	969	-0.208	-1.134	-0.823	0.966	-0.197	0.524		969	-0.424	-0.186
	970	0.005	1.093	0.897	0.045	0.464	0.272	970	0.219	-0.012	-0.088	0.681	-0.194	-0.063		970	0.259	0.213	-0.012	0.071	0.112	0.051	970	0.157	0.141	-0.113	-0.082	0.06	0.167			970	5.915	-0.502	0.183	6.301	-0.41	0.656	970	-0.048	-1.07	-1.055	0.822	-0.203	0.479		970	-0.452	-0.166
	971	-0.17	0.982	0.936	-0.02	0.523	0.382	971	0.111	-0.043	-0.031	0.683	-0.203	-0.024		971	0.214	0.231	-0.009	0.036	0.131	0.065	971	0.102	0.112	-0.171	-0.124	0.084	0.128			971	5.922	-0.572	0.207	6.216	-0.277	0.69	971	0.117	-1.048	-1.116	0.704	-0.143	0.487		971	-0.463	-0.144
	972	-0.267	1.14	0.94	-0.07	0.663	0.387	972	0.158	-0.143	-0.02	0.42	-0.203	0.004		972	0.178	0.176	-0.017	0.009	0.125	0.081	972	0.177	0.16	-0.167	-0.183	0.123	0.077			972	5.927	-0.624	0.286	6.012	-0.091	0.744	972	0.16	-1.114	-1.072	0.649	-0.139	0.472		972	-0.398	-0.136
	973	-0.503	1.268	0.96	-0.149	0.79	0.415	973	0.137	-0.154	-0.002	0.418	-0.257	0.011		973	0.134	0.168	-0.059	-0.024	0.115	0.044	973	0.175	0.219	-0.035	-0.202	0.158	0.093			973	5.941	-0.724	0.272	5.855	0.068	0.808	973	0.151	-1.074	-0.93	0.621	-0.145	0.405		973	-0.357	-0.159
	974	-0.767	1.432	1.01	-0.236	0.89	0.473	974	0.224	-0.142	-0.0008132	0.288	-0.268	-0.03		974	0.123	0.142	-0.042	-0.015	0.114	0.048	974	0.197	0.168	-0.033	-0.203	0.16	0.185			974	6.097	-0.736	0.286	5.784	0.201	0.854	974	0.115	-1.044	-0.886	0.603	-0.131	0.398		974	-0.357	-0.213
	975	-1.511	1.616	0.747	-0.423	0.729	0.522	975	0.225	-0.055	0.035	0.3	-0.158	-0.012		975	0.069	0.136	-0.031	-0.022	0.128	0.059	975	0.111	0.176	-0.067	-0.206	0.142	0.167			975	6.038	-0.084	0.251	5.726	0.605	0.863	975	0.05	-1.121	-0.955	0.593	-0.073	0.422		975	-0.368	-0.235
	976	-1.953	1.8	0.8	-0.373	0.856	0.55	976	0.449	0.024	0.039	0.523	-0.138	-0.009		976	0.082	0.146	-0.012	-0.005	0.147	0.039	976	0.072	0.254	-0.163	-0.209	0.129	0.125			976	6.074	0.035	0.215	5.598	0.733	0.865	976	-0.466	-1.192	-0.99	0.48	-0.064	0.492		976	-0.323	-0.232
	977	-2.356	1.911	0.786	-0.454	0.849	0.53	977	0.463	0.124	-0.069	0.921	-0.081	-0.026		977	0.051	0.147	0.0002848	-0.031	0.133	0.039	977	0.076	0.337	-0.225	-0.194	0.133	0.077			977	5.001	0.014	0.318	5.33	0.809	0.842	977	-0.346	-1.233	-0.978	0.39	-0.012	0.456		977	-0.36	-0.201
	978	-2.801	2.027	0.751	-0.562	0.9	0.527	978	0.284	0.122	-0.076	0.892	-0.02	0.000988		978	0.013	0.131	-0.003	-0.068	0.102	0.03	978	0.056	0.296	-0.146	-0.182	0.082	0.095			978	5.029	-0.048	0.336	5.125	0.914	0.849	978	-0.231	-1.19	-0.916	0.294	0.017	0.333		978	-0.414	-0.185
	979	-3.145	2.075	0.76	-0.836	0.942	0.603	979	0.339	0.078	-0.065	0.75	-0.07	0.005		979	-0.029	0.098	0.029	-0.128	0.099	0.049	979	0.013	0.226	-0.189	-0.18	0.039	0.129			979	5.134	-0.074	0.406	4.997	1.034	0.813	979	-0.155	-1.101	-0.89	0.237	-0.007	0.25		979	-0.423	-0.171
	980	-3.597	2.14	0.787	-0.742	1.067	0.576	980	0.344	0.025	-0.081	0.513	-0.113	0.049		980	-0.066	0.063	0.057	-0.157	0.092	0.064	980	0.045	0.177	-0.291	-0.151	0.06	0.121			980	5.315	-0.032	0.343	4.778	1.235	0.803	980	-0.189	-1.017	-0.849	0.255	-0.063	0.193		980	-0.435	-0.225
	981	-3.891	2.228	0.876	-0.974	1.161	0.619	981	0.353	0.044	-0.116	0.485	-0.119	0.046		981	-0.116	0.051	0.052	-0.19	0.082	0.059	981	0.0003656	0.152	-0.364	-0.129	0.036	0.076			981	5.601	1.019	0.275	4.851	1.639	0.795	981	-0.152	-0.934	-0.823	0.188	-0.071	0.217		981	-0.458	-0.207
	982	-4.066	2.309	0.885	-1.117	1.197	0.634	982	0.314	0.037	-0.094	0.467	-0.087	0.078		982	-0.136	0.042	0.012	-0.142	0.092	0.069	982	0.033	0.154	-0.374	-0.088	0.049	0.028			982	0.067	0.955	0.266	3.077	1.772	0.789	982	-0.16	-0.891	-0.812	0.114	-0.065	0.29		982	-0.425	-0.204
	983	-4.108	2.332	0.861	-1.324	1.187	0.623	983	0.28	0.037	-0.027	0.492	-0.074	0.108		983	-0.154	0.023	0.016	-0.148	0.094	0.087	983	0.017	0.222	-0.254	-0.078	0.031	0.062			983	0.404	0.982	0.291	2.836	1.832	0.815	983	-0.096	-0.921	-0.786	0.028	-0.106	0.318		983	-0.356	-0.186
	984	-4.166	2.379	0.817	-1.43	1.187	0.555	984	0.157	0.083	0.061	0.418	-0.039	0.085		984	-0.195	0.014	0.035	-0.171	0.091	0.083	984	-0.08	0.246	-0.172	-0.136	0.064	0.099			984	0.642	0.976	0.314	2.894	1.9	0.829	984	-0.086	-0.946	-0.778	-0.033	-0.167	0.286		984	-0.323	-0.157
	985	-4.31	2.398	0.831	-1.441	1.201	0.58	985	-0.02	0.083	0.078	0.413	-0.05	0.062		985	-0.255	-0.007	0.053	-0.21	0.052	0.069	985	-0.08	0.248	-0.125	-0.163	0.096	0.126			985	0.872	1.019	0.331	2.718	1.952	0.829	985	-0.004	-1.027	-0.737	-0.049	-0.165	0.258		985	-0.281	-0.156
	986	-4.357	2.452	0.811	-1.444	1.264	0.628	986	-0.032	0.109	0.174	0.278	-0.065	0.101		986	-0.286	-0.017	0.069	-0.251	0.042	0.068	986	-0.04	0.191	-0.126	-0.175	0.079	0.118			986	-0.104	1.066	0.337	2.328	2.031	0.786	986	0.013	-0.946	-0.778	-0.037	-0.174	0.289		986	-0.288	-0.151
	987	-4.503	2.418	0.782	-0.885	1.314	0.59	987	0.126	0.118	0.182	0.307	-0.038	0.1		987	-0.29	0.004	0.077	-0.305	0.03	0.11	987	0.035	0.213	-0.114	-0.117	0.043	0.127			987	0.005	1.182	0.282	2.138	2.099	0.762	987	0.029	-0.92	-0.826	-0.064	-0.078	0.297		987	-0.244	-0.172
	988	-4.45	2.364	1.089	-1.432	1.242	0.483	988	0.231	0.135	0.177	0.28	-0.029	0.127		988	-0.344	-0.016	0.095	-0.336	0.039	0.134	988	0.05	0.175	-0.137	-0.131	0.037	0.149			988	0.137	1.194	0.293	1.909	2.105	0.732	988	0.108	-0.859	-0.877	-0.14	-0.164	0.219		988	-0.267	-0.176
	989	-4.119	2.294	1.091	-1.551	1.13	0.421	989	0.3	0.224	0.169	0.317	0.011	0.136		989	-0.413	-0.018	0.096	-0.343	0.049	0.149	989	-0.015	0.201	-0.097	-0.162	0.028	0.141			989	0.17	1.213	0.272	1.7	2.092	0.709	989	0.115	-0.882	-0.815	-0.131	-0.271	0.158		989	-0.249	-0.181
	990	-4.436	2.246	1.108	-1.392	1.125	0.399	990	0.365	0.187	0.159	0.292	0.046	0.118		990	-0.447	-0.057	0.128	-0.385	0.038	0.14	990	-0.117	0.049	-0.068	-0.19	0.063	0.124			990	0.3	1.278	0.263	1.502	2.074	0.681	990	0.109	-0.891	-0.693	-0.149	-0.335	0.09		990	-0.226	-0.165
	991	-4.413	2.168	1.097	-1.452	1.135	0.435	991	0.233	0.206	0.118	0.308	0.091	0.121		991	-0.452	-0.074	0.109	-0.399	0.034	0.121	991	-0.17	-0.078	-0.036	-0.227	0.045	0.102			991	-0.209	1.236	0.266	1.332	2.071	0.666	991	0.124	-0.875	-0.66	-0.236	-0.321	0.077		991	-0.172	-0.156
	992	-4.362	2.132	1.05	-1.463	1.144	0.469	992	0.168	0.28	0.046	0.324	0.115	0.14		992	-0.451	-0.073	0.098	-0.356	0.011	0.091	992	-0.214	-0.097	-0.089	-0.237	0.048	0.06			992	-0.158	1.175	0.268	1.231	2.084	0.647	992	0.204	-0.812	-0.655	-0.362	-0.297	0.085		992	-0.166	-0.172
	993	-4.189	2.113	0.966	-1.377	1.115	0.416	993	0.097	0.277	0.006	0.309	0.125	0.169		993	-0.463	-0.057	0.077	-0.326	0.008	0.063	993	-0.271	-0.028	-0.034	-0.231	0.049	0.054			993	-0.255	1.133	0.225	1.136	2.073	0.61	993	0.283	-0.729	-0.702	-0.445	-0.377	0.14		993	-0.173	-0.181
	994	-4.199	2.098	0.927	-1.413	1.053	0.374	994	0.137	0.19	-0.037	0.347	0.095	0.146		994	-0.497	-0.062	0.074	-0.336	-0.012	0.066	994	-0.174	-0.006	-0.048	-0.18	0.059	0.07			994	-0.26	1.314	0.283	0.983	2.033	0.532	994	0.302	-0.745	-0.602	-0.465	-0.418	0.164		994	-0.157	-0.175
	995	-4.113	2.03	0.849	-1.374	1.024	0.363	995	0.148	0.146	-0.026	0.306	0.037	0.091		995	-0.477	-0.081	0.081	-0.348	-0.054	0.089	995	-0.091	-0.021	-0.1	-0.191	0.042	0.084			995	-0.148	1.439	-0.165	0.765	1.985	0.45	995	0.294	-0.769	-0.6	-0.393	-0.473	0.16		995	-0.174	-0.123
	996	-4.034	1.91	0.779	-1.179	1.003	0.314	996	0.132	0.182	0.051	0.279	0.072	0.145		996	-0.47	-0.143	0.058	-0.382	-0.107	0.091	996	-0.077	-0.044	-0.138	-0.168	-0.031	0.109			996	-0.196	1.37	-0.14	0.58	1.92	0.432	996	0.229	-0.774	-0.572	-0.34	-0.451	0.143		996	-0.17	-0.134
	997	-3.76	1.822	0.707	-1.041	0.909	0.256	997	0.018	0.211	0.045	0.25	0.155	0.14		997	-0.436	-0.188	0.121	-0.361	-0.148	0.124	997	-0.218	-0.04	-0.156	-0.166	-0.075	0.154			997	-0.343	1.205	-0.139	0.354	1.871	0.419	997	0.194	-1.008	-0.535	-0.333	-0.523	0.083		997	-0.194	-0.102
	998	-3.6	1.688	0.665	-0.789	0.837	0.221	998	-0.002	0.193	0.07	0.377	0.162	0.15		998	-0.471	-0.224	0.13	-0.406	-0.152	0.079	998	-0.23	0.075	-0.217	-0.153	-0.044	0.193			998	-0.293	1.261	-0.183	0.201	1.814	0.429	998	0.152	-0.961	-0.53	-0.349	-0.526	0.071		998	-0.136	-0.108
	999	-3.582	1.552	0.564	-0.734	0.695	0.192	999	0.056	0.162	0.02	0.414	0.107	0.131		999	-0.522	-0.193	0.16	0.135	-0.115	0.103	999	-0.372	0.088	-0.212	-0.174	0.0003418	0.176			999	-0.366	1.255	-0.21	0.072	1.704	0.377	999	0.193	-0.923	-0.496	-0.379	-0.547	0.151		999	-0.157	-0.092
	1000	-3.542	1.449	0.581	-0.734	0.954	0.141	1000	-0.044	0.195	-0.003	0.409	0.142	0.166		1000	-0.569	-0.178	0.159	0.111	-0.096	0.11	1000	-0.458	0.053	-0.239	-0.179	0.032	0.147			1000	-0.37	1.204	-0.217	-0.065	1.664	0.272	1000	0.242	-0.869	-0.495	-0.418	-0.629	0.129		1000	-0.155	-0.109
	1001	-3.248	1.354	0.53	-0.989	0.911	0.081	1001	0.102	0.187	0.045	0.323	0.156	0.18		1001	-0.568	-0.166	0.147	0.104	-0.1	0.105	1001	-0.411	-0.023	-0.299	-0.193	0.025	0.147			1001	-0.308	1.121	-0.157	-0.313	1.608	0.21	1001	0.312	-0.846	-0.622	-0.456	-0.624	-0.042		1001	-0.141	-0.139
	1002	-3.033	1.208	0.421	-0.955	0.801	0.323	1002	0.093	0.104	0.005	0.347	0.163	0.189		1002	-0.546	-0.184	0.166	0.129	-0.126	0.133	1002	-0.393	0.042	-0.314	-0.224	0.043	0.176			1002	-0.283	1.106	-0.15	-0.469	1.58	0.201	1002	0.291	-0.865	-0.667	-0.42	-0.679	0.044		1002	-0.079	-0.162
	1003	-2.784	1.04	0.364	-0.846	0.687	0.264	1003	0.127	0.113	0.031	0.278	0.126	0.177		1003	-0.577	-0.245	0.162	0.111	-0.146	0.122	1003	-0.308	0.058	-0.149	-0.268	0.049	0.159			1003	-0.329	0.219	-0.149	-0.692	1.319	0.181	1003	0.202	-0.828	-0.691	-0.31	-0.652	0.043		1003	-0.074	-0.128
	1004	-2.592	1.003	0.315	-0.701	0.633	0.231	1004	-0.148	0.158	0.055	0.162	0.134	0.22		1004	-0.622	-0.276	0.16	0.126	-0.152	0.134	1004	-0.205	-0.059	-0.007	-0.236	0.069	0.148			1004	-0.202	0.241	-0.156	-0.852	1.242	0.124	1004	0.109	-0.72	-0.714	-0.233	-0.741	0.037		1004	-0.093	-0.107
	1005	-2.384	0.909	0.251	-0.878	0.598	0.24	1005	-0.241	0.222	0.073	0.121	0.111	0.23		1005	-0.639	-0.252	0.144	0.074	-0.138	0.162	1005	-0.226	-0.069	0.023	-0.22	0.048	0.111			1005	-0.238	0.302	-0.126	-1.151	1.11	0.037	1005	0.148	-0.653	-0.767	-0.297	-0.775	0.011		1005	-0.074	-0.085
	1006	-2.059	1.052	0.187	-0.807	0.485	0.207	1006	-0.033	0.264	0.104	0.159	0.113	0.212		1006	-0.646	-0.233	0.144	0.053	-0.111	0.162	1006	-0.228	-0.172	-0.002	-0.209	0.0005512	0.125			1006	-0.286	0.358	-0.23	-1.436	1.012	0.009	1006	0.176	-0.67	-0.72	-0.341	-0.797	0.044		1006	-0.114	-0.07
	1007	-1.889	0.891	0.099	-0.751	0.387	0.161	1007	0.067	0.202	0.108	0.194	0.086	0.128		1007	-0.608	-0.27	0.145	0.054	-0.108	0.158	1007	-0.23	-0.143	-0.108	-0.24	-0.006	0.164			1007	-0.471	0.299	-0.321	-1.801	0.913	0.005	1007	0.165	-0.641	-0.703	-0.319	-0.824	0.023		1007	-0.063	-0.041
	1008	-1.728	0.736	0.015	-0.545	0.257	0.106	1008	0.091	0.128	0.079	0.255	0.105	0.095		1008	-0.575	-0.296	0.16	0.099	-0.11	0.144	1008	-0.162	-0.2	0.01	-0.26	0.018	0.222			1008	-5.724	0.191	-0.347	-3.652	0.844	-0.011	1008	0.21	-0.621	-0.562	-0.365	-0.894	-0.026		1008	-0.049	-0.053
	1009	-1.867	0.653	0.022	-0.381	0.207	0.121	1009	0.073	0.119	-0.001	0.192	0.111	0.166		1009	-0.503	-0.282	0.161	0.148	-0.106	0.174	1009	-0.139	-0.056	0.011	-0.252	0.034	0.221			1009	-5.554	0.087	-0.348	-3.731	0.754	-0.062	1009	0.194	-0.619	-0.583	-0.362	-0.943	-0.042		1009	0.006	-0.091
	1010	-1.582	0.461	-0.012	-0.199	0.399	0.126	1010	-0.035	0.162	0.005	0.181	0.096	0.168		1010	-0.469	-0.291	0.163	-0.342	-0.113	0.153	1010	-0.139	0.013	-0.015	-0.248	0.067	0.205			1010	-5.175	0.132	-0.317	-3.716	0.628	-0.131	1010	0.159	-0.656	-0.529	-0.346	-0.925	-0.032		1010	-0.01	-0.116
	1011	-1.331	0.288	-0.077	-0.335	0.322	0.064	1011	-0.006	0.264	0.025	0.139	0.123	0.178		1011	-0.422	-0.285	0.138	-0.355	-0.079	0.108	1011	-0.138	0.188	-0.151	-0.237	0.125	0.144			1011	-4.928	0.142	-0.237	-3.795	0.567	-0.208	1011	0.128	-0.724	-0.658	-0.308	-0.937	-0.035		1011	-0.046	-0.181
	1012	-1.108	0.113	-0.223	-0.262	0.254	-0.093	1012	0.017	0.278	0.089	0.144	0.083	0.153		1012	-0.422	-0.293	0.144	-0.35	-0.084	0.091	1012	-0.24	0.12	-0.233	-0.239	0.123	0.129			1012	-4.824	-0.345	-0.185	-3.885	0.452	-0.254	1012	0.169	-0.781	-0.594	-0.272	-0.984	0.011		1012	-0.052	-0.17
	1013	-0.795	0.007	-0.334	-0.223	0.17	-0.189	1013	-0.019	0.271	0.05	0.203	0.067	0.158		1013	-0.391	-0.288	0.125	-0.348	-0.109	0.082	1013	-0.25	-0.031	-0.265	-0.247	0.114	0.139			1013	-4.743	-0.371	-0.211	-3.919	0.382	-0.27	1013	0.133	-0.777	-0.594	-0.289	-0.92	0.063		1013	-0.12	-0.133
	1014	-0.45	-0.079	-0.398	-0.199	0.068	-0.286	1014	0.013	0.203	0.061	0.128	0.017	0.118		1014	-0.377	-0.271	0.111	-0.287	-0.101	0.078	1014	-0.241	-0.093	-0.12	-0.248	0.084	0.15			1014	-4.589	-0.426	-0.253	-4.08	0.274	-0.318	1014	0.11	-0.685	-0.503	-0.272	-0.91	0.076		1014	-0.097	-0.092
	1015	-0.185	-0.186	-0.48	-0.03	-0.016	-0.343	1015	-0.05	0.208	0.079	0.111	0.033	0.154		1015	-0.323	-0.276	0.125	-0.205	-0.094	0.103	1015	-0.225	-0.136	-0.023	-0.234	0.049	0.157			1015	-4.546	-0.403	-0.311	-4.154	0.162	-0.385	1015	0.043	-0.619	-0.521	-0.203	-0.842	0.076		1015	-0.137	-0.072
	1016	-0.081	-0.276	-0.562	0.069	-0.075	-0.016	1016	0.011	0.16	0.072	0.183	0.031	0.112		1016	-0.299	-0.254	0.113	-0.206	-0.125	0.072	1016	-0.121	-0.162	-0.097	-0.178	0.049	0.098			1016	-4.606	-0.363	-0.853	-4.193	0.059	-0.562	1016	-0.023	-0.619	-0.563	-0.124	-0.906	0.05		1016	-0.086	-0.006
	1017	0.056	-0.446	-0.627	0.147	-0.186	-0.023	1017	0.021	0.211	-0.01	0.169	0.096	0.073		1017	-0.282	-0.3	0.083	-0.174	-0.164	0.062	1017	-0.068	-0.168	-0.077	-0.153	0.091	0.131			1017	-4.656	-0.296	-0.838	-4.179	-0.062	-0.602	1017	-0.064	-0.644	-0.653	-0.1	-0.967	0.021		1017	-0.043	-0.018
	1018	0.296	-0.628	-0.623	0.263	-0.055	-0.031	1018	-0.066	0.125	-0.072	0.188	0.117	0.084		1018	-0.215	-0.316	0.077	-0.119	-0.166	0.093	1018	0.005	-0.146	-0.122	-0.166	0.08	0.148			1018	-4.422	-0.282	-0.824	-4.057	-0.165	-0.657	1018	-0.026	-0.621	-0.608	-0.104	-1.11	-0.004		1018	0.014	-0.01
	1019	0.29	-0.847	-0.682	0.244	-0.131	-0.041	1019	-0.085	0.162	-0.011	0.12	0.152	0.088		1019	-0.191	-0.293	0.052	-0.109	-0.112	0.091	1019	-0.004	-0.195	-0.121	-0.142	0.095	0.127			1019	-4.184	-0.327	-0.825	-4.02	-0.273	-0.701	1019	-0.072	-0.579	-0.645	-0.094	-1.131	-0.013		1019	0.021	-0.032
	1020	0.458	-1.005	-0.785	0.3	-0.232	-0.059	1020	-0.064	0.125	0.029	0.156	0.087	0.087		1020	-0.13	-0.247	0.031	-0.11	-0.058	0.036	1020	-0.06	-0.188	-0.079	-0.115	0.079	0.086			1020	-3.919	-0.986	-0.868	-3.998	-0.553	-0.765	1020	-0.111	-0.562	-0.704	-0.061	-1.078	-0.0001419		1020	0.013	-0.023
	1021	0.648	-1.145	-0.84	0.483	-0.327	-0.161	1021	-0.037	0.229	0.099	0.18	0.058	0.115		1021	-0.147	-0.224	0.031	-0.128	-0.056	0.032	1021	-0.043	-0.171	-0.052	-0.085	0.092	0.083			1021	-3.594	-1.067	-0.909	-3.911	-0.65	-0.831	1021	-0.137	-0.593	-0.675	-0.04	-1.067	0.007		1021	0.038	-0.018
	1022	0.836	-1.324	-0.89	0.527	-0.417	-0.247	1022	0.039	0.223	0.058	0.149	0.019	0.072		1022	-0.153	-0.242	0.051	-0.106	-0.095	0.057	1022	-0.002	-0.131	-0.0008826	-0.102	0.05	0.06			1022	-3.249	-1.143	-0.945	-3.695	-0.721	-0.868	1022	-0.16	-0.56	-0.611	0.03	-1.105	-0.004		1022	0.023	-0.002
	1023	1.167	-1.523	-0.952	0.629	-0.226	-0.276	1023	0.057	0.29	-0.052	0.078	0.033	0.043		1023	-0.119	-0.272	0.103	-0.072	-0.125	0.076	1023	0.007	-0.144	0.005	-0.114	0.011	0.041			1023	-2.899	-1.088	-0.888	-3.607	-0.826	-0.922	1023	-0.226	-0.569	-0.6	0.097	-1.126	-0.022		1023	0.003	0.05
	1024	1.395	-1.713	-1.023	0.727	-0.349	-0.272	1024	0.077	0.194	-0.125	0.086	0.035	0.017		1024	-0.064	-0.261	0.108	-0.027	-0.116	0.072	1024	-0.048	-0.059	-0.049	-0.134	0.006	0.039			1024	-1.332	-1.115	-0.912	-3.258	-0.906	-0.973	1024	-0.282	-0.574	-0.76	0.117	-1.114	0.02		1024	0.006	0.06
	1025	1.883	-1.872	-1.034	0.735	-0.43	-0.309	1025	0.185	0.034	-0.013	0.118	-0.016	-0.009		1025	-0.029	-0.226	0.119	0.047	-0.068	0.105	1025	-0.139	0.067	-0.045	-0.149	0.023	0.108			1025	-1.251	-1.079	-0.89	-3.121	-1.024	-1.009	1025	-0.338	-0.61	-0.789	0.147	-1.034	0.077		1025	-0.021	0.023
	1026	2.61	-1.551	-1.071	0.895	-0.551	-0.32	1026	0.211	0.04	0.005	0.169	-0.004	-0.001		1026	-0.006	-0.202	0.103	0.036	-0.044	0.125	1026	-0.237	-0.004	-0.202	-0.178	0.011	0.169			1026	-1.313	-1.04	-0.946	-3.022	-1.185	-1.009	1026	-0.398	-0.611	-0.817	0.158	-1.046	0.139		1026	-0.015	-0.041
	1027	2.904	-1.589	-1.095	1.026	-0.631	-0.301	1027	0.105	0.073	-0.014	0.133	0.048	0.035		1027	0.055	-0.181	0.07	0.067	-0.03	0.071	1027	-0.087	0.009	-0.205	-0.227	0.047	0.155			1027	-1.401	-0.994	-0.941	-2.919	-1.308	-1.02	1027	-0.432	-0.62	-0.742	0.248	-1.076	0.151		1027	-0.008	0.017
	1028	3.67	-1.718	-1.169	1.03	-0.711	-0.346	1028	0.064	0.081	-0.023	0.093	0.031	0.055		1028	0.126	-0.158	0.039	0.095	-0.024	0.045	1028	-0.065	-0.038	-0.159	-0.226	0.039	0.144			1028	-1.718	-1.798	-0.965	-2.937	-1.665	-0.988	1028	-0.464	-0.607	-0.754	0.327	-1.196	0.16		1028	-0.056	0.053
	1029	3.6	-1.886	-1.17	1.163	-0.784	-0.418	1029	0.121	0.062	-0.046	0.103	0.013	0.031		1029	0.188	-0.134	0.004	0.13	0.011	0.048	1029	-0.027	-0.103	-0.085	-0.188	0.037	0.103			1029	-1.593	-1.795	-0.954	-2.779	-1.784	-0.78	1029	-0.581	-0.603	-0.754	-0.215	-1.247	0.134		1029	-0.052	0.066
	1030	3.977	-2.012	-1.14	1.218	-0.874	-0.383	1030	0.186	0.1	-0.044	0.136	-0.012	-0.019		1030	0.166	-0.136	0.035	0.104	0.003	0.072	1030	-0.015	-0.162	0.024	-0.111	0.023	0.113			1030	-1.579	-1.95	-0.428	-2.646	-1.931	-0.292	1030	-0.658	-0.563	-0.824	-0.082	-1.243	0.193		1030	-0.029	-0.037
	1031	4.568	-2.178	-1.146	0.893	-0.904	-0.416	1031	0.195	0.074	-0.046	0.162	0.013	-0.051		1031	0.142	-0.121	0.051	0.107	-0.005	0.064	1031	0.113	-0.175	-0.051	-0.085	0.028	0.097			1031	-0.74	-2.052	-0.307	-2.339	-2.037	-0.01	1031	-0.674	-0.63	-0.923	-0.021	-1.181	0.269		1031	-0.054	-0.061
	1032	5.138	-2.34	-1.212	1.443	-0.972	-0.424	1032	0.246	0.074	-0.07	0.27	-0.022	-0.012		1032	0.154	-0.137	0.065	0.116	-0.018	0.065	1032	0.067	-0.15	-0.12	-0.075	0.05	0.087			1032	-0.755	-2.115	-0.28	-2.139	-2.119	0.096	1032	-0.662	-0.639	-0.919	0.015	-1.109	0.304		1032	-0.095	-0.06
	1033	4.996	-2.38	-1.241	1.669	-0.95	-0.443	1033	0.059	0.03	-0.055	0.378	-0.054	-0.014		1033	0.223	-0.134	0.03	0.136	0.046	0.042	1033	0.092	-0.103	-0.197	-0.101	0.06	0.095			1033	-0.857	-2.08	-0.235	-1.882	-2.248	0.122	1033	-0.687	-0.673	-0.898	0.047	-1.096	0.267		1033	-0.121	-0.039
	1034	5.177	-2.326	-1.229	1.946	-0.963	-0.448	1034	0.123	0.024	-0.108	0.346	-0.065	-0.025		1034	0.275	-0.122	-0.026	0.162	0.081	0.041	1034	0.084	0.0001832	-0.158	-0.092	0.048	0.1			1034	-0.92	-3.299	-0.269	-1.768	-2.685	0.099	1034	-0.101	-0.724	-0.821	0.773	-1.038	0.23		1034	-0.125	0.018
	1035	5.158	-2.376	-1.196	2.043	-0.904	-0.43	1035	0.153	0.084	-0.184	0.331	-0.02	-0.049		1035	0.301	-0.114	-0.051	0.19	0.075	0.003	1035	0.06	0.146	-0.187	-0.092	0.074	0.101			1035	-0.859	-3.327	-0.344	-1.648	-2.758	0.057	1035	-0.824	-0.753	-0.866	0.164	-1.039	0.242		1035	-0.129	0.038
	1036	5.309	-2.424	-1.164	2.194	-0.908	-0.449	1036	0.218	0.094	-0.094	0.334	-0.052	-0.063		1036	0.327	-0.113	-0.056	0.2	0.055	0.01	1036	0.109	0.133	-0.207	-0.127	0.143	0.116			1036	-0.518	-3.56	-0.388	-1.472	-3.019	0.01	1036	-0.895	-0.719	-0.896	0.242	-1	0.247		1036	-0.14	0.021
	1037	5.43	-2.378	-1.095	2.325	-0.868	-0.432	1037	0.257	-0.013	0.008	0.379	-0.073	0.01		1037	0.39	-0.095	-0.047	0.244	0.037	0.024	1037	0.091	0.129	-0.239	-0.145	0.206	0.168			1037	-0.605	-3.523	-0.387	-1.127	-3.095	-0.017	1037	-1.015	-0.694	-0.842	0.35	-1.023	0.236		1037	-0.136	-0.009
	1038	5.538	-1.876	-1.054	1.628	-0.409	-0.417	1038	0.377	-0.044	0.037	0.42	-0.086	0.043		1038	0.482	-0.053	-0.022	0.282	0.066	0.042	1038	0.165	0.185	-0.213	-0.112	0.226	0.154			1038	-0.571	-3.353	-0.415	-0.813	-3.011	-0.038	1038	-1.105	-0.774	-0.717	0.475	-1.015	0.248		1038	-0.152	-0.008
	1039	5.531	-0.517	-1.011	1.563	-0.024	-0.361	1039	0.382	0.006	-0.023	0.447	-0.102	0.058		1039	0.513	-0.004	-0.011	-0.242	0.071	0.014	1039	0.225	0.195	-0.16	-0.101	0.189	0.106			1039	-0.659	-3.422	-0.385	-0.616	-3.074	-0.05	1039	-0.555	-0.771	-0.768	0.546	-1.026	0.323		1039	-0.128	-0.024
	1040	5.554	-0.13	-0.988	1.623	-0.054	-0.255	1040	0.168	0.095	-0.151	0.469	-0.095	0.014		1040	0.505	0.039	-0.005	-0.263	0.102	0.02	1040	0.232	0.137	-0.166	-0.042	0.167	0.046			1040	-0.543	-3.58	-0.41	-0.36	-3.329	-0.042	1040	-0.493	-0.772	-0.855	1.241	-0.998	0.302		1040	-0.208	-0.083
	1041	5.456	-0.028	-0.977	2.262	0.055	-0.226	1041	-0.041	0.05	-0.108	0.529	-0.127	-0.06		1041	0.491	0.032	-0.005	0.288	0.099	0.007	1041	0.306	0.085	-0.163	0.0003515	0.17	-0.004			1041	-0.438	-3.713	-0.391	-0.189	-3.387	-0.022	1041	-0.446	-0.768	-0.905	1.251	-0.993	0.314		1041	-0.195	-0.027
	1042	6.049	0.017	-0.943	1.389	0.108	-0.223	1042	-0.046	0.104	-0.092	0.567	-0.134	-0.102		1042	0.496	0.024	0.015	0.311	0.123	0.003	1042	0.272	-0.006	-0.176	0.005	0.112	0.014			1042	-0.525	-4.821	-0.344	0.023	-3.628	-0.028	1042	-0.42	-0.827	-0.916	1.281	-1.013	0.281		1042	-0.184	-0.052
	1043	5.538	0.111	-0.944	1.558	0.1	-0.232	1043	-0.112	0.055	-0.061	0.536	-0.177	-0.111		1043	0.518	0.051	0.038	-0.188	0.159	0.066	1043	0.215	0.029	-0.188	-0.025	0.114	0.075			1043	-0.68	-4.717	-0.349	0.235	-3.684	-0.011	1043	-0.473	-0.858	-0.841	1.374	-1.015	0.265		1043	-0.173	-0.058
	1044	5.542	0.112	-0.858	1.513	0.116	-0.193	1044	-0.372	-0.031	-0.067	0.61	-0.208	-0.051		1044	0.545	0.039	0.015	-0.189	0.142	0.033	1044	0.239	0.038	-0.079	-0.082	0.098	0.11			1044	-0.656	-4.588	-0.388	0.457	-3.691	-0.031	1044	-0.48	-0.893	-0.778	1.396	-1.023	0.227		1044	-0.239	-0.085
	1045	5.326	0.127	-0.776	2.21	0.166	-0.128	1045	-0.168	-0.087	-0.129	0.699	-0.219	-0.012		1045	0.628	0.055	-0.002	-0.179	0.145	0.024	1045	0.211	0.172	-0.103	-0.084	0.104	0.132			1045	-0.596	-4.622	-0.343	0.664	-3.698	-0.028	1045	-0.559	-0.891	-0.839	0.779	-0.894	0.196		1045	-0.302	-0.094
	1046	5.167	0.071	-0.698	2.316	0.184	-0.097	1046	-0.249	-0.119	-0.21	0.717	-0.221	-0.003		1046	0.675	0.052	-0.044	-0.139	0.126	-0.029	1046	0.257	0.236	-0.241	-0.052	0.139	0.131			1046	-0.469	-3.261	-0.343	0.775	-3.275	-0.02	1046	-0.606	-0.888	-0.842	0.767	-0.821	0.168		1046	-0.312	-0.092
	1047	4.941	0.097	-0.648	2.01	0.159	-0.036	1047	-0.028	-0.06	-0.185	0.669	-0.246	-0.052		1047	0.66	0.092	-0.079	-0.125	0.139	-0.032	1047	0.252	0.28	-0.306	-0.049	0.157	0.113			1047	-0.544	-3.377	-0.4	0.944	-3.266	0.007	1047	-0.656	-0.891	-0.826	0.788	-0.803	0.224		1047	-0.285	-0.102
	1048	4.712	0.096	-0.546	1.722	0.135	0.034	1048	0.059	0.033	-0.156	0.683	-0.266	-0.103		1048	0.668	0.089	-0.083	-0.106	0.169	-0.029	1048	0.282	0.222	-0.222	-0.069	0.175	0.094			1048	-0.638	-3.352	-0.403	1.219	-3.265	0.02	1048	-0.687	-0.923	-0.84	0.826	-0.806	0.276		1048	-0.341	-0.095
	1049	4.522	0.135	-0.428	1.558	0.129	-0.262	1049	0.224	-2.332e-05	-0.041	0.576	-0.253	-0.068		1049	0.692	0.075	-0.077	-0.118	0.134	-0.027	1049	0.26	0.132	-0.132	-0.097	0.126	0.111			1049	-0.689	-3.231	-0.415	1.496	-3.247	0.009	1049	-0.672	-1.059	-0.87	0.846	-0.77	0.304		1049	-0.339	-0.069
	1050	4.919	0.115	-0.424	1.358	0.138	-0.257	1050	0.549	-0.041	-0.06	0.621	-0.25	-0.093		1050	0.721	0.043	-0.052	-0.119	0.155	0.007	1050	0.315	0.135	-0.085	-0.115	0.082	0.105			1050	-0.702	-3.226	-0.413	1.823	-3.239	-0.0007872	1050	-0.682	-1.099	-0.796	0.801	-0.817	0.331		1050	-0.436	-0.073
	1051	4.18	0.112	-0.379	1.867	0.189	-0.234	1051	0.578	-0.029	-0.114	0.629	-0.279	-0.133		1051	0.729	0.051	-0.074	-0.076	0.144	0.002	1051	0.259	0.093	-0.18	-0.072	0.061	0.133			1051	-0.648	-3.196	-0.377	2.252	-3.23	-0.007	1051	-0.699	-1.113	-0.845	0.797	-0.821	0.29		1051	-0.409	-0.057
	1052	4.001	0.081	-0.355	1.699	0.165	-0.2	1052	0.291	-0.06	-0.164	0.755	-0.263	-0.123		1052	0.718	0.112	-0.116	-0.071	0.182	-0.048	1052	0.291	0.171	-0.322	0.01	0.096	0.144			1052	-0.68	-3.245	-0.363	2.371	-3.162	-0.04	1052	-0.726	-1.078	-0.773	0.813	-0.805	0.292		1052	-0.342	-0.05
	1053	3.819	0.081	-0.214	1.676	0.158	-0.133	1053	0.323	0.051	-0.228	0.819	-0.244	-0.122		1053	0.703	0.189	-0.162	-0.067	0.224	-0.091	1053	0.254	0.173	-0.38	-0.019	0.111	0.123			1053	-0.572	-3.285	-0.338	2.805	-3.091	-0.048	1053	-0.745	-1.161	-0.803	0.864	-0.738	0.211		1053	-0.336	-0.029
	1054	3.632	0.111	-0.16	1.566	0.143	-0.077	1054	0.471	-0.018	-0.168	0.776	-0.222	-0.13		1054	0.679	0.191	-0.186	-0.096	0.237	-0.116	1054	0.321	0.08	-0.302	-0.026	0.121	0.079			1054	-0.104	-3.258	-0.313	3.549	-3.025	-0.052	1054	-0.726	-1.191	-0.805	0.882	-0.6	0.18		1054	-0.318	-0.026
	1055	3.202	0.101	-0.047	1.767	0.12	0.009	1055	0.335	-0.009	-0.104	0.744	-0.122	-0.097		1055	0.641	0.176	-0.204	-0.168	0.184	-0.144	1055	0.369	0.128	-0.327	-0.055	0.139	0.068			1055	5.764	-3.262	-0.37	6.131	-2.964	-0.03	1055	-0.742	-1.246	-0.865	0.904	-0.557	0.133		1055	-0.356	-0.002
	1056	3.249	0.093	0.006	1.44	0.115	0.057	1056	0.29	-0.027	-0.116	0.798	-0.094	-0.092		1056	0.517	0.177	-0.172	-0.234	0.203	-0.104	1056	0.282	0.143	-0.237	-0.054	0.101	0.099			1056	5.741	-3.208	-0.416	6.249	-2.889	0.01	1056	-0.751	-1.264	-0.834	0.936	-0.56	0.218		1056	-0.414	-0.004
	1057	2.857	0.064	0.045	1.14	0.154	0.071	1057	0.239	-0.028	-0.132	0.725	-0.113	-0.103		1057	0.3	0.195	-0.159	0.177	0.187	-0.066	1057	0.145	0.305	-0.22	-0.09	0.132	0.067			1057	5.782	-3.205	-0.473	6.335	-2.746	0.028	1057	-0.731	-1.23	-0.947	0.972	-0.594	0.313		1057	-0.418	-0.023
	1058	2.616	0.052	0.107	1.01	0.135	0.107	1058	0.179	-0.039	-0.076	0.941	-0.151	-0.12		1058	0.146	0.2	-0.128	0.072	0.166	-0.039	1058	0.074	0.279	-0.295	-0.141	0.101	0.106			1058	5.846	-1.978	-0.449	6.403	-2.338	0.023	1058	-0.681	-1.22	-0.935	0.934	-0.598	0.338		1058	-0.401	-0.04
	1059	2.369	0.079	0.207	1.2	0.134	0.179	1059	0.073	-0.102	-0.103	0.852	-0.161	-0.108		1059	0.07	0.229	-0.098	0.019	0.168	0.0007438	1059	-0.046	0.312	-0.364	-0.164	0.122	0.092			1059	6.505	-1.986	-0.531	6.637	-2.176	-0.054	1059	-0.639	-1.238	-0.989	0.886	-0.555	0.305		1059	-0.384	-0.087
	1060	2.149	0.12	0.284	1.049	0.119	0.26	1060	0.419	-0.098	-0.061	0.808	-0.189	-0.096		1060	0.09	0.233	-0.089	0.028	0.208	0.013	1060	0.024	0.252	-0.238	-0.161	0.136	0.127			1060	6.328	-2.096	-0.529	6.562	-2.069	-0.043	1060	-0.621	-0.971	-0.943	0.811	-0.479	0.274		1060	-0.38	-0.096
	1061	1.557	0.141	0.355	0.866	0.145	0.257	1061	0.334	-0.056	-0.094	0.724	-0.19	-0.084		1061	0.055	0.24	-0.092	0.04	0.264	-0.006	1061	0.079	0.191	-0.153	-0.093	0.155	0.117			1061	6.342	-2.176	-0.483	6.6	-1.954	0.044	1061	-0.574	-0.972	-0.845	0.777	-0.408	0.275		1061	-0.344	-0.104
	1062	1.267	0.132	0.403	0.886	0.151	0.248	1062	0.376	0.072	-0.142	0.787	-0.171	-0.051		1062	0.041	0.238	-0.052	0.028	0.224	-0.028	1062	0.096	0.151	-0.072	-0.083	0.118	0.113			1062	6.539	-2.056	-0.492	6.734	-1.853	0.023	1062	-0.605	-0.987	-0.728	0.768	-0.365	0.239		1062	-0.347	-0.043
	1063	1.123	0.152	0.477	0.725	0.155	0.321	1063	0.421	0.078	-0.103	0.662	-0.157	-0.083		1063	0.041	0.23	-0.027	0.004	0.173	-0.047	1063	0.014	0.214	-0.065	-0.047	0.089	0.08			1063	6.61	-2.104	-0.356	6.745	-1.727	-0.006	1063	-0.557	-1.075	-0.779	0.706	-0.376	0.234		1063	-0.328	-0.077
	1064	1.038	0.137	0.529	0.582	0.111	0.062	1064	0.327	0.033	-0.184	0.574	-0.152	-0.144		1064	-0.005	0.213	-0.02	-0.058	0.138	-0.04	1064	-0.056	0.28	-0.169	-0.101	0.067	0.103			1064	6.654	-1.174	-0.271	6.791	-1.257	-0.05	1064	-0.491	-1.123	-0.77	1.274	-0.371	0.205		1064	-0.343	-0.12
	1065	1.149	0.169	0.52	0.419	0.119	0.088	1065	0.384	-0.11	-0.233	0.48	-0.152	-0.148		1065	-0.017	0.181	-0.027	-0.072	0.099	-0.034	1065	-0.094	0.303	-0.223	-0.172	0.085	0.157			1065	6.744	-1.241	-0.319	6.81	-1.104	-0.051	1065	-0.354	-1.207	-0.853	1.121	-0.256	0.243		1065	-0.335	-0.159
	1066	1.014	0.146	0.591	0.316	0.139	0.149	1066	0.434	-0.196	-0.115	0.715	-0.158	-0.131		1066	-0.002	0.18	-0.023	-0.069	0.109	0.01	1066	-0.109	0.279	-0.275	-0.208	0.098	0.136			1066	6.745	-1.29	-0.316	6.742	-0.973	-0.048	1066	-0.329	-1.328	-0.802	1.086	-0.204	0.262		1066	-0.303	-0.178
	1067	0.778	0.129	0.669	0.247	0.172	0.139	1067	0.369	-0.177	0.018	0.696	-0.255	-0.098		1067	0.04	0.264	-0.06	-0.058	0.154	0.011	1067	-0.105	0.332	-0.139	-0.183	0.067	0.121			1067	6.848	-1.295	-0.341	6.736	-0.865	-0.023	1067	-0.359	-1.348	-0.87	1.072	-0.163	0.345		1067	-0.328	-0.195
	1068	0.442	0.12	0.751	0.229	0.185	0.201	1068	0.437	-0.228	-0.031	0.749	-0.262	-0.044		1068	0.055	0.301	-0.094	-0.058	0.221	-0.011	1068	-0.053	0.279	-0.013	-0.16	0.116	0.087			1068	6.887	-1.328	-0.317	6.698	-0.681	-0.004	1068	-0.323	-1.259	-0.898	1.077	-0.231	0.367		1068	-0.316	-0.212
	1069	0.118	0.096	0.792	0.115	0.177	0.257	1069	0.442	-0.212	-0.042	0.865	-0.213	-0.063		1069	0.052	0.257	-0.106	-0.055	0.228	-0.041	1069	-0.016	0.195	-0.052	-0.146	0.148	0.053			1069	7.026	-1.302	-0.318	6.655	-0.545	-0.025	1069	-0.232	-1.151	-0.862	1.015	-0.242	0.26		1069	-0.36	-0.199
	1070	-0.168	0.116	0.869	0.013	0.187	0.298	1070	0.367	-0.113	-0.0009679	0.725	-0.188	-0.037		1070	0.04	0.24	-0.089	-0.016	0.207	-0.02	1070	0.02	0.129	-0.069	-0.168	0.145	0.068			1070	7.091	-0.633	-0.298	6.578	-0.402	-0.026	1070	-0.175	-1.175	-0.792	1.003	-0.192	0.268		1070	-0.386	-0.155
	1071	-0.27	0.092	0.954	-0.096	0.208	0.287	1071	0.438	-0.114	-0.044	0.72	-0.184	-0.016		1071	0.039	0.215	-0.059	0.017	0.195	0.041	1071	0.083	0.147	-0.169	-0.12	0.091	0.077			1071	6.057	-0.648	-0.276	6.353	-0.274	-0.045	1071	-0.08	-1.269	-0.798	0.909	-0.144	0.267		1071	-0.412	-0.162
	1072	-0.616	0.076	0.971	-0.208	0.198	0.306	1072	0.633	-0.085	-0.12	0.791	-0.238	-0.077		1072	0.039	0.175	-0.067	0.021	0.197	0.058	1072	0.017	0.141	-0.182	-0.13	0.049	0.102			1072	6.089	-0.611	-0.257	6.169	-0.155	-0.04	1072	-0.033	-1.351	-0.843	0.83	-0.097	0.343		1072	-0.433	-0.184
	1073	-0.845	0.066	1.046	-0.256	0.14	0.399	1073	0.65	-0.132	-0.169	0.83	-0.268	-0.087		1073	0.077	0.154	-0.051	0.007	0.219	0.046	1073	0.046	0.056	-0.197	-0.13	0.049	0.152			1073	6.122	-0.486	-0.327	6.013	0.194	-0.017	1073	-0.005	-1.393	-0.851	0.736	-0.081	0.295		1073	-0.43	-0.228
	1074	-1.21	0.079	1.073	-0.329	0.108	0.446	1074	0.727	-0.11	-0.147	0.833	-0.225	-0.085		1074	0.054	0.148	-0.041	-0.006	0.218	0.056	1074	-0.018	-0.018	-0.079	-0.165	0.091	0.163			1074	5.98	-0.577	-0.362	5.903	0.137	-0.035	1074	0.026	-1.39	-0.792	0.694	-0.087	0.285		1074	-0.393	-0.225
	1075	-1.686	0.096	1.103	-0.4	0.113	0.48	1075	0.637	-0.063	-0.11	0.734	-0.238	-0.025		1075	0.051	0.211	-0.015	-0.002	0.195	0.062	1075	-0.155	0.029	-0.121	-0.15	0.183	0.111			1075	5.886	-0.678	-0.413	5.757	0.314	-0.04	1075	0.094	-1.282	-0.792	0.645	-0.095	0.254		1075	-0.377	-0.17
	1076	-1.745	0.129	1.116	-0.476	0.132	0.49	1076	0.296	-0.065	-0.118	0.599	-0.236	-0.017		1076	0.024	0.196	0.019	-0.000486	0.173	0.073	1076	-0.299	0.054	-0.147	-0.116	0.151	0.119			1076	5.801	-0.1	-0.395	5.637	0.697	-0.054	1076	0.142	-1.185	-0.733	0.573	-0.048	0.336		1076	-0.384	-0.13
	1077	-2.115	0.127	0.827	-0.671	0.152	0.537	1077	0.455	-0.048	-0.077	0.852	-0.258	0.057		1077	0.052	0.161	0.052	-0.011	0.159	0.08	1077	-0.218	0.089	-0.164	-0.066	0.114	0.095			1077	4.711	-0.017	-0.401	5.434	0.771	-0.028	1077	-0.399	-1.088	-0.872	0.439	-0.054	0.324		1077	-0.403	-0.168
	1078	-2.893	0.114	0.835	-0.883	0.164	0.561	1078	0.578	-0.079	-0.034	0.973	-0.229	0.059		1078	0.06	0.084	0.072	-0.014	0.134	0.102	1078	-0.102	0.164	-0.11	-0.109	0.052	0.1			1078	4.775	-0.009	-0.438	5.308	0.926	-0.008	1078	-0.29	-1.088	-0.916	0.364	-0.033	0.363		1078	-0.395	-0.144
	1079	-3.37	0.144	0.807	-0.947	0.179	0.612	1079	0.453	-0.092	0.037	0.556	-0.239	0.079		1079	0.06	0.091	0.068	-0.026	0.114	0.097	1079	0.044	0.236	-0.035	-0.084	0.099	0.113			1079	4.878	-0.015	-0.426	5.095	1.045	-0.003	1079	-0.179	-1.083	-0.968	0.256	-0.037	0.373		1079	-0.34	-0.127
	1080	-3.658	0.155	0.796	-0.89	0.2	0.665	1080	0.395	-0.122	0.017	0.334	-0.281	0.048		1080	0.035	0.128	0.061	-0.047	0.109	0.06	1080	0.03	0.272	-0.053	-0.119	0.103	0.089			1080	4.992	0.002	-0.434	4.947	1.202	-0.016	1080	-0.157	-1.073	-0.934	0.222	-0.056	0.346		1080	-0.219	-0.132
	1081	-3.794	0.186	0.784	-0.865	0.192	0.647	1081	0.216	-0.061	0.022	0.348	-0.263	0.016		1081	0.041	0.118	0.039	-0.019	0.123	0.055	1081	0.082	0.213	-0.132	-0.114	0.097	0.063			1081	5.066	-0.039	-0.429	4.85	1.305	-0.021	1081	-0.169	-1.134	-0.817	0.191	-0.079	0.332		1081	-0.168	-0.175
	1082	-3.97	0.162	0.824	-0.932	0.181	0.652	1082	0.287	0.047	0.036	0.37	-0.18	0.023		1082	0.037	0.121	0.022	-0.005	0.114	0.067	1082	-0.014	0.137	-0.109	-0.141	0.098	0.058			1082	5.091	1.015	-0.413	4.722	1.659	-0.0006122	1082	-0.178	-1.127	-0.87	0.168	-0.081	0.308		1082	-0.101	-0.115
	1083	-4.066	0.109	0.86	-1.008	0.145	0.618	1083	0.295	0.011	0.047	0.465	-0.194	0.047		1083	0.033	0.093	-0.006	-0.007	0.11	0.078	1083	-0.091	0.07	-0.104	-0.197	0.069	0.114			1083	3.752	0.948	-0.339	4.338	1.755	0.019	1083	-0.159	-1.059	-0.855	0.13	-0.116	0.309		1083	-0.127	-0.103
	1084	-4.203	0.128	0.864	-1.161	0.156	0.58	1084	0.065	-0.097	0.01	0.319	-0.208	0.048		1084	0.018	0.087	-0.036	-0.017	0.108	0.025	1084	-0.206	-0.019	-0.073	-0.244	0.046	0.147			1084	-0.001	1.049	-0.326	2.94	1.818	2.64e-05	1084	-0.136	-1.051	-0.934	0.086	-0.157	0.353		1084	-0.143	-0.132
	1085	-4.279	0.132	0.874	-1.433	0.144	0.558	1085	-0.008	-0.102	0.027	0.412	-0.269	0.081		1085	0.044	0.054	-0.004	0.016	0.085	0.038	1085	-0.13	-0.009	-0.099	-0.244	0.055	0.16			1085	0.12	1.151	-0.29	2.661	1.914	-0.028	1085	-0.05	-1.026	-0.898	-0.003	-0.177	0.368		1085	-0.169	-0.159
	1086	-4.243	0.097	0.841	-1.499	0.141	0.562	1086	-0.149	-0.057	0.01	0.384	-0.268	0.058		1086	0.061	0.026	0.023	0.028	0.054	0.073	1086	-0.05	-0.019	-0.21	-0.21	0.045	0.155			1086	-0.44	1.254	-0.292	2.411	1.978	-0.035	1086	0.056	-1.023	-0.933	-0.097	-0.184	0.396		1086	-0.242	-0.137
	1087	-4.239	0.074	0.821	-1.38	0.151	0.53	1087	0.053	-0.08	0.032	0.359	-0.291	0.071		1087	0.011	0.009	0.052	0.007	0.052	0.091	1087	0.061	0.056	-0.208	-0.149	0.1	0.17			1087	-0.265	1.151	-0.294	2.251	2.014	-0.037	1087	0.105	-1.047	-0.883	-0.166	-0.15	0.299		1087	-0.267	-0.099
	1088	-4.298	0.092	1.056	-1.421	0.133	0.479	1088	0.034	-0.101	-0.005	0.328	-0.287	0.005		1088	-0.035	-0.019	0.044	-0.029	0.01	0.088	1088	0.075	0.079	-0.319	-0.096	0.11	0.153			1088	-0.107	1.036	-0.374	2.076	2.038	-0.004	1088	0.109	-1.03	-0.839	-0.225	-0.209	0.292		1088	-0.276	-0.113
	1089	-4.414	0.103	0.648	-1.436	0.147	0.207	1089	0.083	-0.14	-0.061	0.418	-0.273	0.026		1089	-0.016	-0.088	0.015	-0.016	0.009	0.083	1089	0.173	0.17	-0.212	-0.072	0.092	0.117			1089	0.057	0.91	-0.469	1.813	2.088	0.029	1089	0.148	-0.938	-0.787	-0.23	-0.197	0.257		1089	-0.279	-0.154
	1090	-4.079	0.088	0.275	-1.51	0.151	0.277	1090	0.077	-0.161	-0.171	0.36	-0.259	-0.028		1090	0.006	-0.122	-0.004	-0.011	-0.025	0.077	1090	0.284	0.105	-0.179	-0.092	0.068	0.09			1090	0.175	1.099	-0.52	1.614	2.116	-0.043	1090	0.112	-0.878	-0.791	-0.166	-0.166	0.292		1090	-0.262	-0.145
	1091	-4.363	0.072	0.104	-1.491	0.107	0.127	1091	-0.006	-0.061	-0.152	0.366	-0.22	0.032		1091	0.032	-0.114	0.009	-0.045	-0.034	0.11	1091	0.254	0.049	-0.064	-0.097	0.046	0.061			1091	-0.217	1.106	-0.464	1.399	2.099	0.013	1091	0.093	-0.865	-0.768	-0.133	-0.231	0.321		1091	-0.294	-0.145
	1092	-4.313	0.105	0.074	-1.438	0.162	0.074	1092	0.24	-0.043	-0.088	0.333	-0.252	0.019		1092	0.025	-0.119	0.016	-0.056	-0.07	0.098	1092	0.085	0.102	0.004	-0.092	0.052	0.083			1092	-0.242	1.188	-0.412	1.275	2.071	-0.005	1092	0.106	-0.905	-0.746	-0.155	-0.315	0.316		1092	-0.323	-0.121
	1093	-4.196	0.122	0.085	-1.39	0.154	0.095	1093	0.239	-0.132	0.006	0.338	-0.318	0.019		1093	0.006	-0.091	0.028	-0.064	-0.02	0.078	1093	0.004	0.163	-0.086	-0.092	0.085	0.141			1093	-0.256	1.159	-0.401	1.177	2.033	-0.014	1093	0.077	-0.892	-0.766	-0.141	-0.335	0.225		1093	-0.291	-0.096
	1094	-4.14	0.126	0.084	-1.363	0.151	0.088	1094	0.035	-0.112	-0.024	0.359	-0.327	0.035		1094	0.011	-0.098	0.032	-0.021	-0.017	0.082	1094	-0.045	0.075	-0.186	-0.128	0.067	0.111			1094	-0.342	1.296	-0.408	1.068	2.013	-0.025	1094	0.113	-0.878	-0.78	-0.275	-0.387	0.177		1094	-0.261	-0.102
	1095	-4.052	0.131	0.081	-1.209	0.153	0.086	1095	0.196	-0.043	-0.045	0.427	-0.291	0.062		1095	0.051	-0.097	0.041	0.02	-0.027	0.088	1095	-0.061	0.073	-0.223	-0.2	0.02	0.086			1095	-0.285	1.202	-0.423	0.931	1.991	-0.029	1095	0.107	-0.825	-0.757	-0.319	-0.385	0.201		1095	-0.274	-0.12
	1096	-3.942	0.137	0.058	-1.073	0.171	0.083	1096	0.102	-0.021	-0.038	0.382	-0.244	0.049		1096	0.055	-0.122	0.063	0.032	-0.072	0.101	1096	-0.046	0.042	-0.137	-0.196	-0.033	0.101			1096	-0.218	1.185	-0.369	0.681	1.975	-0.029	1096	0.179	-0.759	-0.788	-0.378	-0.427	0.244		1096	-0.333	-0.177
	1097	-3.859	0.096	0.088	-1.073	0.152	0.087	1097	0.036	-0.078	-0.013	0.318	-0.205	0.022		1097	0.08	-0.139	0.074	0.028	-0.083	0.119	1097	0.106	0.164	-0.054	-0.169	-0.026	0.09			1097	-0.318	1.083	-0.374	0.471	1.922	-0.014	1097	0.218	-1.009	-0.803	-0.384	-0.511	0.27		1097	-0.321	-0.206
	1098	-3.837	0.094	0.145	-0.97	0.135	0.11	1098	-0.009	-0.25	-0.014	0.222	-0.225	-0.041		1098	0.063	-0.148	0.081	0.046	-0.072	0.135	1098	0.17	0.126	-0.111	-0.153	-0.025	0.053			1098	-0.237	1.044	-0.369	0.346	1.852	-0.014	1098	0.239	-0.722	-0.836	-0.369	-0.493	0.218		1098	-0.364	-0.176
	1099	-3.669	0.124	0.164	-0.897	0.139	0.135	1099	-0.007	-0.195	-0.052	0.349	-0.251	-0.042		1099	0.042	-0.178	0.061	0.027	-0.075	0.137	1099	0.156	0.04	-0.075	-0.141	-0.058	0.088			1099	-0.354	1.069	-0.426	0.143	1.766	-0.012	1099	0.22	-1.089	-0.825	-0.373	-0.572	0.226		1099	-0.339	-0.143
	1100	-3.497	0.148	0.118	-1.232	0.12	0.084	1100	-0.0003583	-0.147	-0.03	0.437	-0.258	-0.033		1100	0.036	-0.199	-0.003	0.035	-0.046	0.084	1100	0.103	-0.058	-0.075	-0.11	-0.053	0.098			1100	-0.318	0.031	-0.409	-0.037	1.344	-0.006	1100	0.174	-1.119	-0.964	-0.324	-0.562	0.25		1100	-0.302	-0.075
	1101	-3.304	0.129	0.111	-1.053	0.082	0.092	1101	0.043	-0.042	-0.058	0.314	-0.22	0.0001326		1101	0.088	-0.22	-0.029	0.05	-0.024	0.039	1101	0.1	-0.128	-0.103	-0.078	-0.029	0.122			1101	-0.348	-0.019	-0.398	-0.189	0.682	0.005	1101	0.129	-1.11	-1.096	-0.242	-0.563	0.307		1101	-0.268	-0.058
	1102	-3.187	0.085	0.097	-0.924	0.079	0.115	1102	0.028	-0.041	-0.065	0.305	-0.211	0.059		1102	0.082	-0.195	-0.017	0.059	-0.021	0.028	1102	0.104	-0.055	-0.151	-0.061	-0.009	0.141			1102	-0.277	-0.663	-0.286	-0.424	-0.245	0.005	1102	0.164	-1.082	-0.996	-0.259	-0.614	0.27		1102	-0.211	-0.069
	1103	-2.594	0.07	0.093	-0.523	0.117	0.129	1103	0.097	-0.017	-0.118	0.207	-0.214	0.06		1103	0.044	-0.205	0.016	0.008	-0.032	0.014	1103	0.064	0.055	-0.049	-0.077	-0.021	0.185			1103	-0.298	-0.711	-0.28	-0.6	-0.445	-0.018	1103	0.18	-1.066	-0.975	-0.23	-0.595	0.294		1103	-0.154	-0.129
	1104	0.517	0.056	0.082	-0.003	0.144	0.109	1104	0.195	0.007	-0.109	0.114	-0.197	0.02		1104	0.027	-0.221	0.033	-0.04	-0.088	0.02	1104	0.028	0.062	-0.037	-0.164	-0.035	0.165			1104	-0.46	-0.588	-0.298	-0.864	-0.395	-0.034	1104	0.164	-1.025	-0.881	-0.307	-0.627	0.304		1104	-0.138	-0.158
	1105	0.461	0.093	0.075	0.463	0.165	0.127	1105	0.053	0.048	-0.075	0.032	-0.188	-0.008		1105	0.041	-0.226	0.047	-0.042	-0.113	0.044	1105	-0.003	-0.041	0.029	-0.196	0.004	0.147			1105	-0.588	-0.72	-0.314	-1.274	-0.42	-0.016	1105	0.11	-1.04	-0.913	-0.288	-0.6	0.314		1105	-0.159	-0.129
	1106	0.317	0.127	0.052	0.367	0.14	0.116	1106	-0.029	0.003	-0.073	-0.04	-0.214	-0.03		1106	0.051	-0.271	0.05	-0.047	-0.123	0.08	1106	0.032	-0.01	0.011	-0.184	0.08	0.182			1106	-0.4	-0.784	-0.364	-1.443	-0.433	0.019	1106	0.116	-1.032	-0.835	-0.269	-0.626	0.323		1106	-0.185	-0.115
	1107	0.411	0.133	0.083	0.477	0.141	0.139	1107	-0.135	-0.018	-0.092	0.069	-0.218	-0.048		1107	0.081	-0.294	0.061	0.003	-0.112	0.102	1107	-0.035	-0.091	0.021	-0.147	0.102	0.183			1107	-0.341	-0.745	-0.408	-1.607	-0.418	0.013	1107	0.106	-1.076	-0.809	-0.247	-0.526	0.317		1107	-0.182	-0.08
	1108	0.597	0.124	0.078	0.167	0.103	0.08	1108	-0.113	-0.091	-0.011	0.089	-0.243	-0.024		1108	0.067	-0.321	0.047	0.001	-0.123	0.092	1108	0.006	0.025	-0.081	-0.091	0.09	0.13			1108	-0.541	-0.732	-0.46	-1.996	-0.344	-0.019	1108	0.057	-0.807	-0.8	-0.202	-0.456	0.28		1108	-0.155	-0.078
	1109	0.642	0.109	0.057	0.139	0.12	0.073	1109	-0.0007819	-0.05	-0.006	0.002	-0.24	-0.024		1109	0.047	-0.287	0.057	-0.037	-0.108	0.068	1109	0.079	-0.054	-0.102	-0.104	-0.006	0.123			1109	-4.445	-0.733	-0.428	-3.235	-0.307	-0.042	1109	0.032	-0.856	-0.896	-0.189	-0.483	0.321		1109	-0.133	-0.064
	1110	0.647	0.075	0.051	0.141	0.11	0.067	1110	0.003	-0.111	-0.079	0.005	-0.246	-0.017		1110	0.023	-0.294	0.044	-0.063	-0.101	0.072	1110	0.112	-0.08	-0.132	-0.114	-0.011	0.144			1110	-5.707	-0.767	-0.457	-3.637	-0.239	-0.037	1110	0.008	-1.085	-0.958	-0.168	-0.584	0.351		1110	-0.194	-0.064
	1111	0.653	0.061	0.063	0.116	0.1	0.063	1111	0.019	-0.194	-0.123	-0.008	-0.242	-0.037		1111	0.029	-0.267	0.044	-0.073	-0.108	0.078	1111	0.065	-0.114	-0.08	-0.134	0.032	0.155			1111	-5.543	-0.734	-0.497	-3.703	-0.226	-0.025	1111	0.018	-1.092	-0.966	-0.175	-0.614	0.403		1111	-0.253	-0.038
	1112	0.592	0.097	0.116	0.059	0.148	0.052	1112	-0.022	-0.154	-0.119	0.041	-0.211	-0.011		1112	0.037	-0.24	0.025	-0.06	-0.11	0.121	1112	0.034	-0.022	-0.149	-0.193	0.078	0.131			1112	-5.127	-0.686	-0.5	-3.683	-0.237	-0.097	1112	0.063	-1.049	-0.914	-0.141	-0.678	0.318		1112	-0.324	-0.058
	1113	0.626	0.114	0.115	0.055	0.181	0.065	1113	-0.07	-0.093	-0.057	0.004	-0.202	0.013		1113	0.061	-0.247	0.048	-0.027	-0.106	0.126	1113	0.02	-0.052	-0.141	-0.168	0.074	0.127			1113	-4.896	-0.655	-0.459	-3.748	-0.26	-0.047	1113	0.02	-1.003	-0.868	-0.093	-0.658	0.238		1113	-0.312	-0.11
	1114	0.585	0.121	0.114	0.055	0.189	0.08	1114	-0.113	-0.052	0.032	0.064	-0.161	-0.017		1114	0.073	-0.244	0.081	-0.018	-0.115	0.158	1114	0.088	-0.01	-0.142	-0.129	0.034	0.143			1114	-4.766	-0.63	-0.455	-3.85	-0.262	-0.072	1114	-0.008	-0.98	-0.83	-0.076	-0.59	0.207		1114	-0.251	-0.1
	1115	0.548	0.095	0.122	0.085	0.143	0.117	1115	-0.04	-0.014	0.068	0.05	-0.227	-0.005		1115	0.056	-0.199	0.085	-0.011	-0.072	0.116	1115	0.081	0.015	-0.097	-0.113	0.004	0.145			1115	-4.873	-0.661	-0.491	-3.958	-0.272	-0.058	1115	-0.02	-1.001	-0.89	-0.094	-0.528	0.203		1115	-0.219	-0.094
	1116	0.477	0.088	0.094	0.451	0.119	0.092	1116	-0.097	-0.095	0.031	0.02	-0.244	-0.063		1116	0.04	-0.141	0.057	-0.021	-0.092	0.086	1116	-0.0002771	0.035	-0.118	-0.128	0.028	0.187			1116	-4.725	-0.716	-0.536	-4.009	-0.267	-0.098	1116	0.04	-1.028	-0.963	-0.181	-0.597	0.246		1116	-0.162	-0.152
	1117	0.486	0.105	0.095	0.418	0.092	0.082	1117	-0.073	-0.125	-0.083	0.06	-0.279	-0.074		1117	0.051	-0.06	0.073	0.027	-0.043	0.104	1117	0.027	0.008	-0.184	-0.124	0.04	0.164			1117	-4.582	-0.752	-0.46	-3.995	-0.279	0.003	1117	0.056	-1.039	-0.976	-0.144	-0.595	0.321		1117	-0.213	-0.138
	1118	0.504	0.114	0.085	0.061	0.108	0.063	1118	0.011	-0.071	-0.122	0.069	-0.229	-0.066		1118	0.033	-0.044	0.073	-0.0004256	-0.064	0.112	1118	0.032	0.023	-0.279	-0.099	0.079	0.127			1118	-4.314	-0.76	-0.421	-3.87	-0.293	0.007	1118	-0.036	-1.024	-0.885	-0.094	-0.525	0.361		1118	-0.219	-0.15
	1119	0.542	0.157	0.076	0.078	0.143	0.104	1119	0.032	0.012	-0.04	0.078	-0.216	-0.023		1119	0.038	-0.077	0.046	-0.02	-0.063	0.086	1119	0.038	-0.012	-0.193	-0.068	0.109	0.094			1119	-3.937	-0.704	-0.374	-3.812	-0.3	0.009	1119	-0.151	-1.018	-0.875	-0.0004078	-0.501	0.302		1119	-0.274	-0.11
	1120	0.56	0.17	0.053	0.11	0.186	0.113	1120	0.011	0.023	-0.063	0.11	-0.193	0.01		1120	0.067	-0.043	0.029	-0.043	-0.038	0.06	1120	0.08	0.111	-0.032	-0.099	0.099	0.118			1120	-3.655	-0.66	-0.387	-3.79	-0.31	0.009	1120	-0.236	-0.995	-0.862	0.066	-0.561	0.279		1120	-0.293	-0.085
	1121	0.646	0.158	0.036	0.091	0.186	0.144	1121	0.105	0.01	0.004	0.058	-0.234	0.024		1121	0.066	-0.035	0.033	-0.044	0.003	0.072	1121	0.115	0.107	0.055	-0.176	0.069	0.139			1121	-3.463	-0.672	-0.374	-3.634	-0.321	0.009	1121	-0.279	-0.942	-0.826	0.103	-0.625	0.294		1121	-0.295	-0.096
	1122	0.667	0.097	0.065	0.136	0.169	0.157	1122	0.098	-0.068	0.02	-0.03	-0.247	0.018		1122	0.084	-0.013	0.059	0.013	0.06	0.081	1122	0.054	0.06	0.001	-0.185	0.045	0.122			1122	-3.605	-0.702	-0.42	-3.704	-0.333	0.007	1122	-0.338	-0.973	-0.842	0.182	-0.647	0.267		1122	-0.271	-0.111
	1123	0.685	0.083	0.129	0.109	0.142	0.205	1123	0.123	-0.078	0.071	-0.012	-0.22	0.054		1123	0.062	-0.016	0.069	-0.008	0.075	0.072	1123	0.072	0.084	-0.15	-0.15	0.009	0.078			1123	-3.565	-0.776	-0.37	-3.635	-0.32	-0.016	1123	-0.368	-0.982	-0.836	0.274	-0.572	0.309		1123	-0.262	-0.101
	1124	0.632	0.081	0.132	0.111	0.122	0.151	1124	0.075	-0.054	0.096	-0.0007971	-0.232	0.067		1124	0.035	-0.006	0.06	-0.046	0.05	0.077	1124	0.111	0.078	-0.168	-0.123	0.015	0.07			1124	-1.973	-0.809	-0.426	-3.363	-0.297	-0.025	1124	-0.423	-1.048	-0.835	0.34	-0.512	0.328		1124	-0.243	-0.119
	1125	0.627	0.081	0.12	0.123	0.139	0.127	1125	-0.032	-0.028	0.062	0.037	-0.238	0.03		1125	0.014	0.014	0.042	-0.036	0.068	0.054	1125	0.095	0.113	-0.231	-0.11	0.107	0.13			1125	-1.757	-0.802	-0.465	-3.238	-0.31	-0.019	1125	-0.394	-1.051	-0.822	0.305	-0.506	0.288		1125	-0.204	-0.116
	1126	0.624	0.052	0.116	0.145	0.16	0.115	1126	-0.031	-0.013	-0.058	0.012	-0.194	-0.058		1126	0.032	0.017	0.022	0.000401	0.095	0.059	1126	0.152	0.045	-0.194	-0.096	0.117	0.159			1126	-1.741	-0.724	-0.488	-3.091	-0.342	-0.024	1126	-0.369	-1.149	-0.86	0.307	-0.528	0.267		1126	-0.208	-0.129
	1127	0.617	0.079	0.11	0.142	0.19	0.092	1127	-0.052	-0.024	-0.094	-0.003	-0.19	-0.091		1127	0.019	0.015	0.023	0.002	0.071	0.056	1127	0.164	-0.034	-0.1	-0.061	0.116	0.116			1127	-1.761	-0.726	-0.489	-2.921	-0.346	-0.017	1127	-0.471	-1.182	-0.883	0.412	-0.552	0.285		1127	-0.234	-0.165
	1128	0.569	0.127	0.125	0.108	0.183	0.111	1128	-0.111	-0.04	-0.166	-0.021	-0.141	-0.098		1128	0.013	-0.01	0.015	-0.016	0.058	0.02	1128	0.163	-0.225	-0.171	-0.123	0.067	0.12			1128	-1.819	-0.717	-0.47	-2.788	-0.303	-0.021	1128	-0.491	-1.103	-0.939	0.422	-0.581	0.34		1128	-0.26	-0.159
	1129	0.56	0.137	0.12	0.054	0.198	0.13	1129	-0.055	-0.04	-0.085	-0.0001584	-0.132	-0.074		1129	0.001	-0.052	0.047	-0.002	0.017	0.023	1129	0.099	-0.219	-0.199	-0.118	0.081	0.152			1129	-1.776	-0.719	-0.476	-2.649	-0.266	-0.024	1129	-0.581	-1.049	-0.903	-0.083	-0.551	0.364		1129	-0.329	-0.136
	1130	0.6	0.119	0.078	0.11	0.162	0.151	1130	-0.024	-0.033	-0.097	-0.072	-0.186	-0.043		1130	0.028	-0.075	0.032	-0.018	0.005	0.017	1130	0.121	-0.066	-0.234	-0.149	0.043	0.154			1130	-1	-0.741	-0.54	-2.386	-0.266	-0.069	1130	-0.61	-0.707	-0.933	-0.028	-0.491	0.392		1130	-0.37	-0.118
	1131	0.576	0.1	0.088	0.043	0.156	0.169	1131	-0.032	-0.031	-0.146	-0.054	-0.211	-0.038		1131	0.034	-0.058	0.025	-0.04	0.018	0.033	1131	0.151	0.048	-0.153	-0.137	0.017	0.173			1131	-0.842	-0.721	-0.534	-2.178	-0.265	-0.072	1131	0.037	-0.965	-0.924	0.687	-0.529	0.361		1131	-0.268	-0.138
	1132	0.547	0.117	0.088	0.068	0.147	0.152	1132	0.014	-0.021	-0.145	-0.042	-0.22	-0.064		1132	0.031	-0.045	0.031	-0.082	0.025	0.064	1132	0.114	0.062	-0.111	-0.095	-0.014	0.149			1132	-0.911	-0.684	-0.501	-2.104	-0.323	-0.076	1132	0.066	-0.934	-0.857	0.701	-0.55	0.288		1132	-0.294	-0.13
	1133	0.523	0.095	0.129	0.043	0.13	0.118	1133	-0.006	-0.074	-0.091	-0.059	-0.251	-0.026		1133	0.022	-0.021	0.023	-0.056	0.018	0.057	1133	0.092	0.012	-0.042	-0.069	-0.031	0.128			1133	-0.921	-0.693	-0.515	-1.926	-0.332	-0.086	1133	0.02	-0.949	-0.859	0.684	-0.618	0.276		1133	-0.297	-0.125
	1134	0.532	0.074	0.133	0.068	0.16	0.099	1134	0.048	-0.047	-0.045	-0.076	-0.228	-0.032		1134	0.033	-0.012	0.034	-0.052	0.002	0.058	1134	0.03	0.042	0.006	-0.069	-0.009	0.088			1134	-0.902	-0.695	-0.403	-1.717	-0.336	-0.032	1134	-0.756	-0.933	-0.91	0.093	-0.627	0.252		1134	-0.273	-0.095
	1135	0.544	0.09	0.089	0.104	0.225	0.061	1135	0.058	0.012	0.049	-0.057	-0.231	-0.075		1135	0.011	-0.032	0.037	-0.045	0.003	0.048	1135	0.048	0.02	0.027	-0.096	0.022	0.124			1135	-0.836	-0.657	-0.413	-1.502	-0.338	-0.032	1135	-0.139	-0.979	-0.918	0.818	-0.629	0.261		1135	-0.228	-0.156
	1136	0.589	0.129	0.045	0.089	0.229	0.069	1136	0.038	-0.014	0.111	-0.067	-0.205	-0.048		1136	0.051	-0.031	0.04	-0.014	0.029	0.049	1136	0.066	0.046	-0.031	-0.11	0.089	0.157			1136	-0.568	-0.672	-0.368	-1.317	-0.356	-0.043	1136	-0.237	-1.018	-0.944	0.972	-0.616	0.283		1136	-0.225	-0.127
	1137	0.622	0.136	0.069	0.139	0.241	0.136	1137	-0.05	-0.083	0.045	-0.154	-0.22	-0.051		1137	0.086	-0.043	0.06	-0.004	0.069	0.087	1137	0.065	-0.022	-0.072	-0.093	0.107	0.156			1137	-0.601	-0.705	-0.341	-1.098	-0.324	-0.038	1137	-0.295	-1.121	-0.843	1.105	-0.575	0.297		1137	-0.183	-0.143
	1138	0.608	0.112	0.102	0.123	0.223	0.171	1138	0.018	-0.18	-0.026	-0.14	-0.289	-0.04		1138	0.055	-0.008	0.09	-0.03	0.094	0.114	1138	0.074	0.137	-0.117	-0.121	0.112	0.086			1138	-0.626	-0.766	-0.326	-0.807	-0.285	-0.054	1138	-0.411	-1.164	-0.785	1.235	-0.615	0.309		1138	-0.178	-0.078
	1139	0.585	0.092	0.11	0.08	0.197	0.171	1139	0.008	-0.201	-0.066	-0.13	-0.311	-0.005		1139	0.026	-0.016	0.074	-0.052	0.081	0.09	1139	0.105	0.241	-0.027	-0.118	0.116	0.053			1139	-0.792	-0.79	-0.403	-0.702	-0.281	-0.022	1139	-0.449	-1.149	-0.739	1.295	-0.614	0.376		1139	-0.23	-0.07
	1140	0.652	0.075	0.103	0.088	0.16	0.144	1140	0.001	-0.135	-0.034	-0.069	-0.298	0.021		1140	-0.005	0.018	0.051	-0.08	0.066	0.046	1140	0.098	0.22	-0.013	-0.147	0.088	0.032			1140	-0.632	-0.755	-0.461	-0.492	-0.279	-0.016	1140	-0.54	-1.131	-0.804	0.722	-0.534	0.374		1140	-0.241	-0.068
	1141	0.243	0.06	0.078	0.631	0.133	0.113	1141	-0.004	-0.126	0.022	-0.006	-0.238	0.045		1141	0.009	-0.0008732	-0.004	-0.067	0.059	0.031	1141	0.031	0.261	-0.07	-0.142	0.061	0.044			1141	-0.571	-0.745	-0.489	-0.317	-0.277	-0.021	1141	-0.5	-1.089	-0.913	1.364	-0.518	0.332		1141	-0.265	-0.068
	1142	0.617	0.059	0.082	0.098	0.14	0.079	1142	0.055	-0.132	0.06	-0.077	-0.213	-0.003		1142	0.013	-0.019	-0.009	-0.031	0.053	0.02	1142	-0.003	0.168	-0.096	-0.172	0.048	0.056			1142	-0.427	-0.708	-0.431	-0.045	-0.3	-0.028	1142	-0.515	-1.058	-0.934	0.735	-0.532	0.226		1142	-0.201	-0.106
	1143	0.584	0.064	0.069	0.096	0.161	0.098	1143	0.006	-0.197	0.064	-0.036	-0.185	-0.017		1143	-0.006	-0.041	-0.023	-0.038	0.044	0.035	1143	-0.027	0.085	-0.142	-0.173	0.023	0.082			1143	-0.484	-0.688	-0.368	0.071	-0.33	-0.039	1143	-0.599	-1.047	-0.919	0.783	-0.588	0.187		1143	-0.203	-0.105
	1144	0.594	0.085	0.062	0.049	0.175	0.096	1144	0.098	-0.168	-0.061	-0.121	-0.128	-0.049		1144	-0.024	-0.045	-0.035	-0.045	0.014	0.022	1144	0.044	0.147	-0.167	-0.157	0.04	0.094			1144	-0.58	-0.719	-0.341	0.356	-0.341	-0.038	1144	-0.651	-1.079	-0.869	0.81	-0.56	0.146		1144	-0.232	-0.157
	1145	0.557	0.121	0.088	0.069	0.19	0.13	1145	0.053	-0.054	-0.111	-0.114	-0.121	-0.034		1145	-0.007	-0.085	-0.009	-0.051	-0.011	0.033	1145	0.05	0.125	-0.149	-0.119	0.071	0.084			1145	-0.383	-0.723	-0.312	1.115	-0.336	-0.035	1145	-0.566	-1.1	-0.868	0.647	-0.626	0.231		1145	-0.24	-0.157
	1146	0.533	0.128	0.126	0.08	0.139	0.118	1146	0.218	-0.003	-0.038	-0.091	-0.176	-0.012		1146	-0.006	-0.059	-0.027	-0.028	-0.014	0.029	1146	0.055	-0.004	-0.031	-0.087	0.064	0.119			1146	0.154	-0.786	-0.342	1.583	-0.319	-0.042	1146	-0.249	-1.162	-0.902	0.979	-0.608	0.306		1146	-0.267	-0.132
	1147	0.546	0.071	0.14	0.03	0.082	0.148	1147	0.211	-0.016	-0.054	0.002	-0.268	-0.004		1147	0.041	-0.066	-0.005	-0.012	0.027	0.051	1147	0.083	0.054	-0.027	-0.096	0.081	0.141			1147	0.398	-0.796	-0.36	1.727	-0.285	-0.035	1147	-0.041	-1.17	-0.963	0.801	-0.613	0.338		1147	-0.252	-0.126
	1148	0.577	0.067	0.145	0.044	0.095	0.146	1148	0.287	-0.147	-0.115	0.041	-0.301	-0.039		1148	0.044	-0.077	0.002	-0.038	0.033	0.065	1148	0.204	0.116	-0.089	-0.058	0.116	0.126			1148	0.506	-0.823	-0.453	1.841	-0.266	-0.025	1148	0.076	-1.193	-0.944	0.753	-0.556	0.347		1148	-0.258	-0.122
	1149	0.578	0.09	0.094	0.045	0.129	0.125	1149	0.119	-0.212	-0.101	-0.051	-0.244	-0.093		1149	0.036	-0.057	0.029	-0.027	0.019	0.044	1149	0.15	0.215	-0.104	-0.075	0.082	0.085			1149	0.528	-0.788	-0.453	1.787	-0.258	-0.033	1149	-0.032	-1.191	-0.94	0.87	-0.519	0.333		1149	-0.241	-0.18
	1150	0.595	0.074	0.103	0.083	0.12	0.121	1150	0.094	-0.228	-0.104	-0.007	-0.198	-0.1		1150	0.012	-0.03	0.043	-0.042	0.024	0.072	1150	0.149	0.158	-0.147	-0.087	0.044	0.071			1150	0.669	-0.766	-0.479	1.836	-0.304	0.006	1150	-0.028	-0.928	-0.869	0.82	-0.497	0.316		1150	-0.304	-0.161
	1151	0.61	0.143	0.056	0.097	0.137	0.117	1151	-0.099	-0.165	-0.116	0.0003636	-0.222	-0.05		1151	0.023	0.009	0.05	-0.045	0.069	0.087	1151	0.131	0.162	-0.134	-0.063	0.068	0.061			1151	0.663	-0.759	-0.484	1.85	-0.307	0.003	1151	-0.014	-1.163	-0.812	0.773	-0.521	0.268		1151	-0.31	-0.143
	1152	0.604	0.131	0.06	-0.0004983	0.16	0.149	1152	-0.146	-0.223	-0.148	-0.045	-0.28	-0.014		1152	0.044	-0.006	0.044	-0.038	0.076	0.08	1152	0.185	0.137	-0.108	-0.075	0.116	0.106			1152	0.57	-0.773	-0.502	1.853	-0.326	-0.066	1152	0.083	-1.168	-0.736	0.678	-0.571	0.263		1152	-0.307	-0.127
	1153	0.535	0.1	0.079	-0.019	0.167	0.17	1153	-0.088	-0.17	-0.041	-0.084	-0.307	0.038		1153	0.037	-0.016	-0.001	-0.023	0.101	0.072	1153	0.101	0.067	-0.155	-0.123	0.109	0.11			1153	0.625	-0.773	-0.507	1.809	-0.359	-0.092	1153	0.116	-1.15	-0.775	0.62	-0.605	0.337		1153	-0.293	-0.102
	1154	0.576	0.075	0.103	-0.019	0.167	0.144	1154	-0.102	-0.086	-0.018	-0.078	-0.31	0.081		1154	0.03	-0.015	0.002	-0.005	0.089	0.028	1154	0.036	0.01	-0.142	-0.211	0.082	0.137			1154	0.628	-0.776	-0.451	1.743	-0.313	-0.026	1154	0.051	-1.122	-0.882	0.657	-0.552	0.345		1154	-0.24	-0.071
	1155	0.553	0.115	0.09	-0.016	0.192	0.113	1155	-0.054	-0.08	-0.075	-0.065	-0.302	0.097		1155	0.053	-0.017	0.022	-0.04	0.106	0.039	1155	-0.024	-0.032	-0.085	-0.214	0.051	0.137			1155	0.727	-0.728	-0.484	1.696	-0.293	-0.038	1155	0.031	-0.804	-0.888	0.714	-0.493	0.329		1155	-0.234	-0.096
	1156	0.59	0.113	0.047	0.055	0.172	0.095	1156	-0.083	-0.106	-0.042	0.000747	-0.265	0.055		1156	0.029	0.014	0.063	-0.066	0.099	0.042	1156	0.07	0.028	-0.143	-0.177	0.013	0.14			1156	0.617	-0.698	-0.447	1.661	-0.313	-0.03	1156	-0.007	-0.822	-0.887	0.822	-0.491	0.293		1156	-0.227	-0.128
	1157	0.567	0.131	0.04	0.093	0.163	0.091	1157	-0.105	-0.105	-0.024	-0.058	-0.302	-0.015		1157	-0.001	-0.008	0.061	-0.08	0.07	0.051	1157	0.13	0.079	-0.079	-0.135	0.067	0.119			1157	0.554	-0.682	-0.401	1.632	-0.337	-0.043	1157	0.034	-1.133	-0.897	0.82	-0.524	0.293		1157	-0.27	-0.119
	1158	0.516	0.157	0.028	0.09	0.148	0.073	1158	-0.236	-0.104	-0.063	-0.115	-0.294	-0.059		1158	0.013	-0.047	0.066	-0.033	0.023	0.032	1158	0.141	0.16	-0.1	-0.108	0.08	0.095			1158	0.493	-0.713	-0.34	1.517	-0.332	-0.074	1158	0.063	-1.09	-0.827	0.794	-0.597	0.288		1158	-0.287	-0.112
	1159	0.499	0.156	-0.015	0.494	0.163	0.085	1159	-0.279	-0.042	-0.052	-0.07	-0.304	-0.038		1159	0.0008568	-0.059	0.092	-0.023	-0.017	0.047	1159	0.038	0.19	-0.103	-0.136	0.122	0.112			1159	0.554	-0.775	-0.31	1.568	-0.314	-0.094	1159	0.023	-1.086	-0.826	0.795	-0.602	0.315		1159	-0.231	-0.094
	1160	0.537	0.131	0.005	0.069	0.134	0.115	1160	-0.138	-0.112	-0.089	-0.084	-0.32	-0.013		1160	-0.006	-0.063	0.092	-0.032	0.016	0.05	1160	0.003	0.192	-0.052	-0.15	0.12	0.118			1160	0.667	-0.784	-0.296	1.574	-0.307	-0.071	1160	0.005	-1.099	-0.823	0.779	-0.646	0.34		1160	-0.207	-0.084
	1161	0.561	0.112	0.011	0.129	0.134	0.147	1161	-0.005	-0.049	-0.105	-0.067	-0.293	-0.032		1161	-0.002	-0.044	0.063	-0.076	0.067	0.064	1161	-0.058	0.115	-0.141	-0.162	0.144	0.093			1161	0.594	-0.875	-0.353	1.634	-0.304	-0.045	1161	-0.0009439	-1.089	-0.887	0.747	-0.624	0.278		1161	-0.136	-0.078
	1162	0.19	0.115	0.073	0.517	0.148	0.149	1162	-0.071	-0.114	-0.165	-0.108	-0.232	-0.051		1162	0.024	-0.056	0.024	-0.039	0.093	0.036	1162	-0.101	0.0001669	-0.097	-0.15	0.104	0.067			1162	0.54	-0.897	-0.404	1.667	-0.308	-0.027	1162	0.021	-1.087	-0.868	0.733	-0.628	0.26		1162	-0.159	-0.104
	1163	0.553	0.114	0.093	0.056	0.139	0.146	1163	-0.163	-0.164	-0.09	-0.098	-0.249	-0.008		1163	0.045	-0.09	-0.006	-0.043	0.045	0.039	1163	-0.09	-0.006	-0.053	-0.129	0.1	0.092			1163	0.471	-0.866	-0.416	1.588	-0.32	-0.016	1163	-0.04	-1.075	-0.853	0.773	-0.619	0.318		1163	-0.16	-0.107
	1164	0.566	0.074	0.044	0.074	0.163	0.154	1164	-0.141	-0.118	-0.061	-0.02	-0.195	-0.015		1164	0.042	-0.096	-0.045	-0.012	0.047	0.032	1164	-0.092	-0.1	-0.058	-0.137	0.054	0.152			1164	0.553	-0.84	-0.386	1.642	-0.306	-0.003	1164	-0.073	-1.087	-0.868	0.795	-0.62	0.385		1164	-0.154	-0.109
	1165	0.635	0.054	0.02	0.082	0.167	0.098	1165	-0.13	-0.065	0.024	-0.022	-0.216	-0.047		1165	0.04	-0.078	-0.048	-0.0004211	0.059	0.05	1165	-0.024	-0.138	-0.079	-0.113	0.048	0.156			1165	0.426	-0.831	-0.478	1.561	-0.298	-0.013	1165	-0.021	-1.068	-0.906	0.777	-0.649	0.364		1165	-0.151	-0.123
	1166	0.201	0.08	0.002	0.577	0.17	0.051	1166	-0.154	-0.082	0.019	-0.09	-0.177	-0.103		1166	0.062	-0.035	-0.014	-0.018	0.086	0.074	1166	0.001	-0.128	-0.112	-0.14	0.079	0.117			1166	0.438	-0.811	-0.509	1.566	-0.286	-0.096	1166	0.074	-1.08	-0.921	0.705	-0.659	0.318		1166	-0.139	-0.144
	1167	0.173	0.116	0.034	0.587	0.187	0.042	1167	-0.197	-0.044	0.011	-0.013	-0.179	-0.091		1167	0.1	-0.006	0.004	-0.065	0.089	0.082	1167	-0.039	-0.034	-0.175	-0.143	0.103	0.114			1167	0.488	-0.726	-0.52	1.546	-0.314	-0.096	1167	0.074	-1.065	-0.873	0.692	-0.677	0.222		1167	-0.218	-0.171
	1168	0.17	0.139	0.075	0.536	0.181	0.112	1168	-0.166	-0.067	-0.033	0.037	-0.149	-0.044		1168	0.094	-0.019	-0.019	-0.063	0.069	0.06	1168	0.015	0.037	-0.108	-0.151	0.099	0.093			1168	0.545	-0.689	-0.492	1.606	-0.332	-0.025	1168	0.055	-1.032	-0.895	0.725	-0.636	0.277		1168	-0.305	-0.126
	1169	0.564	0.112	0.104	0.14	0.125	0.177	1169	-0.065	-0.126	0.005	0.02	-0.204	0.067		1169	0.074	-0.061	-0.015	-0.064	0.007	0.063	1169	0.007	-0.001	-0.13	-0.155	0.019	0.064			1169	0.463	-0.689	-0.486	1.506	-0.375	-0.022	1169	0.025	-1.105	-0.899	0.835	-0.577	0.294		1169	-0.298	-0.142
	1170	0.594	0.075	0.124	0.137	0.118	0.149	1170	-0.302	-0.204	-0.005	0.01	-0.275	0.068		1170	0.082	-0.062	0.044	-0.037	0.031	0.079	1170	-0.041	0.063	-0.101	-0.213	-0.047	0.079			1170	0.483	-0.724	-0.426	1.525	-0.364	-0.002	1170	-0.01	-1.165	-0.891	0.905	-0.553	0.405		1170	-0.284	-0.092
	1171	0.546	0.055	0.128	0.047	0.134	0.098	1171	-0.156	-0.148	0.007	0.022	-0.285	0.045		1171	0.066	-0.059	0.089	-0.051	0.077	0.103	1171	-0.021	0.019	-0.076	-0.219	0.016	0.1			1171	0.477	-0.771	-0.441	1.599	-0.361	-0.009	1171	0.021	-1.121	-0.893	0.877	-0.571	0.421		1171	-0.222	-0.099
	1172	0.563	0.058	0.134	-0.024	0.164	0.08	1172	-0.136	-0.078	-0.084	-0.037	-0.318	0.021		1172	0.07	-0.019	0.075	-0.043	0.123	0.114	1172	-0.082	0.046	-0.076	-0.211	0.056	0.123			1172	0.474	-0.828	-0.364	1.603	-0.354	-0.01	1172	-0.013	-1.007	-0.917	0.87	-0.556	0.326		1172	-0.229	-0.086
	1173	0.472	0.072	0.116	0.377	0.144	0.083	1173	-0.13	-0.029	-0.094	-0.097	-0.263	-0.019		1173	0.041	-0.004	0.065	-0.063	0.066	0.117	1173	0.047	-0.061	-0.127	-0.11	0.124	0.119			1173	0.403	-0.795	-0.38	1.59	-0.342	0.01	1173	-0.008	-0.999	-0.923	0.826	-0.553	0.148		1173	-0.203	-0.108
	1174	0.506	0.101	0.092	-0.085	0.166	0.098	1174	-0.075	-0.059	-0.125	-0.124	-0.27	-0.041		1174	0.029	-0.012	0.036	-0.051	0.005	0.075	1174	0.051	-0.025	-0.092	-0.064	0.107	0.118			1174	0.383	-0.829	-0.375	1.59	-0.321	0.026	1174	-0.061	-1.077	-0.932	0.847	-0.534	0.092		1174	-0.252	-0.147
	1175	0.44	0.126	0.069	0.384	0.142	0.07	1175	0.039	-0.097	-0.056	-0.076	-0.249	-0.033		1175	0.024	-0.011	0.034	-0.007	-0.049	0.074	1175	0.164	0.009	-0.121	-0.019	0.096	0.122			1175	0.409	-0.803	-0.384	1.602	-0.338	-0.0009838	1175	-0.09	-1.126	-0.859	0.862	-0.53	0.155		1175	-0.287	-0.152
	1176	0.463	0.128	0.058	0.452	0.155	0.124	1176	-0.051	-0.108	-0.046	-0.056	-0.245	0.004		1176	0.019	-0.002	0.02	0.007	-0.011	0.083	1176	0.115	0.023	-0.196	-0.073	0.065	0.127			1176	0.539	-0.787	-0.332	1.641	-0.377	-0.049	1176	-0.113	-0.85	-0.812	0.887	-0.481	0.223		1176	-0.269	-0.12
	1177	0.538	0.099	0.085	0.084	0.135	0.153	1177	-0.107	-0.159	-0.012	-0.027	-0.303	0.074		1177	-0.003	-0.012	0.049	-0.005	-0.003	0.07	1177	0.064	0.096	-0.145	-0.057	0.067	0.172			1177	0.602	-0.736	-0.344	1.596	-0.371	-0.061	1177	-0.081	-1.061	-0.799	0.911	-0.502	0.287		1177	-0.313	-0.087
	1178	0.577	0.069	0.073	0.109	0.129	0.16	1178	-0.117	-0.145	0.047	-0.096	-0.318	0.076		1178	-0.045	-0.014	0.034	-0.043	0.034	0.044	1178	0.034	0.005	-0.182	-0.087	0.091	0.159			1178	0.245	-0.702	-0.357	1.468	-0.343	-0.082	1178	-0.016	-0.81	-0.811	0.835	-0.476	0.272		1178	-0.276	-0.061
	1179	0.563	0.08	0.09	0.062	0.118	0.124	1179	-0.101	-0.151	-0.04	-0.142	-0.331	0.05		1179	-0.047	-0.049	0.018	-0.036	0.048	0.052	1179	0.095	-0.032	-0.067	-0.072	0.089	0.121			1179	0.291	-0.751	-0.369	1.434	-0.339	-0.063	1179	-0.014	-1.183	-0.851	0.77	-0.536	0.232		1179	-0.31	-0.11
	1180	0.559	0.06	0.104	0.064	0.07	0.128	1180	-0.004	-0.184	-0.081	-0.15	-0.283	-0.044		1180	-0.003	-0.07	-0.037	-0.056	0.063	0.025	1180	0.208	0.055	-0.08	-0.078	0.087	0.138			1180	0.334	-0.802	-0.407	1.464	-0.32	-0.036	1180	-0.059	-1.245	-0.851	0.746	-0.517	0.24		1180	-0.287	-0.154
	1181	0.5	0.055	0.096	0.048	0.072	0.126	1181	-0.027	-0.142	-0.207	-0.101	-0.28	-0.122		1181	0.008	-0.058	-0.038	-0.039	0.082	0.023	1181	0.202	0.07	-0.045	-0.121	0.073	0.165			1181	0.616	-0.863	-0.461	1.584	-0.329	0.0005408	1181	-0.093	-1.167	-0.885	0.786	-0.582	0.283		1181	-0.325	-0.146
	1182	0.505	0.076	0.097	0.015	0.145	0.186	1182	-0.159	-0.121	-0.12	-0.126	-0.287	-0.102		1182	0.024	-0.015	0.008	-0.021	0.103	0.03	1182	0.071	0.049	-0.042	-0.14	0.075	0.143			1182	0.612	-0.862	-0.493	1.608	-0.353	-0.012	1182	-0.077	-1.13	-0.932	0.86	-0.565	0.291		1182	-0.337	-0.116
	1183	0.56	0.093	0.057	-0.032	0.189	0.155	1183	-0.096	-0.043	-0.116	-0.076	-0.265	-0.087		1183	0.012	-0.02	0.011	-0.028	0.078	0.011	1183	-0.039	-0.033	-0.101	-0.151	0.065	0.1			1183	0.549	-0.865	-0.506	1.591	-0.33	-0.111	1183	-0.107	-1.108	-0.945	0.917	-0.551	0.273		1183	-0.233	-0.079
	1184	0.586	0.102	0.057	0.036	0.215	0.152	1184	-0.126	-0.019	-0.12	-0.056	-0.273	-0.055		1184	0.05	0.013	0.008	0.001	0.069	0.026	1184	-0.133	-0.013	-0.153	-0.147	0.089	0.126			1184	0.458	-0.782	-0.489	1.514	-0.322	-0.042	1184	-0.05	-0.84	-0.994	0.856	-0.48	0.286		1184	-0.143	-0.098
	1185	0.539	0.071	0.029	0.088	0.147	0.129	1185	0.038	-0.028	-0.083	-0.014	-0.194	-0.051		1185	0.074	0.059	-0.016	-0.004	0.056	0.031	1185	-0.026	0.07	-0.172	-0.124	0.036	0.178			1185	0.403	-0.734	-0.513	1.502	-0.314	-0.101	1185	-0.055	-1.133	-0.993	0.876	-0.515	0.318		1185	-0.102	-0.137
	1186	0.152	0.073	0.02	0.525	0.125	0.128	1186	0.084	-0.06	-0.055	-0.03	-0.136	-0.03		1186	0.074	0.037	0.013	-0.006	0.096	0.024	1186	0.046	0.025	-0.097	-0.09	-0.015	0.144			1186	0.166	-0.679	-0.54	1.461	-0.348	-0.073	1186	-0.049	-1.161	-1.025	0.836	-0.544	0.39		1186	-0.16	-0.117
	1187	0.531	0.073	0.039	0.107	0.086	0.115	1187	0.113	-0.068	-0.053	-0.044	-0.122	-0.008		1187	0.06	0.005	-0.02	-0.027	0.063	0.019	1187	0.127	0.179	-0.028	-0.083	0.006	0.125			1187	0.608	-0.762	-0.557	1.567	-0.338	-0.07	1187	-0.042	-1.098	-0.918	0.852	-0.583	0.361		1187	-0.19	-0.114
	1188	0.569	0.08	0.09	0.066	0.106	0.171	1188	0.042	-0.076	-0.057	-0.059	-0.12	-0.014		1188	0.052	-0.052	-0.026	-0.028	0.051	0.008	1188	0.084	0.183	0.059	-0.061	0.001	0.091			1188	0.557	-0.792	-0.537	1.561	-0.34	-0.092	1188	-0.013	-1.073	-0.917	0.788	-0.563	0.401		1188	-0.191	-0.132
	1189	0.639	0.087	0.101	0.076	0.129	0.184	1189	0.059	-0.021	-0.014	-0.069	-0.143	-0.037		1189	0.049	-0.048	-0.021	-0.03	0.026	0.03	1189	0.084	0.193	0.102	-0.084	0.101	0.112			1189	0.185	-0.919	-0.594	1.479	-0.294	-0.098	1189	0.004	-1.054	-0.995	0.793	-0.614	0.478		1189	-0.155	-0.157
	1190	0.582	0.105	0.084	0.051	0.141	0.179	1190	-0.043	-0.044	-0.059	-0.105	-0.136	-0.054		1190	0.048	-0.053	0.006	-0.011	0.013	0.05	1190	0.039	0.06	-0.013	-0.146	0.098	0.111			1190	0.498	-0.847	-0.483	1.509	-0.307	-0.032	1190	-0.017	-1.129	-1.043	0.761	-0.636	0.477		1190	-0.185	-0.158
	1191	0.559	0.121	0.108	0.002	0.124	0.155	1191	-0.106	-0.039	-0.092	-0.149	-0.104	-0.018		1191	0.028	-0.03	0.041	-0.025	0.046	0.092	1191	0.004	0.043	-0.056	-0.182	0.151	0.122			1191	0.467	-0.832	-0.447	1.564	-0.305	-0.032	1191	-0.045	-1.14	-0.999	0.829	-0.649	0.374		1191	-0.188	-0.159
	1192	0.129	0.104	0.109	0.541	0.092	0.182	1192	-0.019	-0.017	-0.164	-0.087	-0.101	0.043		1192	0.041	-0.002	0.051	-0.042	0.057	0.092	1192	0.07	0.035	-0.113	-0.165	0.122	0.14			1192	0.589	-0.758	-0.315	1.668	-0.336	-0.017	1192	-0.125	-1.105	-0.914	0.846	-0.633	0.254		1192	-0.211	-0.133
	1193	0.128	0.085	0.145	0.535	0.088	0.168	1193	-0.002	-0.081	-0.122	-0.046	-0.15	0.068		1193	0.076	-0.01	0.06	-0.055	0.033	0.089	1193	0.101	0.1	-0.18	-0.145	0.129	0.175			1193	0.551	-0.74	-0.343	1.645	-0.337	-0.037	1193	-0.148	-1.072	-0.806	0.883	-0.69	0.163		1193	-0.237	-0.082
	1194	0.111	0.078	0.14	0.54	0.14	0.198	1194	0.168	-0.132	-0.062	-0.055	-0.257	0.064		1194	0.05	-0.049	0.064	-0.047	0.02	0.083	1194	0.058	0.114	-0.134	-0.118	0.063	0.178			1194	0.459	-0.781	-0.377	1.55	-0.369	-0.033	1194	-0.106	-1.016	-0.719	0.827	-0.682	0.221		1194	-0.213	-0.076
	1195	0.137	0.106	0.127	0.526	0.112	0.166	1195	0.076	-0.097	0.033	-0.127	-0.278	0.006		1195	0.04	-0.079	0.047	-0.03	0.032	0.077	1195	-0.027	0.047	-0.19	-0.086	0.066	0.165			1195	0.343	-0.77	-0.362	1.542	-0.389	-0.024	1195	-0.05	-1.019	-0.779	0.77	-0.625	0.256		1195	-0.184	-0.104
	1196	0.548	0.083	0.069	0.036	0.075	0.128	1196	0.05	0.002	-0.058	-0.117	-0.273	-0.024		1196	0.013	-0.094	0.026	-0.025	0.042	0.043	1196	-0.127	-0.002	-0.236	-0.068	0.088	0.164			1196	0.394	-0.772	-0.327	1.536	-0.407	-0.03	1196	-0.045	-1.076	-0.876	0.783	-0.565	0.286		1196	-0.168	-0.128
	1197	0.561	0.064	-0.009	0.021	0.073	0.114	1197	-0.023	-0.052	-0.105	-0.107	-0.228	-0.05		1197	0.013	-0.096	0.002	-0.002	0.071	0.038	1197	-0.153	-0.009	-0.228	-0.045	0.137	0.101			1197	0.368	-0.766	-0.319	1.53	-0.389	-0.017	1197	-0.079	-1.133	-0.809	0.766	-0.558	0.206		1197	-0.192	-0.133
	1198	0.587	0.047	0.011	-0.0005121	0.085	0.088	1198	-0.076	-0.135	-0.061	-0.089	-0.184	-0.008		1198	-0.011	-0.066	-0.024	-0.021	0.079	0.003	1198	-0.141	0.014	-0.208	-0.084	0.156	0.071			1198	0.394	-0.771	-0.334	1.525	-0.382	-0.009	1198	-0.074	-1.069	-0.817	0.82	-0.584	0.207		1198	-0.232	-0.145
	1199	0.612	0.071	0.053	0.041	0.122	0.082	1199	-0.087	-0.07	-0.033	-0.141	-0.211	-0.048		1199	0.007	-0.078	-0.048	-0.068	0.038	-0.005	1199	0.006	-0.025	-0.153	-0.093	0.11	0.064			1199	0.369	-0.719	-0.4	1.547	-0.377	-0.001	1199	-0.077	-1.012	-0.834	0.832	-0.585	0.238		1199	-0.211	-0.15
	1200	0.544	0.082	0.073	0.085	0.156	0.061	1200	-0.084	-0.096	-0.036	-0.066	-0.304	-0.041		1200	0.045	-0.07	-0.047	-0.061	-0.008	-0.029	1200	0.006	-0.034	-0.182	-0.097	0.093	0.117			1200	0.345	-0.676	-0.405	1.552	-0.383	0.001	1200	-0.072	-0.987	-0.793	0.874	-0.617	0.292		1200	-0.164	-0.138
	1201	0.568	0.101	0.048	0.113	0.175	0.068	1201	-0.04	-0.059	-0.122	-0.018	-0.318	-0.014		1201	0.07	-0.087	-0.025	-0.074	-0.032	-0.019	1201	0.152	-0.019	-0.174	-0.001	0.07	0.155			1201	0.318	-0.688	-0.399	1.565	-0.366	0.007	1201	-0.036	-1.035	-0.778	0.888	-0.663	0.323		1201	-0.178	-0.142
[truncated: 69 more columns]

## Sheet: Etroplus_max_displacement
Etroplus canarensis		0°, shakers are driven in phase			ROI = region of interest		LM = "landmark"		pixel size: 3.67 µm (ID19)			all dB values are given in "re 1 µPa"
Lapillus		180°, shakers are driven out of phase
	step 2	step 3	step 4			step 2	step 3	step 4
ECS2018-9-0°	177.2 dB	170.7 dB	164.3 dB	[µm]	180°	155.4 dB	151.1 dB	146.2 dB	[µm]		ECS2018-9-0°	177.2 dB	170.7 dB	164.3 dB	[µm]	180°	155.4 dB	151.1 dB	146.2 dB	[µm]		ECS2018-10-0°	155.4 dB	151.1 dB	146.2 dB	[µm]	180°	155.4 dB	151.1 dB	146.2 dB	[µm]
displacement dorsoventral axis	3.592	2.028	1.136	4.16912		not evaluable due to scatter	0.406	0.274	1.00558		displacement rostrocaudal axis	9.87	4.639	2.385	8.75295		1.314	0.632	0.31	1.1377		displacement mediolateral axis	10.472	5.481	2.017	7.40239		0.583	0.359	0.211	0.77437
fish in lateral view	3.79	2.26	1.031	3.78377			0.397	0.291	1.06797		fish in lateral view	9.97	4.903	2.421	8.88507		1.348	0.576	0.321	1.17807		fish in dorsal view	10.721	5.534	2.048	7.51616		0.565	0.347	0.21	0.7707
ROI: LM6	3.608	2.261	1.074	3.94158			0.418	0.249	0.91383		ROI: LM6	9.58	4.761	2.317	8.50339		1.248	0.654	0.31	1.1377		ROI: LM10	10.89	5.522	2.04	7.4868		0.569	0.352	0.174	0.63858
	3.794	2.223	1.031	3.78377			0.41	0.282	1.03494			9.88	4.771	2.391	8.77497		1.333	0.615	0.362	1.32854			10.662	5.583	2.076	7.61892		0.571	0.358	0.187	0.68629
	3.625	2.312	1.232	4.52144			0.428	0.262	0.96154			10.44	4.754	2.357	8.65019		1.339	0.43	0.352	1.29184			10.741	5.625	2.104	7.72168		0.547	0.367	0.205	0.75235
	3.806	2.364	1.01	3.7067			0.406	0.242	0.88814			9.97	4.909	2.348	8.61716		1.325	0.597	0.327	1.20009			10.678	5.389	2.095	7.68865		0.559	0.318	0.21	0.7707
	3.791	2.284	1.102	4.04434			0.453	0.359	1.31753			10.48	5.03	2.393	8.78231		1.293	0.622	0.386	1.41662			10.722	5.583	2.057	7.54919		0.57	0.337	0.205	0.75235
	3.918	2.323	1.217	4.46639			0.331	0.306	1.12302			10.45	4.899	2.272	8.33824		1.263	0.572	0.33	1.2111			10.832	5.557	2.113	7.75471		0.577	0.333	0.188	0.68996
	3.932	2.328	1.101	4.04067			0.421	0.282	1.03494			10.53	4.982	2.26	8.2942		1.306	0.625	0.326	1.19642			10.967	5.351	2.64	9.6888		0.586	0.336	0.219	0.80373
	3.826	2.277	1.114	4.08838			0.387	0.318	1.16706			10.41	4.876	2.344	8.60248		1.375	0.622	0.37	1.3579			10.8	5.814				0.553	0.363	0.188	0.68996
mean (value 1-5)	3.6818	2.2168	1.1008	4.03994			0.4118	0.2716	0.996772			9.948	4.7656	2.3742	8.71331		1.3164	0.5814	0.331	1.21477			10.6972	5.549	2.057	7.54919		0.567	0.3566	0.1974	0.724458
ECS2018-11-0°	177.2 dB	170.7 dB	164.3 dB	[µm]	180°	155.4 dB	151.1 dB	146.2 dB	[µm]		ECS2018-10-0°	177.2 dB	170.7 dB	164.3 dB	[µm]	180°	155.4 dB	151.1 dB	146.2 dB	[µm]		ECS2018-11-0°	177.2 dB	170.7 dB	164.3 dB	[µm]	180°	155.4 dB	151.1 dB	146.2 dB	[µm]
displacement dorsoventral axis		0.863	0.33	1.2111		0.27	0.366	0.225	0.82575		displacement rostrocaudal axis	12.299	4.904	1.491	5.47197		0.51	0.306	0.237	0.86979		displacement mediolateral axis	5.086	2.415	0.842	3.09014		0.557	0.362	0.268	0.98356
fish in frontal view	not evaluable due to scatter	0.824	0.296	1.08632		0.315	0.309	0.185	0.67895		fish in dorsal view	12.679	4.979	1.665	6.11055		0.58	0.295	0.27	0.9909		fish in frontal view	5.264	2.623	0.878	3.22226		0.536	0.516	0.375	1.37625
ROI: LM2 (left side)		0.945	0.302	1.10834		0.25	0.351	0.177	0.64959		ROI: LM10	12.557	4.944	1.588	5.82796		0.523	0.303	0.225	0.82575		ROI: LM2 (left side)	5.322	2.547	0.935	3.43145		0.537	0.326	0.298	1.09366
		0.924	0.389	1.42763		0.25	0.321	0.184	0.67528			12.438	4.956	1.585	5.81695		0.49	0.282	0.26	0.9542			5.423	2.534	0.928	3.40576		0.517	0.293	0.293	1.07531
		0.79	0.325	1.19275		0.302	0.328	0.204	0.74868			12.595	5.072	1.597	5.86099		0.522	0.294	0.21	0.7707			5.374	2.539	0.939	3.44613		0.574	0.359	0.278	1.02026
		0.732	0.385	1.41295		0.254	0.26	0.206	0.75602			12.662	4.867	1.515	5.56005		0.529	0.287	0.231	0.84777			5.423	2.477	0.932	3.42044		0.551	0.287	0.202	0.74134
		1.096	0.286	1.04962		0.17	0.27	0.198	0.72666			12.468	5.19	1.542	5.65914		0.568	0.303	0.255	0.93585			5.602	2.57	0.93	3.4131		0.5	0.347	0.226	0.82942
		1.054	0.36	1.3212		0.287	0.316	0.131	0.48077			12.309	5.051	1.479	5.42793		0.537	0.311	not evaluable due to scatter				5.685	2.687	0.961	3.52687		0.523	0.347	0.285	1.04595
		0.977	0.36	1.3212		0.288	0.289	0.221	0.81107			12.405	4.972	1.592	5.84264		0.552	0.294					5.651	2.674	0.979	3.59293		0.539	0.345	0.312	1.14504
			0.315	1.15605		0.313	0.28	0.133	0.48811			12.798	6.117	1.36	4.9912		0.471	0.294					5.654	2.699	0.93	3.4131		0.508	0.293	0.205	0.75235
mean (value 1-5)		0.8692	0.3284	1.20523		0.2774	0.335	0.195	0.71565			12.5136	4.971	1.5852	5.81768		0.525	0.296	0.2404	0.882268			5.2938	2.5316	0.9044	3.31915		0.5442	0.3712	0.3024	1.10981
Sagitta
ECS2018-9-0°	177.2 dB	170.7 dB	164.3 dB	[µm]	180°	155.4 dB	151.1 dB	146.2 dB			ECS2018-9-0°	177.2 dB	170.7 dB	164.3 dB	[µm]	180°	155.4 dB	151.1 dB	146.2 dB			ECS2018-10-0°	177.2 dB	170.7 dB	164.3 dB	[µm]	180°	155.4 dB	151.1 dB	146.2 dB	[µm]
displacement dorsoventral axis	0.981	0.565	0.43	1.5781		0.252	0.228	not evaluable due to scatter			displacement rostrocaudal axis	0.83	0.57	0.494	1.81298		0.693	0.517	not evaluable due to scatter			displacement mediolateral axis	1.89	1.066	0.481	1.76527		0.298	0.241	0.243	0.89181
fish in lateral view	0.941	0.582	0.447	1.64049		0.328	0.192				fish in lateral view	0.792	0.611	0.526	1.93042		0.685	0.62				fish in dorsal view	1.965	1.035	0.53	1.9451		0.29	0.19	0.219	0.80373
ROI: LM4	0.856	0.653	0.515	1.89005		0.276	0.274				ROI: LM4	0.715	0.635	0.42	1.5414		0.786	0.52				ROI: LM7	1.838	1.125	0.524	1.92308		0.373	0.161	0.186	0.68262
	0.9	0.655	0.445	1.63315		0.305	0.249					0.8	0.734	0.474	1.73958		0.689	0.492					1.891	0.964	0.463	1.69921		0.372	0.232	0.161	0.59087
	0.918	0.547	0.4	1.468		0.297	0.213					0.943	0.489	0.442	1.62214		0.827	0.514					1.919	0.886	0.511	1.87537		0.304	0.214	0.176	0.64592
	0.901	0.536	0.414	1.51938		0.34	0.233					0.792	0.851	0.471	1.72857		0.801	0.663					1.947	0.906	0.4	1.468		0.279	0.188	0.219	0.80373
	0.9	0.51	0.424	1.55608		0.25	0.237					0.578	0.585	0.408	1.49736		0.787	0.51					1.813	1.042	0.571	2.09557		0.338	0.222	0.185	0.67895
	1.053	0.562	0.412	1.51204		0.266	0.247					0.817	0.665	0.444	1.62948		0.858	0.72					1.919	1.128	0.589	2.16163		0.282	0.231	0.223	0.81841
	0.9	0.521	0.416	1.52672		0.252	0.232					1.022	0.641	0.506	1.85702		0.68	0.547					1.677	1.123	0.573	2.10291		0.325	0.15
			0.378	1.38726		0.278						0.862	0.506	0.415	1.52305		0.827	0.446					1.769	1.21	0.61	2.2387		0.322	0.25
mean (value 1-5)	0.9192	0.6004	0.4474	1.64196		0.2916	0.2312					0.816	0.6078	0.4712	1.7293		0.736	0.5326					1.9006	1.0152	0.5018	1.84161		0.3274	0.2076	0.197	0.72299
ECS2018-11-0°	177.2 dB	170.7 dB	164.3 dB	[µm]	180°	155.4 dB	151.1 dB	146.2 dB	[µm]		ECS2018-10-0°	177.2 dB	170.7 dB	164.3 dB	[µm]	180°	155.4 dB	151.1 dB	146.2 dB	[µm]		ECS2018-11-0°	177.2 dB	170.7 dB	164.3 dB	[µm]	180°	155.4 dB	151.1 dB	146.2 dB	[µm]
displacement dorsoventral axis	0.905	0.568	0.473	1.73591		0.45	0.314	0.224	0.82208		displacement rostrocaudal axis	not evaluable due to scatter	0.793	0.635	2.33045		0.591	0.393	0.238	0.87346		displacement mediolateral axis	0.422	0.184	0.151	0.55417		0.706	0.427	0.357	1.31019
fish in frontal view	0.849	0.555	0.449	1.64783		0.497	0.327	0.273	1.00191		fish in dorsal view		0.883	0.65	2.3855		0.725	0.342	0.255	0.93585		fish in frontal view	0.419	0.215	0.157	0.57619		0.658	0.606	0.344	1.26248
ROI: LM5b (right side)	0.797	0.568	0.416	1.52672		0.419	0.315	0.279	1.02393		ROI: LM7		0.983	0.654	2.40018		0.703	0.46	0.26	0.9542		ROI: LM5b (right side)	0.383	0.192	0.158	0.57986		0.634	0.429	0.31	1.1377
	0.834	0.526	0.456	1.67352		0.489	0.323	0.273	1.00191				0.994	0.508	1.86436		0.704	0.463	0.236	0.86612			0.42	0.203	0.183	0.67161		0.623	0.422	0.283	1.03861
	0.838	0.525	0.452	1.65884		0.437	0.29	0.279	1.02393				1.009	0.617	2.26439		0.652	0.453	0.282	1.03494			0.413	0.183	0.213	0.78171		0.696	0.451	0.298	1.09366
	0.764	0.559	0.437	1.60379		0.416	0.286	0.244	0.89548				1.004	0.616	2.26072		0.666	0.371	0.318	1.16706			0.461	0.203	0.176	0.64592		0.615	0.356	0.278	1.02026
	0.796	0.509	0.405	1.48635		0.493	0.296	0.257	0.94319				0.958	0.576	2.11392		0.643	0.404	0.276	1.01292			0.456	0.199	0.152	0.55784		0.673	0.403	0.307	1.12669
	0.767	0.48	0.37	1.3579		0.49	0.283	0.237	0.86979				0.849	0.644	2.36348		0.66	0.45	0.259	0.95053			0.384	0.234				0.647	0.422	0.302	1.10834
	0.758	0.528	0.388	1.42396		0.442	0.278	0.243	0.89181				0.961	0.787	2.88829		0.663	0.386	0.273	1.00191			0.427	0.256				0.661	0.421	0.318	1.16706
		0.55	0.374	1.37258		0.456	0.267	0.247	0.90649				0.827	0.665	2.44055		0.701	0.427					0.381	0.178				0.562	0.382
mean (value 1-5)	0.8446	0.5484	0.4492	1.64856		0.4584	0.3138	0.2656	0.974752				0.9324	0.6128	2.24898		0.675	0.4222	0.2542	0.932914			0.4114	0.1954	0.1724	0.632708		0.6634	0.467	0.3184	1.16853

## Sheet: goldfish
CAJ2018-10	LM11	dX-lapillus2-177.2 dB	dX-lapillus2-170.7 dB	dX-lapillus2-164.3 dB	dY-lapillus2-177.2 dB	dY-lapillus2-170.7 dB	dY-lapillus2-164.3 dB	LM8	dX-sagitta4-177.2 dB	dX-sagitta4-170.7 dB	dX-sagitta4-164.3 dB	dY-sagitta4-177.2 dB	dY-sagitta4-170.7 dB	dY-sagitta4-164.3 dB	LM1	dX-scaphium-177.2 dB	dX-scaphium-170.7 dB	dX-scaphium-164.3 dB	dY-scaphium-177.2 dB	dY-scaphium-170.7 dB	dY-scaphium-164.3 dB	LM4	dX-scaphium-a-177.2 dB	dX-scaphium-a-170.7 dB	dX-scaphium-a-164.3 dB	dY-scaphium-a-177.2 dB	dY-scaphium-a-170.7 dB	dY-scaphium-a-164.3 dB	LM4b	dX-scaphium-b-177.2 dB	dX-scaphium-b-170.7 dB	dX-scaphium-b-164.3 dB	dY-scaphium-b-177.2 dB	dY-scaphium-b-170.7 dB	dY-scaphium-b-164.3 dB		CAJ2018-10	LM11	dX-lapillus2-155.4 dB	dX-lapillus2-151.1 dB	dX-lapillus2-146.2 dB	dY-lapillus2-155.4 dB	dY-lapillus2-151.1 dB	dY-lapillus2-146.2 dB	LM8	dX-sagitta4-155.4 dB	dX-sagitta4-151.1 dB	dX-sagitta4-146.2 dB	dY-sagitta4-155.4 dB
0°, in phase	2	-0.045	0.035	0.0006051	-0.002	0.009	0.058	2	-0.006	-0.008	-0.034	0.004	0.018	0.007	2	-8.033	-8.028	-8.004	0.013	-0.013	-0.008	2	0.017	-0.013	-0.02	0.026	-0.0006174	0.02	2	0.006	-0.002	0.009	0.028	-0.006	0.002		180°, out of phase	2	-0.021	0.005	0.01	0.029	-0.05	0.028	2	-0.03	-0.015	0.049	0.008
ID19	3	0.006	0.075	-0.054	-0.016	0.003	0.087	3	-0.075	-0.067	-0.086	0.033	0.02	0.015	3	-8.102	-8.033	-7.975	0.068	-0.02	-0.005	3	0.027	-0.013	-0.08	0.006	-0.002	0.046	3	0.019	0.014	0.023	0.043	-0.012	0.021		ID19	3	-0.02	-0.008	0.042	0.043	-0.113	0.097	3	-0.029	-0.019	0.116	0.006
fish in dorsal view	4	0.139	0.105	-0.145	-0.01	-0.0008896	0.121	4	-0.083	-0.078	-0.152	0.04	0.023	0.024	4	-8.232	-8.032	-7.979	0.147	-0.0003056	0.023	4	0.021	-0.012	-0.063	0.015	-0.003	0.052	4	0.019	-0.002	0.029	0.062	-0.0008281	0.027		fish in dorsal view	4	-0.062	0.039	0.041	0.015	-0.13	0.204	4	0.028	-0.058	0.109	-0.003
	5	0.256	0.061	-0.132	0.029	-0.012	0.121	5	-0.061	-0.06	-0.193	0.04	0.021	0.047	5	-8.266	-8.02	-8.058	0.158	0.01	0.084	5	0.025	-0.012	0.003	0.017	0.03	-0.009	5	0.009	-0.01	0.027	0.047	-0.021	0.042			5	-0.042	0.025	0.029	-0.015	-0.133	0.197	5	0.062	-0.092	0.084	-0.009
	6	0.285	0.016	-0.124	0.03	-0.041	0.127	6	-0.031	-0.044	-0.242	0.034	0.04	0.073	6	-8.233	-7.996	-8.123	0.104	0.055	0.094	6	0.034	0.056	0.031	0.038	-0.002	-0.05	6	-0.031	0.005	-0.002	0.03	-0.028	0.032			6	-0.029	-0.071	-0.026	0.002	-0.114	0.199	6	0.101	-0.117	0.061	-0.02
	7	0.229	-0.007	-0.146	0.069	-0.019	0.131	7	-0.038	-0.085	-0.234	0.034	0.048	0.068	7	-8.172	-8.012	-8.131	0.078	0.048	0.103	7	0.01	0.035	0.006	0.059	0.031	-0.06	7	-0.054	0.002	0.003	0.039	-0.014	0.032			7	0.032	-0.113	-0.075	-0.031	-0.079	0.19	7	0.109	-0.132	0.064	-0.025
	8	0.127	0.003	-0.111	0.108	-0.016	0.063	8	-0.117	-0.109	-0.13	0.039	0.078	0.02	8	-8.142	-8.025	-8.05	0.054	0.032	0.082	8	0.034	0.069	0.006	0.018	-0.0004478	-0.039	8	-0.055	-0.018	-0.006	0.037	-0.019	0.01			8	0.098	-0.094	-0.043	-0.018	-0.094	0.155	8	0.085	-0.134	0.076	-0.039
	9	0.071	0.016	-0.084	0.04	-0.016	0.046	9	-0.035	-0.159	-0.069	0.022	0.093	0.009	9	-8.157	-8.075	-7.99	0.08	0.04	0.093	9	0.026	0.022	-0.008	-0.013	-0.008	-0.045	9	-0.077	-0.024	-0.017	0.017	-0.006	0.03			9	0.132	-0.075	-0.033	0.01	-0.102	0.153	9	0.082	-0.107	0.122	-0.029
	10	0.117	-0.058	-0.136	-0.001	-0.058	0.03	10	-0.02	-0.198	-0.104	0.011	0.102	0.011	10	-8.164	-8.135	-8.008	0.09	0.046	0.11	10	0.11	0.028	-0.011	-0.052	-0.009	-0.002	10	-0.099	-0.009	-0.024	0.0002225	-0.009	0.062			10	0.059	-0.018	-0.055	0.065	-0.124	0.197	10	0.047	-0.106	0.139	-0.022
	11	0.165	-0.028	-0.135	-0.021	-0.106	0.033	11	-0.03	-0.178	-0.208	0.01	0.068	0.058	11	-8.156	-8.083	-8.077	0.123	0.041	0.145	11	0.128	0.055	-0.074	-0.043	-0.021	0.025	11	-0.092	-0.009	-0.031	0.004	-0.0008664	0.081			11	-0.031	-0.024	-0.069	0.09	-0.093	0.229	11	0.052	-0.114	0.172	-0.03
	12	0.151	0.022	-0.15	-0.045	-0.123	0.027	12	-0.046	-0.1	-0.247	0.01	0.031	0.063	12	-8.157	-8.045	-8.119	0.135	0.005	0.113	12	0.116	0.098	-0.085	-0.035	-0.017	0.059	12	-0.054	-0.004	-0.009	0.009	-0.009	0.04			12	-0.084	-0.039	0.007	0.054	-0.093	0.261	12	0.084	-0.134	0.196	-0.045
	13	0.054	-0.003	-0.022	-0.064	-0.085	0.022	13	-0.036	-0.064	-0.178	0.021	0.03	0.057	13	-8.172	-8.062	-8.069	0.122	0.011	0.029	13	0.141	0.023	-0.137	-0.03	-0.013	0.075	13	0.01	-0.018	-0.012	0.042	-0.014	0.014			13	-0.026	-0.165	0.026	0.012	-0.078	0.254	13	0.032	-0.079	0.154	-0.046
	14	0.103	-0.001	0.023	-0.11	-0.057	0.036	14	-0.032	-0.072	-0.195	0.03	0.046	0.07	14	-8.096	-8.012	-8.051	0.068	-0.029	0.008	14	0.12	-0.057	-0.127	-0.04	0.003	0.055	14	-0.003	-0.012	-0.037	0.03	-0.016	0.013			14	0.0008023	-0.091	0.05	-0.02	-0.089	0.195	14	0.035	-0.074	0.132	-0.032
	15	0.072	0.104	0.045	-0.127	-0.066	-0.023	15	-0.012	-0.095	-0.235	0.027	0.065	0.083	15	-8.087	-8.06	-8.023	0.029	-0.017	0.056	15	0.113	-0.098	-0.123	-0.05	0.015	0.032	15	0.007	-0.009	-0.052	0.014	-0.005	0.023			15	0.055	-0.171	-0.001	0.015	-0.112	0.138	15	0.039	-0.05	0.094	-0.003
	16	0.05	0.171	-0.098	-0.091	-0.087	-0.015	16	0.023	-0.12	-0.182	0.013	0.075	0.084	16	-8.071	-8.035	-8.017	0.009	-0.035	0.097	16	0.012	-0.102	-0.066	-0.032	0.018	0.029	16	0.02	0.024	-0.052	0.008	-0.007	-0.008			16	0.057	-0.211	-0.065	0.046	-0.087	0.12	16	0.045	-0.062	0.06	0.003
	17	0.018	0.132	-0.24	-0.031	-0.057	-0.021	17	-0.075	-0.121	-0.16	0.015	0.086	0.069	17	-8.096	-8.054	-8.038	0.022	0.003	0.101	17	-0.05	-0.056	-0.081	-0.0006669	0.028	0.037	17	-0.013	0.052	-0.055	0.046	-0.023	-0.01			17	0.138	-0.271	-0.042	0.015	-0.074	0.125	17	0.049	-0.068	0.048	-0.007
	18	0.104	0.069	-0.143	0.031	-0.053	0.031	18	-0.078	-0.105	-0.156	0.026	0.094	0.078	18	-8.178	-8.029	-8.08	0.038	0.053	0.111	18	-0.034	-0.005	-0.149	0.01	0.023	0.061	18	-0.054	0.071	-0.039	0.044	-0.015	-0.013			18	0.091	-0.212	0.02	0.037	-0.062	0.162	18	0.026	-0.092	0.083	-0.009
	19	0.136	0.053	-0.088	0.072	-0.021	0.059	19	-0.065	-0.091	-0.225	0.043	0.101	0.087	19	-8.168	-8.017	-8.047	0.045	0.082	0.094	19	0.062	-0.108	-0.212	0.003	0.014	0.018	19	-0.066	0.06	-0.064	0.029	0.017	-0.0009157			19	-0.037	-0.129	0.105	0.063	-0.007	0.178	19	0.002	-0.118	0.136	0.004
	20	0.161	0.057	-0.005	-0.004	-0.047	0.081	20	-0.03	-0.08	-0.212	0.027	0.074	0.063	20	-8.151	-8.036	-8.015	0.063	0.049	0.056	20	0.126	-0.039	-0.198	0.000822	-0.035	-0.047	20	-0.048	0.043	-0.05	0.008	0.017	-0.0001626			20	-0.115	-0.075	0.062	0.052	-0.01	0.203	20	0.041	-0.099	0.145	-0.007
	21	0.124	0.034	-0.042	-0.039	-0.032	0.011	21	-0.002	-0.085	-0.183	-0.009	0.061	0.036	21	-8.119	-8.089	-8.021	0.103	0.039	0.029	21	0.139	-0.004	-0.112	-0.017	-0.017	-0.08	21	-0.004	0.024	-0.03	-0.014	0.004	-0.015			21	-0.119	-0.091	0.037	0.06	-0.051	0.123	21	0.06	-0.047	0.111	-0.021
	22	0.176	0.014	-0.058	-0.094	-0.053	-0.009	22	-0.034	-0.065	-0.147	-0.021	0.054	0.028	22	-8.093	-8.085	-8.037	0.089	0.009	0.014	22	0.105	0.0005492	-0.077	0.002	-0.037	-0.069	22	0.042	0.023	-0.034	0.007	-0.024	0.024			22	-0.027	-0.116	0.023	0.015	-0.05	0.084	22	0.071	-0.009	0.094	-0.025
	23	0.134	0.034	-0.1	-0.078	-0.06	0.036	23	-0.127	-0.061	-0.184	0.025	0.079	0.055	23	-8.134	-8.07	-8.073	0.085	0.007	0.064	23	0.054	0.028	-0.132	0.028	-0.038	-0.022	23	0.009	0.036	-0.031	0.04	-0.022	0.073			23	0.068	-0.169	0.019	0.04	-0.066	0.116	23	0.055	-0.053	0.048	-0.032
	24	0.125	-0.072	-0.118	-0.126	-0.035	0.129	24	-0.206	-0.114	-0.195	0.066	0.095	0.061	24	-8.172	-8.049	-8.05	0.084	-0.013	0.082	24	0.036	-0.048	-0.099	0.001	-0.034	0.041	24	0.011	0.041	-0.036	0.066	-0.005	0.088			24	0.052	-0.169	0.002	0.057	-0.063	0.107	24	0.04	-0.056	0.092	-0.018
	25	0.07	-0.123	-0.086	-0.129	-0.032	0.109	25	-0.116	-0.15	-0.149	0.039	0.096	0.047	25	-8.159	-8.058	-8.02	0.055	-0.021	0.061	25	0.048	-0.036	-0.104	-0.034	0.025	0.099	25	-0.0007648	0.044	0.016	0.065	0.002	0.037			25	-0.051	-0.168	-0.021	0.027	-0.104	0.132	25	0.022	-0.098	0.104	-0.006
	26	0.093	-0.035	-0.087	-0.082	-0.086	0.079	26	0.018	-0.201	-0.114	0.007	0.103	0.029	26	-8.119	-8.035	-8.009	0.035	0.002	0.069	26	0.07	-0.073	-0.212	-0.022	0.054	0.1	26	0.013	0.035	0.034	0.042	-0.022	-0.069			26	-0.039	-0.102	0.029	0.026	-0.169	0.159	26	0.062	-0.096	0.136	-0.005
	27	0.137	0.052	-0.071	-0.027	-0.087	0.05	27	0.039	-0.182	-0.175	-0.0002154	0.091	0.027	27	-8.127	-8.032	-8.03	0.092	0.037	0.069	27	0.026	0.027	-0.306	0.018	0.064	0.136	27	0.021	-0.0006186	0.025	0.021	-0.009	-0.155			27	0.016	-0.122	0.027	0.051	-0.182	0.163	27	0.089	-0.108	0.172	-0.02
	28	0.105	0.096	-0.098	-0.052	-0.046	0.085	28	-0.029	-0.126	-0.233	0.02	0.092	0.047	28	-8.115	-8.052	-8.024	0.119	0.054	0.069	28	0.079	0.031	-0.312	0.057	0.017	0.181	28	-0.006	-0.022	-0.011	0.055	-0.015	-0.164			28	0.021	-0.125	-0.034	0.033	-0.15	0.165	28	0.026	-0.106	0.14	-0.014
	29	0.059	0.03	-0.05	-0.109	-0.053	0.043	29	-0.079	-0.083	-0.208	0.03	0.081	0.054	29	-8.136	-8.041	-8.009	0.106	0.038	0.083	29	-0.002	-0.019	-0.319	0.032	0.024	0.178	29	-0.009	-0.038	-0.078	0.055	-0.005	-0.121			29	-0.049	-0.092	-0.046	-0.018	-0.148	0.196	29	0.024	-0.088	0.07	-0.012
	30	0.061	-0.014	-0.091	-0.12	-0.054	0.016	30	-0.112	-0.054	-0.146	0.024	0.072	0.028	30	-8.11	-8.023	-7.994	0.06	0.043	0.08	30	0.055	-0.041	-0.246	-0.0008346	0.028	0.123	30	-0.016	-0.023	-0.074	0.06	-0.011	-0.096			30	-0.051	-0.129	-0.036	-0.036	-0.074	0.206	30	0.037	-0.037	0.008	0.006
	31	0.123	0.046	-0.115	-0.013	-0.047	0.028	31	-0.111	-0.016	-0.117	0.031	0.023	-0.017	31	-8.114	-8.032	-8.01	0.064	0.025	0.078	31	0.005	-0.038	-0.232	0.017	0.026	0.119	31	-0.0007769	-0.013	-0.045	0.056	0.01	-0.083			31	-0.048	-0.166	0.016	-0.058	-0.07	0.214	31	0.078	0.004	0.043	-0.014
	32	0.047	0.061	-0.058	0.095	-0.037	0.043	32	-0.11	-0.012	-0.134	0.041	0.017	-0.012	32	-8.111	-8.013	-8.022	0.116	0.004	0.052	32	0.027	0.026	-0.203	0.003	-0.004	0.1	32	0.013	-0.006	-0.035	0.042	-0.012	-0.063			32	-0.059	-0.207	-0.052	-0.049	-0.068	0.218	32	0.106	0.005	0.084	-0.019
	33	0.059	0.079	0.007	0.076	-0.009	0.04	33	-0.049	-0.004	-0.197	0.043	0.026	0.02	33	-8.131	-8.026	-8.033	0.104	0.004	0.063	33	0.045	-0.012	-0.261	-0.02	-0.027	0.109	33	0.069	0.032	-0.073	0.02	-0.008	-0.037			33	-0.043	-0.196	-0.078	0.036	-0.092	0.206	33	0.045	-0.053	0.067	-0.022
	34	-0.009	0.089	0.057	-0.018	-0.045	0.027	34	-0.021	-0.032	-0.22	0.026	0.046	0.05	34	-8.137	-8.029	-8.046	0.08	0.017	0.099	34	0.132	-0.069	-0.315	-0.04	-0.012	0.114	34	0.038	0.036	-0.09	0.033	0.004	-0.000408			34	0.037	-0.152	-0.062	0.104	-0.109	0.226	34	0.004	-0.084	0.081	-0.003
	35	0.078	0.115	-0.003	0.007	-0.077	0.03	35	-0.039	-0.012	-0.155	0.022	0.039	0.054	35	-8.1	-8.022	-8.087	0.054	0.038	0.129	35	0.167	-0.088	-0.302	-0.058	0.034	0.148	35	0.018	0.026	-0.061	0.021	0.036	0.03			35	0.0002456	-0.119	-0.024	0.096	-0.083	0.219	35	0.005	-0.104	0.055	0.009
	36	0.088	0.014	0.051	0.079	-0.042	0.041	36	-0.03	-0.067	-0.109	0.015	0.076	0.048	36	-8.111	-8.025	-8.048	0.06	0.034	0.086	36	0.142	-0.021	-0.186	-0.033	0.027	0.118	36	-0.001	0.015	-0.044	0.058	0.033	0.01			36	0.047	-0.087	-0.112	0.062	-0.087	0.194	36	0.007	-0.095	0.113	-0.007
	37	0.073	-0.045	0.051	0.089	-0.033	0.046	37	-0.022	-0.119	-0.078	0.029	0.087	0.029	37	-8.089	-8.037	-8.016	0.043	0.04	0.048	37	0.123	0.032	-0.251	-0.037	-0.021	0.039	37	-0.011	0.033	-0.005	0.062	-0.003	-0.006			37	0.029	-0.074	-0.191	0.069	-0.116	0.137	37	0.082	-0.077	0.098	-0.043
	38	0.13	-0.112	0.076	0.016	-0.017	0.041	38	-0.001	-0.147	-0.101	0.017	0.089	0.024	38	-8.139	-8.007	-8.041	0.065	0.042	0.046	38	0.065	0.032	-0.254	-0.032	-0.051	0.024	38	-0.022	0.000877	-0.005	0.093	-0.015	-0.013			38	0.035	-0.071	-0.241	0.094	-0.111	0.103	38	0.081	-0.07	0.069	-0.039
	39	0.103	-0.057	-0.042	-0.015	-0.057	0.044	39	-0.012	-0.138	-0.169	0.033	0.076	0.035	39	-8.206	-8.022	-8.077	0.097	0.044	0.094	39	0.127	0.004	-0.222	-0.037	-0.003	0.04	39	0.016	-0.022	-0.054	0.035	0.008	0.026			39	-0.06	-0.111	-0.191	0.057	-0.146	0.111	39	0.063	-0.09	0.051	-0.021
	40	0.097	0.0009156	-0.091	-0.001	-0.052	0.026	40	-0.086	-0.122	-0.208	0.042	0.069	0.057	40	-8.175	-8.033	-8.099	0.116	0.034	0.103	40	0.087	-0.026	-0.152	-0.06	0.026	0.015	40	0.037	0.0004529	-0.091	0.017	-0.015	0.056			40	-0.032	-0.138	-0.081	0.036	-0.163	0.109	40	0.004	-0.095	0.081	0.002
	41	0.089	0.007	-0.115	0.005	-0.026	0.027	41	-0.09	-0.079	-0.21	0.043	0.066	0.058	41	-8.158	-8.048	-8.058	0.077	0.004	0.067	41	0.06	-0.002	-0.124	-0.042	0.021	-0.013	41	0.028	0.002	-0.098	0.013	0.005	0.058			41	-0.076	-0.121	-0.066	0.03	-0.17	0.142	41	-0.036	-0.067	0.108	0.011
	42	0.063	-0.018	-0.105	0.026	0.039	0.036	42	-0.128	-0.089	-0.158	0.033	0.079	0.034	42	-8.107	-8.022	-8.009	0.071	-0.024	0.037	42	0.022	0.073	-0.169	0.007	-0.014	-0.006	42	0.028	0.015	-0.069	0.04	-0.011	0.048			42	-0.042	-0.097	-0.051	0.055	-0.097	0.152	42	-0.029	-0.049	0.123	-0.002
	43	0.129	-0.121	-0.091	0.066	0.013	0.015	43	-0.132	-0.151	-0.162	0.032	0.093	0.032	43	-8.097	-8.027	-8.016	0.065	0.0009363	0.028	43	0.061	0.137	-0.073	0.039	-0.003	0.02	43	0.017	9.269e-05	-0.069	0.044	-0.017	0.043			43	-0.001	-0.13	-0.032	0.047	-0.062	0.19	43	-0.006	-0.054	0.145	0.016
	44	0.186	-0.077	-0.103	0.031	-0.003	0.041	44	-0.116	-0.143	-0.215	0.044	0.1	0.045	44	-8.142	-8.011	-8.024	0.1	-0.005	0.027	44	0.115	0.075	-0.058	-0.024	0.008	0.037	44	0.029	-0.008	-0.088	0.041	-0.002	0.037			44	-0.021	-0.012	0.042	0.025	-0.016	0.221	44	0.003	-0.066	0.12	0.032
	45	0.261	-0.003	-0.113	-0.023	0.025	0.077	45	-0.072	-0.174	-0.205	0.035	0.1	0.069	45	-8.115	-8.051	-8.05	0.059	0.011	0.052	45	0.144	0.05	-0.056	-0.066	0.003	-0.0001007	45	-0.007	-0.011	-0.088	0.03	0.017	0.083			45	-0.011	-0.024	-0.007	0.004	-0.029	0.222	45	-0.042	-0.095	0.115	0.024
	46	0.201	0.052	-0.065	-0.024	0.046	0.095	46	-0.044	-0.12	-0.203	0.024	0.088	0.077	46	-8.078	-8.04	-8.041	0.043	0.0003252	0.061	46	0.131	0.021	-0.042	-0.068	-0.014	-0.017	46	-0.006	-0.031	-0.064	0.026	0.028	0.11			46	-0.045	0.057	-0.017	-0.008	-0.041	0.198	46	-0.018	-0.059	0.109	0.007
	47	0.162	0.058	-0.011	-0.002	0.036	0.082	47	-0.002	-0.116	-0.145	0.01	0.089	0.042	47	-8.045	-8.085	-8.061	0.027	0.04	0.06	47	0.06	-0.002	-0.051	-0.061	-0.027	-0.027	47	-0.02	-0.016	-0.046	0.011	0.008	0.138			47	0.022	0.002	0.025	-0.016	-0.049	0.138	47	0.0007848	-0.025	0.126	-0.006
	48	0.126	-0.026	0.045	-0.011	0.024	0.027	48	0.006	-0.098	-0.119	0.007	0.101	0.018	48	-8.044	-8.053	-8.045	0.022	0.049	0.042	48	0.052	-0.035	-0.062	-0.009	-0.025	-0.016	48	-0.005	-0.036	-0.076	-0.023	-0.016	0.156			48	-0.014	-0.016	0.016	-0.014	-0.107	0.094	48	0.032	-0.007	0.115	-0.014
	49	0.079	-0.045	-0.005	0.021	-0.0003598	0.06	49	-0.057	-0.079	-0.104	0.029	0.103	-0.003	49	-8.124	-8.053	-8.042	0.067	0.022	0.051	49	0.04	0.007	-0.134	0.018	-0.02	-0.008	49	0.012	-0.048	-0.072	-0.021	-0.052	0.127			49	0.041	-0.014	-0.049	0.032	-0.111	0.078	49	0.05	-0.046	0.149	-0.017
	50	0.09	-0.016	-0.022	-0.035	0.015	0.125	50	-0.065	-0.03	-0.16	0.029	0.071	0.042	50	-8.161	-8.033	-8.065	0.083	0.001	0.083	50	0.016	0.014	-0.041	-0.000769	-0.003	-0.051	50	0.012	-0.03	-0.101	-0.011	-0.051	0.15			50	0.072	-0.044	-0.051	0.062	-0.087	0.108	50	0.043	0.0005697	0.105	-0.024
	51	0.054	0.036	-0.02	-0.028	-0.03	0.125	51	-0.033	-0.04	-0.177	0.022	0.036	0.053	51	-8.1	-7.985	-8.032	0.08	-0.009	0.083	51	0.027	0.07	-0.032	-0.011	0.031	-0.085	51	-0.02	-0.019	-0.133	0.016	-0.044	0.155			51	0.093	-0.024	-0.086	0.033	-0.016	0.15	51	0.063	-0.032	0.082	-0.016
	52	0.116	0.053	-0.042	-0.0001034	-0.029	0.094	52	0.001	-0.093	-0.134	-0.006	0.032	0.034	52	-8.072	-7.984	-8.012	0.09	-0.03	0.06	52	0.029	0.107	-0.009	0.009	0.04	-0.155	52	-0.024	-0.003	-0.151	-0.009	-0.016	0.196			52	0.087	-0.091	-0.08	0.023	-0.003	0.125	52	0.042	-0.043	0.061	-0.002
	53	0.162	0.09	-0.018	0.071	0.006	0.032	53	-0.031	-0.131	-0.131	-0.005	0.046	0.013	53	-8.104	-8.013	-7.983	0.075	-0.03	0.014	53	0.101	0.117	-0.048	0.045	0.008	-0.138	53	-0.022	-0.017	-0.139	0.002	-0.01	0.231			53	0.046	-0.1	-0.042	0.008	-0.011	0.084	53	0.063	-0.051	0.061	-0.015
	54	0.085	0.037	-0.003	0.079	0.005	0.048	54	-0.008	-0.157	-0.097	-0.001	0.066	0.008	54	-8.093	-7.988	-8	0.064	-0.03	0.004	54	0.085	0.018	-0.057	0.034	-0.007	-0.122	54	0.007	0.013	-0.1	0.004	-0.04	0.228			54	-0.043	-0.063	-0.006	0.015	-0.101	0.102	54	0.095	-0.087	0.028	-0.033
	55	0.09	0.013	-0.105	0.061	0.042	0.066	55	0.011	-0.129	-0.094	-0.006	0.071	0.006	55	-8.09	-8.002	-7.998	0.059	-0.008	0.017	55	0.102	-0.061	0.074	0.037	0.031	-0.161	55	0.025	0.043	-0.093	-0.008	-0.092	0.226			55	-0.072	-0.044	0.062	0.027	-0.154	0.141	55	0.11	-0.101	0.063	-0.04
	56	0.045	0.07	-0.174	0.016	0.018	0.126	56	0.08	-0.113	-0.086	-0.003	0.064	-0.007	56	-8.079	-8.003	-8.043	0.078	-0.001	0.016	56	0.073	-0.119	0.045	0.031	0.092	-0.199	56	0.001	0.109	-0.09	-0.001	-0.161	0.227			56	-0.155	-0.015	0.044	0.027	-0.163	0.204	56	0.134	-0.057	0.083	-0.047
	57	0.003	0.099	-0.149	-0.015	-0.0009083	0.138	57	0.108	-0.093	-0.135	0.01	0.063	0.022	57	-8.085	-8.021	-8.089	0.084	-0.006	0.054	57	0.003	-0.193	0.067	0.03	0.137	-0.18	57	-0.025	0.141	-0.104	-0.023	-0.199	0.231			57	-0.042	0.034	0.103	0.001	-0.132	0.195	57	0.047	-0.046	0.133	-0.038
	58	-0.124	0.056	-0.041	-0.011	-0.011	0.093	58	0.041	-0.081	-0.176	0.037	0.068	0.06	58	-8.112	-8.031	-8.051	0.123	0.035	0.067	58	-0.005	-0.229	0.079	-0.02	0.2	-0.147	58	0.012	0.131	-0.083	-0.019	-0.235	0.256			58	0.005	0.018	0.115	-0.038	-0.092	0.196	58	0.011	-0.06	0.109	-0.025
	59	-0.069	0.135	0.061	0.016	-0.024	0.048	59	-0.019	-0.062	-0.184	0.04	0.075	0.064	59	-8.122	-8.058	-8	0.14	0.037	0.038	59	0.067	-0.223	0.005	-0.055	0.249	-0.133	59	0.037	0.097	-0.046	-0.03	-0.278	0.278			59	0.04	0.03	0.076	-0.042	-0.117	0.172	59	-0.015	-0.059	0.122	-0.0001703
	60	-0.049	0.081	0.01	0.018	-0.023	0.055	60	-0.036	-0.056	-0.145	0.042	0.059	0.043	60	-8.134	-8.055	-7.981	0.149	0.035	0.041	60	0.132	-0.235	-0.007	-0.075	0.309	-0.174	60	0.114	0.12	-0.047	-0.029	-0.339	0.25			60	0.074	0.104	-0.048	-0.002	-0.142	0.145	60	0.006	-0.081	0.084	0.004
	61	-0.0009986	0.089	-0.041	0.026	-0.029	0.064	61	-0.034	-0.015	-0.085	0.008	0.042	0.005	61	-8.137	-8.053	-7.994	0.129	0.037	0.051	61	0.11	-0.29	-0.04	-0.038	0.3	-0.197	61	0.098	0.107	-0.057	-0.008	-0.369	0.235			61	0.083	0.071	-0.049	0.039	-0.18	0.138	61	0.051	-0.081	0.058	-0.014
	62	0.029	0.025	0.002	0.002	-0.069	0.063	62	0.02	0.025	-0.112	-0.014	0.035	0.004	62	-8.105	-8.055	-7.992	0.098	0.043	0.061	62	0.124	-0.364	0.012	-0.012	0.354	-0.191	62	0.035	0.149	-0.062	0.015	-0.379	0.229			62	0.052	0.029	0.056	0.04	-0.174	0.133	62	0.094	-0.087	0.039	-0.025
	63	0.048	0.063	-0.012	-0.021	-0.062	0.091	63	0.042	0.029	-0.162	-0.032	0.039	0.032	63	-8.074	-8.05	-7.979	0.082	0.042	0.054	63	0.12	-0.343	0.029	-0.014	0.408	-0.181	63	0.022	0.191	-0.086	0.035	-0.389	0.237			63	0.034	0.026	0.078	0.045	-0.124	0.137	63	0.054	-0.115	0.04	-0.022
	64	0.094	0.045	-0.055	-0.049	-0.006	0.114	64	0.052	-0.033	-0.192	-0.009	0.054	0.066	64	-8.051	-8.029	-7.998	0.108	0.009	0.066	64	0.164	-0.352	0.114	-0.002	0.422	-0.181	64	0.027	0.193	-0.074	0.035	-0.409	0.259			64	0.025	0.059	0.074	0.055	-0.067	0.15	64	-0.003	-0.137	0.146	-0.016
	65	0.087	0.047	-0.078	-0.011	0.001	0.137	65	0.022	-0.093	-0.19	0.011	0.063	0.084	65	-8.082	-7.983	-7.947	0.113	0.003	0.067	65	0.165	-0.345	0.114	-0.033	0.445	-0.191	65	0.05	0.2	-0.057	0.003	-0.455	0.256			65	-0.026	0.121	-0.008	0.036	-0.055	0.147	65	-0.028	-0.145	0.146	-0.004
	66	0.023	0.127	-0.156	0.01	0.038	0.102	66	0.024	-0.082	-0.138	0.024	0.048	0.053	66	-8.101	-8.015	-8.008	0.101	0.02	0.089	66	0.159	-0.129	0.102	-0.077	0.508	-0.218	66	0.042	0.183	-0.028	0.002	-0.463	0.246			66	-0.002	0.076	-0.09	0.024	-0.103	0.137	66	0.03	-0.049	0.074	-0.014
	67	0.064	0.125	-0.213	0.021	0.038	0.071	67	-0.014	-0.039	-0.132	0.026	0.038	0.048	67	-8.063	-8.048	-8.011	0.09	0.051	0.069	67	0.106	-0.131	0.09	-0.082	0.57	-0.207	67	0.027	0.144	-0.038	0.029	-0.511	0.227			67	0.023	0.117	-0.118	0.013	-0.12	0.068	67	0.077	-0.062	0.035	-0.038
	68	0.18	0.04	-0.166	-0.005	0.018	0.083	68	-0.043	-0.046	-0.124	0.036	0.05	0.038	68	-8.039	-8.045	-8.026	0.104	0.028	0.039	68	0.083	-0.156	0.031	-0.094	0.632	-0.187	68	-3.277e-05	0.167	-0.064	0.048	-0.541	0.214			68	-0.011	0.072	-0.141	0.08	-0.125	0.037	68	0.08	-0.053	0.049	-0.02
	69	0.173	-5.423e-05	-0.027	0.002	-0.024	0.105	69	-0.095	-0.081	-0.194	0.043	0.061	0.039	69	-8.044	-8.05	-8.01	0.108	-0.016	0.036	69	0.018	-0.202	-0.011	-0.069	0.628	-0.16	69	-0.026	0.174	-0.065	0.026	-0.507	0.221			69	0.001	0.113	-0.045	0.107	-0.124	0.062	69	0.043	-0.091	0.075	-0.015
	70	0.1	-0.061	0.057	0.018	-0.022	0.073	70	-0.092	-0.077	-0.199	0.037	0.065	0.022	70	-8.065	-8.051	-7.966	0.091	-0.052	0.049	70	0.03	-0.208	-0.037	-0.09	0.667	-0.125	70	-0.003	0.164	-0.054	0.008	-0.502	0.196			70	-0.015	0.021	-0.038	0.112	-0.11	0.108	70	0.019	-0.109	0.066	-0.007
	71	0.044	-0.031	-0.026	0.021	-0.014	0.083	71	-0.087	-0.079	-0.148	0.024	0.072	-0.0006158	71	-8.09	-8.083	-7.97	0.087	-0.063	0.076	71	-0.004	-0.258	0.017	-0.09	0.657	-0.133	71	-0.001	0.173	-0.037	-0.017	-0.52	0.196			71	0.009	-0.076	-0.041	0.051	-0.103	0.177	71	0.071	-0.054	0.079	-0.032
	72	0.058	-0.015	-0.042	0.043	-0.003	0.115	72	-0.062	-0.076	-0.152	0.01	0.054	0.007	72	-8.117	-8.08	-8.002	0.067	-0.023	0.082	72	0.026	-0.358	0.022	-0.075	0.632	-0.174	72	0.0006817	0.161	-0.019	-0.028	-0.532	0.197			72	-0.012	-0.075	-0.017	0.027	-0.068	0.19	72	0.101	-0.016	0.044	-0.045
	73	0.034	0.015	-0.082	0.077	-0.032	0.121	73	-0.033	-0.09	-0.143	0.002	0.059	0.03	73	-8.096	-8.074	-8.067	0.048	-0.004	0.134	73	0.031	-0.534	-0.0004914	-0.048	0.651	-0.195	73	-0.011	0.131	0.006	0.006	-0.55	0.189			73	0.017	0.01	0.093	0.03	-0.054	0.159	73	0.11	-0.017	0.032	-0.04
	74	0.062	0.083	-0.03	0.127	-0.008	0.118	74	-0.043	-0.084	-0.168	0.018	0.074	0.05	74	-8.096	-8.031	-8.077	0.035	5.052e-05	0.13	74	0.1	-0.519	-0.054	-0.026	0.68	-0.124	74	-0.029	0.125	-0.023	0.008	-0.543	0.206			74	0.119	0.026	0.047	0.031	-0.083	0.183	74	0.092	-0.032	-0.002	-0.022
	75	0.014	0.04	-0.015	0.067	-6.773e-05	0.087	75	-0.052	-0.092	-0.155	0.03	0.058	0.041	75	-8.087	-8.045	-8.068	0.07	0.01	0.107	75	0.075	-0.436	-0.049	-0.04	0.766	-0.098	75	-0.017	0.115	-0.042	-0.007	-0.54	0.219			75	0.145	0.05	0.02	-0.01	-0.116	0.182	75	0.036	-0.092	0.02	-0.019
	76	0.063	-0.051	0.012	0.02	-0.014	0.03	76	-0.093	-0.07	-0.174	0.012	0.051	0.035	76	-8.111	-8.046	-8.018	0.07	0.011	0.038	76	0.113	-0.448	0.000616	-0.023	0.737	-0.111	76	0.002	0.112	-0.03	0.000913	-0.565	0.231			76	0.056	0.019	-0.039	-0.039	-0.127	0.209	76	0.049	-0.072	0.084	-0.045
	77	0.003	0.019	0.007	0.004	-0.028	-0.04	77	-0.072	-0.024	-0.184	0.026	0.034	0.039	77	-8.155	-8.071	-7.998	0.091	-0.022	0.036	77	0.081	-0.445	0.046	-0.004	0.75	-0.145	77	0.007	0.086	0.004	-0.008	-0.581	0.184			77	-0.047	0.064	0.014	-0.059	-0.108	0.227	77	0.022	-0.011	0.153	-0.038
	78	-0.021	0.077	-0.074	0.039	-0.028	0.006	78	-0.044	-0.04	-0.152	0.041	0.043	0.054	78	-8.166	-8.066	-8	0.095	-0.024	0.057	78	0.098	-0.483	0.042	-0.02	0.75	-0.152	78	-0.006	0.089	0.028	0.023	-0.573	0.168			78	0.004	0.026	-0.004	-0.015	-0.14	0.232	78	0.063	0.005	0.161	-0.055
	79	0.005	0.116	-0.006	0.083	-0.022	0.015	79	-0.098	0.009	-0.144	0.079	0.027	0.044	79	-8.157	-8.024	-8.001	0.103	-0.038	0.069	79	0.061	-0.622	-0.008	0.013	0.727	-0.114	79	-0.008	0.078	0.052	0.056	-0.555	0.157			79	-0.015	-0.057	-0.018	0.068	-0.11	0.19	79	0.012	-0.079	0.183	-0.021
	80	0.003	-0.004	-0.033	0.056	-0.026	0.048	80	-0.081	0.002	-0.188	0.064	0.026	0.052	80	-8.167	-8.021	-8.009	0.102	0.003	0.047	80	0.052	-0.639	-0.036	0.033	0.723	-0.117	80	0.014	0.084	0.053	0.038	-0.505	0.138			80	-0.015	-0.031	0.046	0.105	-0.068	0.118	80	0.012	-0.162	0.175	-0.008
	81	0.049	0.034	-0.063	-0.016	-0.021	0.101	81	-0.028	0.063	-0.185	0.042	0.004	0.046	81	-8.17	-8.099	-7.993	0.112	0.059	0.055	81	0.1	-0.618	-0.006	0.009	0.739	-0.137	81	0.026	0.067	0.027	0.025	-0.551	0.126			81	0.021	-0.025	0.013	0.09	-0.023	0.117	81	-0.03	-0.161	0.139	-0.014
	82	0.041	0.007	-0.086	-0.037	-0.004	0.145	82	-0.067	0.059	-0.159	0.025	0.0008595	0.05	82	-8.136	-8.096	-7.991	0.1	0.06	0.069	82	0.141	-0.544	0.02	-0.052	0.726	-0.134	82	0.019	-0.004	0.011	0.018	-0.59	0.115			82	-0.022	0.025	0.092	0.051	-0.026	0.115	82	0.023	-0.088	0.063	-0.046
	83	-0.009	-0.046	-0.03	0.005	0.01	0.103	83	-0.089	0.009	-0.115	0.045	0.005	0.037	83	-8.129	-8.128	-8.022	0.097	0.04	0.087	83	0.121	-0.437	-0.025	-0.083	0.767	-0.136	83	0.019	-0.028	0.017	0.011	-0.556	0.149			83	0.002	-0.006	0.13	0.069	-0.04	0.181	83	0.036	-0.094	0.043	-0.037
	84	-0.02	-0.016	0.039	-0.006	0.014	0.088	84	-0.072	-0.084	-0.102	0.046	0.025	0.046	84	-8.168	-8.084	-8.022	0.107	0.013	0.078	84	0.067	-0.416	-0.053	-0.079	0.752	-0.106	84	0.027	-0.01	-0.004	0.011	-0.506	0.123			84	0.048	-0.003	0.168	0.055	-0.087	0.233	84	0.036	-0.109	0.003	-0.01
	85	0.057	0.027	0.001	0.003	0.007	0.088	85	-0.035	-0.13	-0.055	0.03	0.046	0.024	85	-8.151	-8.045	-8.042	0.098	0.004	0.07	85	0.114	-0.361	-0.102	-0.063	0.76	-0.08	85	0.011	0.019	-0.017	0.011	-0.435	0.111			85	0.053	0.071	0.181	0.057	-0.098	0.251	85	0.03	-0.122	0.01	-0.027
	86	0.158	-0.017	-0.047	0.022	-0.038	0.114	86	-0.004	-0.137	-0.091	0.0008888	0.064	0.02	86	-8.132	-8.03	-8.065	0.07	-0.025	0.047	86	0.12	-0.294	-0.178	-0.066	0.704	-0.062	86	0.011	0.05	-0.041	0.022	-0.396	0.071			86	0.127	0.117	0.088	0.044	-0.088	0.259	86	0.053	-0.065	0.027	-0.039
	87	0.178	-0.025	-0.119	-0.017	-0.073	0.084	87	-0.051	-0.127	-0.144	0.002	0.07	0.026	87	-8.12	-8.02	-8.036	0.056	-0.009	0.053	87	0.249	-0.304	-0.15	-0.066	0.662	-0.037	87	0.025	0.039	-0.062	0.024	-0.39	0.062			87	0.147	0.046	-0.122	0.043	-0.101	0.218	87	0.082	-0.059	0.084	-0.06
	88	0.11	-0.03	-0.138	-0.062	-0.135	0.076	88	-0.061	-0.103	-0.191	0.009	0.066	0.049	88	-8.146	-8.024	-8.012	0.062	0.013	0.051	88	0.224	-0.29	-0.116	-0.085	0.66	0.037	88	0.047	0.046	-0.066	0.022	-0.382	0.043			88	0.193	-0.101	-0.138	0.007	-0.075	0.141	88	0.066	-0.059	0.114	-0.04
	89	0.121	-0.052	-0.118	-0.062	-0.11	0.126	89	-0.062	-0.072	-0.164	0.022	0.069	0.046	89	-8.16	-8.052	-7.978	0.086	0.056	0.017	89	0.132	-0.274	-0.132	-0.067	0.644	0.068	89	0.021	0.02	-0.021	0.043	-0.389	0.009			89	0.199	-0.164	-0.028	0.023	-0.077	0.106	89	0.031	-0.06	0.174	-0.007
	90	0.017	-0.098	-0.177	-0.011	-0.07	0.108	90	-0.062	-0.029	-0.169	0.033	0.047	0.045	90	-8.148	-8.049	-7.954	0.101	0.086	0.002	90	0.035	-0.286	-0.105	-0.042	0.61	0.05	90	-0.015	-0.01	-8.724e-05	0.05	-0.351	-0.008			90	0.101	-0.141	0.136	0.015	-0.089	0.12	90	0.016	-0.053	0.164	-0.008
	91	-0.103	-0.107	-0.162	0.036	-0.05	0.101	91	-0.054	-0.013	-0.164	0.036	0.038	0.04	91	-8.156	-8.035	-8.008	0.132	0.083	0.006	91	0.07	-0.357	-0.068	-0.032	0.593	0.045	91	-0.047	-0.005	-0.003	0.036	-0.351	-0.0001374			91	0.015	-0.133	0.144	0.006	-0.134	0.146	91	0.02	-0.081	0.084	0.019
	92	-0.09	-0.062	-0.157	0.041	-0.046	0.074	92	-0.077	-0.032	-0.178	0.037	0.057	0.052	92	-8.156	-8.011	-8.018	0.137	0.067	0.022	92	0.074	-0.674	-0.026	0.002	0.451	0.058	92	-0.008	-0.006	-0.003	-0.006	-0.353	-0.01			92	0.024	-0.178	0.057	0.002	-0.09	0.167	92	0.032	-0.114	0.041	0.008
	93	-0.047	0.031	-0.145	-0.016	0.01	0.098	93	-0.088	-0.04	-0.21	0.021	0.07	0.064	93	-8.152	-8.053	-8.048	0.108	0.042	0.043	93	0.08	-0.606	-0.079	0.0005092	0.424	0.072	93	-0.0008144	-0.0003194	0.017	-0.016	-0.335	-0.021			93	-0.029	-0.12	-0.027	0.075	-0.051	0.16	93	0.012	-0.121	0.112	-0.005
	94	0.07	0.064	-0.065	-0.024	0.03	0.081	94	-0.076	-0.036	-0.222	0.026	0.066	0.077	94	-8.153	-8.099	-8.039	0.105	0.053	0.073	94	0.118	-0.559	-0.123	0.018	0.397	0.103	94	0.014	-0.005	0.047	-0.019	-0.303	-0.041			94	-0.058	0.006	0.011	0.093	0.011	0.17	94	0.025	-0.113	0.129	-0.023
	95	0.11	0.129	-0.052	0.059	0.071	0.12	95	-0.084	-0.028	-0.208	0.065	0.062	0.082	95	-8.168	-8.106	-8.014	0.18	0.121	0.066	95	0.142	-0.635	-0.122	-0.001	0.342	0.114	95	-0.0001847	-0.033	0.013	-0.029	-0.247	-0.044			95	-0.088	0.076	-0.042	0.14	-0.057	0.196	95	0.017	-0.1	0.093	-0.035
	96	0.065	0.183	-0.024	0.167	0.091	0.081	96	-0.099	-0.006	-0.228	0.133	0.055	0.072	96	-8.232	-8.066	-8.034	0.339	0.141	0.091	96	0.174	-0.581	-0.144	-0.014	0.298	0.064	96	0.033	-0.035	-0.013	0.014	-0.173	-0.079			96	-0.014	0.106	0.008	0.148	-0.086	0.224	96	0.068	-0.112	0.114	-0.027
	97	0.036	0.17	0.01	0.224	0.048	0.035	97	-0.134	0.039	-0.209	0.188	0.052	0.047	97	-7.849	-7.947	-8.029	0.532	0.071	0.074	97	0.087	-0.475	-0.173	-0.021	0.292	0.09	97	0.007	-0.067	-0.01	0.026	-0.149	-0.113			97	0.034	0.074	0.059	0.157	-0.115	0.239	97	0.034	-0.083	0.137	-0.012
	98	0.009	0.073	-0.042	0.186	0.026	0.033	98	-0.149	-0.012	-0.197	0.214	0.073	0.043	98	-7.869	-7.925	-7.991	0.673	0.044	0.062	98	0.026	-0.366	-0.177	-0.023	0.23	0.111	98	0.004	-0.072	0.041	0.046	-0.103	-0.134			98	0.094	0.075	0.08	0.105	-0.12	0.162	98	0.055	-0.124	0.147	-0.009
	99	0.108	0.1	-0.098	0.147	-0.025	0.03	99	-0.19	-0.047	-0.197	0.211	0.093	0.04	99	-7.914	-7.895	-8.008	0.677	0.034	0.033	99	0.064	-0.31	-0.212	-0.038	0.195	0.164	99	-0.041	-0.091	0.025	0.013	-0.07	-0.109			99	0.092	-0.016	0.016	0.058	-0.099	0.129	99	0.071	-0.201	0.158	-0.026
	100	0.147	0.1	-0.033	0.11	-0.069	0.006	100	-0.148	-0.052	-0.164	0.195	0.098	0.031	100	-7.887	-7.904	-8.018	0.653	0.042	0.029	100	0.075	-0.282	-0.263	-0.055	0.187	0.193	100	-0.057	-0.096	0.015	0.014	-0.035	-0.113			100	-0.0009708	0.031	-0.076	0.04	-0.072	0.094	100	0.067	-0.224	0.161	-0.03
	101	0.211	0.114	-0.042	0.108	-0.083	0.028	101	-0.094	-0.05	-0.203	0.165	0.066	0.05	101	-7.846	-7.885	-8.004	0.58	0.023	0.033	101	0.106	-0.276	-0.218	-0.087	0.216	0.19	101	-0.057	-0.106	0.0005624	0.011	-0.015	-0.15			101	-0.074	-0.038	-0.061	0.066	-0.067	0.093	101	0.086	-0.192	0.115	-0.038
	102	0.307	0.127	-0.12	0.096	-0.111	0.072	102	-0.009	-0.124	-0.221	0.131	0.07	0.043	102	-7.772	-7.898	-8.011	0.54	0.003	0.063	102	0.054	-0.275	-0.307	-0.068	0.166	0.169	102	-0.011	-0.109	0.018	0.014	-0.034	-0.152			102	-0.115	-0.045	-0.028	0.056	-0.059	0.159	102	0.105	-0.116	0.085	-0.028
	103	0.334	0.116	-0.163	0.08	-0.094	0.11	103	0.026	-0.101	-0.217	0.11	0.057	0.063	103	-7.707	-7.902	-8.036	0.525	-0.052	0.062	103	0.063	-0.224	-0.254	-0.046	0.108	0.181	103	0.052	-0.094	0.019	-0.03	-0.012	-0.096			103	-0.073	-0.073	0.045	0.041	-0.054	0.207	103	0.089	-0.103	0.045	-0.023
	104	0.262	0.04	-0.09	0.092	-0.06	0.098	104	-0.004	-0.082	-0.186	0.119	0.069	0.054	104	-7.741	-7.896	-8.029	0.531	-0.069	0.03	104	0.061	-0.167	-0.349	-0.04	0.077	0.225	104	0.067	-0.083	-0.022	-0.041	0.049	-0.092			104	-0.066	-0.013	-0.021	0.064	-0.073	0.189	104	0.042	-0.071	0.067	0.001
	105	0.184	0.124	0.039	0.125	-0.019	0.029	105	-0.07	-0.032	-0.163	0.162	0.064	0.052	105	-8.351	-7.885	-8.02	0.487	-0.094	0.025	105	0.028	-0.132	-0.278	-0.036	0.12	0.221	105	0.049	-0.059	-0.013	-0.038	0.073	-0.124			105	-0.088	-0.092	0.026	0.049	-0.09	0.147	105	0.01	-0.085	0.086	-0.009
	106	0.198	0.112	0.072	0.147	-0.035	0.034	106	-0.097	0.02	-0.115	0.152	0.029	0.028	106	-8.346	-7.899	-7.982	0.464	-0.128	0.005	106	0.002	-0.064	-0.349	-0.03	0.09	0.258	106	0.017	-0.039	-0.005	-0.012	0.118	-0.187			106	-0.156	-0.051	0.02	0.023	-0.129	0.174	106	0.037	-0.077	0.087	-0.004
	107	0.22	0.184	0.063	0.122	-0.033	0.03	107	-0.052	0.069	-0.097	0.134	-0.003	0.011	107	-8.273	-7.854	-7.982	0.432	-0.224	0.031	107	0.013	0.087	-0.39	-0.051	0.037	0.235	107	-0.008	-0.059	0.035	0.002	0.112	-0.202			107	-0.096	-0.091	0.079	0.051	-0.075	0.141	107	0.006	-0.076	0.102	-0.005
	108	0.289	0.159	-0.029	0.118	-0.094	0.068	108	0.009	0.072	-0.123	0.107	0.006	-0.014	108	-8.213	-7.837	-7.983	0.409	-0.254	0.044	108	0.072	0.122	-0.488	-0.048	-0.009	0.246	108	0.001	-0.077	0.076	0.053	0.119	-0.199			108	-0.078	-0.055	-0.106	0.032	-0.037	0.152	108	-0.013	-0.08	0.127	-0.02
	109	0.21	0.138	-0.113	0.12	-0.078	0.094	109	-0.006	0.033	-0.14	0.127	0.021	-0.016	109	-8.211	-7.774	-8.04	0.416	-0.278	0.046	109	0.018	0.14	-0.378	-0.041	0.002	0.22	109	0.01	-0.105	0.057	0.037	0.176	-0.2			109	0.03	-0.088	-0.185	0.025	-0.029	0.205	109	0.012	-0.059	0.189	-0.035
	110	0.134	0.016	-0.117	0.167	-0.057	0.105	110	-0.075	-0.009	-0.072	0.149	0.021	-0.026	110	-8.238	-7.735	-8.047	0.397	-0.334	0.057	110	-0.017	0.122	-0.268	-0.023	0.005	0.251	110	0.001	-0.113	0.062	0.001	0.215	-0.204			110	0.077	-0.023	-0.181	-0.013	-0.065	0.23	110	0.086	-0.082	0.221	-0.043
	111	0.206	-0.044	-0.077	0.177	-0.029	0.09	111	-0.135	-0.085	-0.044	0.153	0.02	-0.009	111	-8.25	-7.693	-8.028	0.406	-0.432	0.066	111	-0.046	0.105	-0.264	0.008	-0.052	0.235	111	-0.024	-0.117	0.051	-0.023	0.209	-0.249			111	-0.001	-0.057	-0.066	-0.004	-0.071	0.182	111	0.079	-0.112	0.186	-0.027
	112	0.359	-0.056	-0.069	0.196	-0.038	0.024	112	-0.111	-0.135	-0.072	0.127	0.041	0.014	112	-8.248	-7.713	-8.05	0.382	-0.495	0.061	112	0.004	0.089	-0.333	-0.007	-0.095	0.264	112	-0.061	-0.111	0.018	-0.024	0.205	-0.241			112	-0.056	-0.013	0.002	0.017	-0.041	0.125	112	0.116	-0.094	0.153	-0.03
	113	0.263	0.078	-0.088	0.149	-0.062	-0.017	113	-0.158	-0.159	-0.114	0.129	0.042	0.046	113	-8.187	-8.151	-8.06	0.374	-0.514	0.044	113	0.025	0.179	-0.371	-0.047	-0.126	0.252	113	-0.013	-0.124	-0.002	-0.055	0.211	-0.209			113	-0.101	-0.023	-0.013	0.001	0.003	0.09	113	0.025	-0.109	0.147	-0.016
	114	0.285	0.107	-0.007	0.115	-0.04	3.15e-06	114	-0.103	-0.138	-0.146	0.133	0.04	0.079	114	-8.183	-8.131	-8.079	0.363	-0.552	0.035	114	0.067	0.231	-0.362	-0.09	-0.12	0.264	114	-0.002	-0.127	-0.008	-0.063	0.26	-0.229			114	0.0001607	0.041	0.038	-0.021	-0.034	0.116	114	0.027	-0.087	0.124	-0.021
	115	0.241	0.088	0.092	0.117	-0.087	0.076	115	-0.04	-0.081	-0.18	0.135	0.017	0.061	115	-8.173	-8.133	-8.041	0.347	-0.594	0.034	115	0.101	0.246	-0.327	-0.083	-0.129	0.256	115	-0.003	-0.146	0.036	-0.041	0.305	-0.233			115	0.015	-0.03	0.055	-0.035	-0.049	0.114	115	0.049	-0.108	0.122	-0.036
	116	0.253	0.055	0.008	0.047	-0.092	0.079	116	0.013	-0.055	-0.168	0.139	0.019	0.036	116	-8.208	-8.092	-8.005	0.378	-0.626	0.011	116	0.076	0.258	-0.346	-0.012	-0.15	0.239	116	-0.073	-0.138	0.071	0.085	0.318	-0.213			116	-0.026	-0.062	0.105	0.042	-0.107	0.086	116	0.078	-0.106	0.104	-0.051
	117	0.252	-0.045	-0.102	0.048	-0.075	0.065	117	0.037	-0.045	-0.164	0.133	0.042	0.013	117	-8.203	-8.059	-7.998	0.375	-0.636	0.013	117	-0.007	0.233	-0.411	0.05	-0.135	0.246	117	-0.166	-0.14	0.064	0.197	0.358	-0.162			117	-0.121	-0.191	-0.07	0.07	-0.093	0.121	117	0.039	-0.122	0.094	-0.049
	118	0.285	-0.035	-0.104	0.071	-0.031	0.065	118	0.009	-0.076	-0.143	0.118	0.068	0.013	118	-8.14	-8.079	-7.995	0.353	-0.63	0.017	118	-0.037	0.184	-0.394	0.078	-0.134	0.227	118	-0.28	-0.15	-0.004	0.275	0.395	-0.151			118	-0.024	-0.119	-0.088	0.077	-0.113	0.135	118	0.032	-0.122	0.074	-0.02
	119	0.204	-0.006	-0.112	0.077	-0.014	0.109	119	0.052	-0.129	-0.159	0.071	0.078	0.028	119	-8.088	-8.051	-8.027	0.269	-0.661	0.054	119	-0.078	0.244	-0.374	0.041	-0.143	0.233	119	-0.329	-0.193	0.013	0.317	0.43	-0.172			119	-0.074	-0.026	-0.016	0.062	-0.094	0.13	119	-0.016	-0.131	0.067	-0.01
	120	0.174	0.102	-0.081	0.097	-0.035	0.099	120	0.135	-0.168	-0.182	0.02	0.075	0.048	120	-8.063	-8.044	-8.03	0.171	-0.657	0.056	120	-0.058	0.28	-0.321	-0.002	-0.203	0.229	120	-0.329	-0.206	0.011	0.367	0.437	-0.203			120	-0.085	-0.051	0.072	0.039	-0.11	0.105	120	-0.055	-0.096	0.05	-0.008
	121	0.109	0.083	-0.036	0.114	-0.033	0.069	121	0.171	-0.167	-0.177	0.017	0.063	0.059	121	-8.089	-8.014	-8.03	0.144	-0.71	0.041	121	0.03	0.342	-0.351	-0.074	-0.258	0.258	121	-0.293	-0.187	0.002	0.426	0.387	-0.24			121	-0.06	-0.095	-0.005	0.025	-0.122	0.127	121	-0.062	-0.023	0.064	-0.023
	122	0.152	0.01	-0.077	0.139	-0.067	0.062	122	0.129	-0.207	-0.175	0.032	0.059	0.055	122	-8.085	-8.05	-8.039	0.17	-0.732	-0.007	122	0.144	0.352	-0.42	-0.101	-0.281	0.277	122	-0.268	-0.137	-0.029	0.477	0.333	-0.235			122	-0.089	-0.091	-0.053	-0.005	-0.121	0.15	122	-0.088	-0.017	0.045	0.001
	123	0.228	-0.083	-0.103	0.155	-0.086	0.1	123	0.122	-0.183	-0.158	0.044	0.04	0.059	123	-8.023	-8.048	-8.101	0.176	-0.731	-0.013	123	0.239	0.287	-0.392	-0.194	-0.257	0.248	123	-0.326	-0.136	-0.039	0.486	0.365	-0.211			123	-0.156	-0.126	-0.016	-0.006	-0.1	0.119	123	-0.098	0.01	0.017	0.018
	124	0.239	-0.102	-0.162	0.109	-0.116	0.13	124	0.188	-0.208	-0.206	0.008	0.061	0.055	124	-7.919	-8.071	-8.136	0.083	-0.697	0.024	124	0.181	0.247	-0.352	-0.244	-0.259	0.233	124	-0.354	-0.164	-0.04	0.566	0.407	-0.187			124	-0.083	-0.058	0.075	0.015	-0.066	0.127	124	-0.152	-0.007	0.014	0.056
	125	0.175	-0.015	-0.233	0.06	-0.134	0.093	125	0.242	-0.198	-0.187	-0.059	0.071	0.045	125	-7.804	-8.042	-8.107	-0.04	-0.692	0.031	125	0.174	0.225	-0.321	-0.269	-0.257	0.195	125	-0.416	-0.153	-0.046	0.592	0.453	-0.179			125	-0.087	-0.058	-0.038	0.036	-0.075	0.144	125	-0.219	0.009	0.044	0.07
	126	0.152	0.114	-0.224	-0.016	-0.154	0.034	126	0.232	-0.166	-0.137	-0.072	0.063	0.017	126	-7.804	-8	-8.072	-0.105	-0.783	0.049	126	0.12	0.191	-0.373	-0.2	-0.293	0.185	126	-0.445	-0.133	-0.057	0.663	0.424	-0.17			126	-0.012	-0.05	-0.012	0.053	-0.072	0.146	126	-0.232	-0.009	0.065	0.058
	127	0.131	0.23	-0.19	0.018	-0.161	-0.005	127	0.196	-0.103	-0.093	-0.042	0.047	-0.001	127	-7.86	-7.98	-7.984	-0.077	-0.835	0.005	127	0.133	0.156	-0.395	-0.147	-0.281	0.153	127	-0.462	-0.125	-0.066	0.685	0.475	-0.123			127	0.007	-0.015	0.006	0.032	-0.038	0.106	127	-0.215	-0.026	0.104	0.034
	128	0.21	0.199	-0.104	0.009	-0.157	0.033	128	0.239	-0.161	-0.111	-0.028	0.062	0.028	128	-7.885	-8.034	-7.992	-0.087	-0.776	0.036	128	0.145	0.245	-0.348	-0.145	-0.318	0.188	128	-0.437	-0.131	-0.079	0.728	0.481	-0.104			128	-0.052	-0.000716	0.094	-0.025	-0.051	0.066	128	-0.21	-0.081	0.068	0.037
	129	0.152	0.048	-0.035	-0.044	-0.156	0.033	129	0.216	-0.191	-0.146	-0.026	0.092	0.04	129	-7.866	-8.056	-8.019	-0.14	-0.702	0.047	129	0.232	0.302	-0.275	-0.229	-0.332	0.193	129	-0.377	-0.11	-0.1	0.746	0.486	-0.112			129	-0.087	0.017	0.105	-0.001	-0.084	0.109	129	-0.219	-0.116	0.045	0.06
	130	0.16	-0.068	-0.022	-0.046	-0.113	0.072	130	0.261	-0.194	-0.169	-0.049	0.101	0.023	130	-7.756	-8.084	-8.053	-0.242	-0.665	0.083	130	0.207	0.331	-0.226	-0.297	-0.336	0.196	130	-0.368	-0.117	-0.063	0.779	0.461	-0.098			130	-0.088	0.032	0.192	0.02	-0.06	0.14	130	-0.207	-0.117	0.026	0.075
	131	0.116	-0.129	-0.0009443	-0.033	-0.111	0.061	131	0.245	-0.228	-0.141	-0.084	0.11	-0.002	131	-7.726	-8.092	-8.062	-0.35	-0.711	0.086	131	0.252	0.42	-0.269	-0.306	-0.31	0.157	131	-0.379	-0.125	-0.072	0.803	0.418	-0.094			131	-0.178	0.089	0.194	0.069	-0.048	0.179	131	-0.227	-0.074	0.057	0.074
	132	0.114	-0.107	-0.019	-0.05	-0.062	0.103	132	0.262	-0.222	-0.154	-0.097	0.129	0.009	132	-7.693	-8.052	-8.05	-0.408	-0.765	0.103	132	0.248	0.487	-0.287	-0.298	-0.313	0.149	132	-0.384	-0.111	-0.079	0.851	0.376	-0.082			132	-0.286	0.137	0.048	0.05	-0.053	0.203	132	-0.201	-0.02	0.038	0.063
	133	0.126	-0.05	0.0007563	-0.075	-0.079	0.08	133	0.242	-0.25	-0.168	-0.116	0.137	0.03	133	-7.738	-8.082	-8.068	-0.452	-0.737	0.102	133	0.295	0.448	-0.26	-0.281	-0.294	0.09	133	-0.356	-0.092	-0.075	0.892	0.358	-0.072			133	-0.284	0.145	-0.131	0.063	-0.061	0.236	133	-0.215	-0.03	0.087	0.07
	134	0.127	0.054	-0.011	-0.139	-0.109	0.047	134	0.264	-0.281	-0.212	-0.151	0.123	0.034	134	-7.756	-8.117	-8.061	-0.454	-0.676	0.093	134	0.357	0.391	-0.252	-0.295	-0.3	0.078	134	-0.326	-0.058	-0.034	0.877	0.333	-0.021			134	-0.281	0.064	-0.131	0.059	-0.069	0.213	134	-0.214	0.005	0.062	0.075
	135	0.172	0.12	0.021	-0.131	-0.169	0.023	135	0.259	-0.229	-0.107	-0.137	0.093	0.009	135	-7.771	-8.137	-7.997	-0.499	-0.651	0.055	135	0.361	0.392	-0.279	-0.29	-0.311	0.065	135	-0.354	-0.036	-0.038	0.877	0.342	-0.026			135	-0.274	0.092	-0.094	0.141	-0.027	0.194	135	-0.196	-0.006	0.04	0.066
	136	0.213	0.141	-0.051	-0.143	-0.186	0.005	136	0.22	-0.218	-0.056	-0.115	0.101	-0.022	136	-8.184	-8.091	-8.004	-0.528	-0.657	0.056	136	0.376	0.436	-0.205	-0.276	-0.361	0.047	136	-0.329	-0.032	-0.014	0.888	0.355	-0.0005598			136	-0.164	0.054	-0.089	0.15	-0.058	0.177	136	-0.214	0.025	0.044	0.077
	137	0.229	0.133	-0.092	-0.158	-0.151	0.002	137	0.193	-0.213	-0.091	-0.11	0.106	0.003	137	-8.193	-8.076	-8.021	-0.56	-0.654	0.072	137	0.375	0.388	-0.163	-0.3	-0.321	0.062	137	-0.35	-0.053	-0.011	0.929	0.352	-0.004			137	-0.086	0.033	-0.134	0.157	-0.071	0.183	137	-0.221	-0.02	0.077	0.101
	138	0.158	0.085	-0.093	-0.146	-0.1	0.018	138	0.138	-0.239	-0.15	-0.103	0.135	0.04	138	-8.203	-8.179	-8.061	-0.646	-0.605	0.085	138	0.323	0.282	-0.189	-0.309	-0.292	0.065	138	-0.306	-0.066	-0.02	0.933	0.376	-0.019			138	-0.03	-0.027	-0.186	0.105	-0.074	0.195	138	-0.212	-0.025	0.097	0.097
	139	0.152	0.086	-0.031	-0.161	-0.107	-0.01	139	0.128	-0.292	-0.19	-0.094	0.143	0.066	139	-8.124	-8.235	-8.056	-0.748	-0.559	0.063	139	0.301	0.259	-0.161	-0.285	-0.268	0.062	139	-0.283	-0.037	-0.093	0.929	0.358	-0.015			139	0.001	-0.098	-0.17	0.074	-0.048	0.153	139	-0.192	-0.027	0.109	0.081
	140	0.15	0.036	-0.123	-0.15	-0.087	0.014	140	0.121	-0.35	-0.21	-0.087	0.159	0.056	140	-8.077	-7.9	-8.069	-0.823	-0.483	0.032	140	0.405	0.314	-0.229	-0.284	-0.267	0.041	140	-0.246	-0.021	-0.095	0.896	0.329	-0.01			140	-0.069	-0.092	-0.145	0.094	-0.054	0.138	140	-0.167	-0.021	0.111	0.086
	141	0.18	0.035	-0.105	-0.162	-0.052	0.032	141	0.154	-0.331	-0.172	-0.11	0.149	0.041	141	-8.049	-7.884	-8.064	-0.883	-0.468	0.016	141	0.473	0.325	-0.2	-0.301	-0.251	0.009	141	-0.225	0.002	-0.089	0.925	0.283	0.016			141	-0.187	-0.047	-0.125	0.123	-0.099	0.129	141	-0.171	0.024	0.079	0.092
	142	0.127	0.012	-0.072	-0.112	-0.015	0.074	142	0.161	-0.339	-0.17	-0.129	0.152	0.047	142	-8.067	-7.927	-8.015	-0.937	-0.416	0.017	142	0.437	0.312	-0.207	-0.345	-0.233	0.029	142	-0.224	0.005	-0.08	0.91	0.237	0.084			142	-0.276	-0.034	-0.166	0.154	-0.162	0.136	142	-0.133	0.016	0.072	0.078
	143	-0.031	0.061	0.022	-0.159	-0.031	0.092	143	0.11	-0.361	-0.149	-0.136	0.152	0.059	143	-8.103	-7.978	-7.985	-0.939	-0.323	0.046	143	0.393	0.338	-0.224	-0.359	-0.23	0.049	143	-0.272	0.009	-0.098	0.863	0.193	0.125			143	-0.304	-0.011	-0.162	0.171	-0.134	0.124	143	-0.126	0.033	0.095	0.081
	144	-0.055	0.035	-0.023	-0.146	-0.076	0.116	144	0.129	-0.372	-0.147	-0.146	0.151	0.035	144	-8.106	-8.017	-7.984	-1.052	-0.228	0.062	144	0.315	0.33	-0.239	-0.367	-0.235	0.058	144	-0.264	0.028	-0.062	0.834	0.192	0.13			144	-0.272	-0.011	-0.134	0.129	-0.101	0.179	144	-0.127	-0.011	0.146	0.08
	145	-0.032	0.011	-0.027	-0.17	-0.048	0.098	145	0.145	-0.345	-0.148	-0.135	0.149	-0.009	145	-8.176	-8.011	-8.002	-1.073	-0.191	0.053	145	0.353	0.258	-0.201	-0.324	-0.208	0.027	145	-0.265	0.007	-0.053	0.845	0.215	0.123			145	-0.192	-0.026	-0.091	0.068	-0.062	0.202	145	-0.096	-0.074	0.18	0.082
	146	0.117	-0.056	-0.01	-0.204	0.008	0.073	146	0.164	-0.341	-0.129	-0.115	0.145	-0.042	146	-8.198	-7.967	-7.991	-1.106	-0.161	0.038	146	0.386	0.204	-0.165	-0.308	-0.178	-0.058	146	-0.271	0.012	-0.074	0.863	0.231	0.108			146	-0.084	0.004	-0.112	0.067	-0.045	0.22	146	-0.09	-0.107	0.18	0.076
	147	0.126	-0.057	-0.096	-0.182	0.044	0.075	147	0.148	-0.323	-0.129	-0.11	0.157	-0.044	147	-8.221	-7.984	-8.008	-1.051	-0.149	0.039	147	0.434	0.172	-0.132	-0.291	-0.158	-0.103	147	-0.271	0.052	-0.082	0.88	0.175	0.157			147	-0.192	-0.027	-0.069	0.137	-0.025	0.241	147	-0.117	-0.076	0.172	0.104
	148	0.162	-0.08	-0.143	-0.132	0.031	0.053	148	0.074	-0.289	-0.178	-0.1	0.169	0.008	148	-8.15	-7.989	-8.04	-1.007	-0.134	0.057	148	0.546	0.231	-0.112	-0.217	-0.158	-0.118	148	-0.228	0.074	-0.059	0.831	0.137	0.179			148	-0.202	0.031	0.026	0.214	-0.073	0.214	148	-0.172	-0.025	0.177	0.126
	149	0.14	-0.058	-0.264	-0.096	-0.003	0.074	149	-0.039	-0.269	-0.2	-0.067	0.163	0.045	149	-8.149	-8.028	-8.062	-0.988	-0.064	0.075	149	0.568	0.164	-0.037	-0.241	-0.132	-0.1	149	-0.184	0.097	-0.055	0.822	0.086	0.173			149	-0.25	0.099	-0.014	0.228	-0.084	0.207	149	-0.098	-0.023	0.153	0.097
	150	0.14	-0.019	-0.164	-0.124	-0.017	0.072	150	-0.046	-0.242	-0.225	-0.062	0.164	0.055	150	-8.146	-8.023	-8.047	-1.09	-0.061	0.066	150	0.475	0.094	-0.053	-0.431	-0.047	-0.082	150	-0.181	0.105	-0.052	0.743	0.066	0.185			150	-0.136	-0.004	-0.019	0.176	-0.135	0.167	150	-0.033	-0.015	0.129	0.049
	151	0.132	-0.02	-0.12	-0.208	0.007	0.099	151	-0.053	-0.268	-0.217	-0.061	0.17	0.045	151	-8.166	-8.059	-8.025	-1.189	-0.025	0.02	151	0.445	-0.002	-0.011	-0.422	0.047	-0.081	151	-0.157	0.083	-0.095	0.752	0.043	0.204			151	-0.095	-0.099	-0.043	0.127	-0.174	0.128	151	-0.031	-0.001	0.097	0.059
	152	0.095	-0.002	-0.084	-0.272	0.07	0.037	152	-0.083	-0.308	-0.164	-0.055	0.184	0.036	152	-8.22	-8.1	-7.954	-1.168	-0.017	0.009	152	0.536	-0.064	-0.022	-0.322	0.074	-0.086	152	-0.126	0.08	-0.121	0.743	-0.014	0.195			152	-0.03	-0.162	0.033	0.112	-0.176	0.105	152	-0.081	0.0001649	0.122	0.084
	153	0.106	-0.024	-0.063	-0.266	0.128	0.044	153	-0.068	-0.344	-0.144	-0.058	0.207	0.036	153	-8.258	-8.127	-7.931	-1.111	0.017	0.002	153	0.495	-0.058	-0.128	-0.391	0.089	-0.078	153	-0.105	0.095	-0.126	0.734	-0.063	0.188			153	0.002	-0.139	-0.032	0.136	-0.151	0.123	153	-0.047	-0.021	0.165	0.082
	154	0.188	-0.011	-0.077	-0.189	0.12	0.04	154	-0.084	-0.324	-0.147	-0.067	0.219	0.043	154	-8.344	-8.143	-7.975	-1.024	0.058	0.025	154	0.494	-0.017	-0.144	-0.416	0.075	-0.084	154	-0.121	0.084	-0.12	0.66	-0.101	0.22			154	0.013	-0.138	0.004	0.127	-0.18	0.187	154	-0.024	-0.013	0.141	0.053
	155	0.134	-0.02	0.002	-0.218	0.092	0.012	155	-0.112	-0.367	-0.154	-0.058	0.22	0.052	155	-8.406	-8.147	-8.019	-0.958	0.116	0.024	155	0.436	0.041	-0.088	-0.386	0.096	-0.112	155	-0.096	0.129	-0.111	0.582	-0.112	0.245			155	0.053	-0.028	0.024	0.158	-0.144	0.173	155	0.047	0.0002322	0.08	0.021
	156	0.018	0.008	0.086	-0.221	0.054	0.003	156	-0.154	-0.327	-0.131	-0.022	0.209	0.043	156	-8.411	-8.146	-8.027	-0.852	0.138	0.031	156	0.388	0.05	0.068	-0.318	0.146	-0.161	156	-0.057	0.152	-0.089	0.531	-0.168	0.216			156	0.035	-0.083	0.109	0.174	-0.139	0.189	156	0.103	0.04	0.077	-0.016
	157	-0.079	0.064	0.202	-0.194	0.026	0.012	157	-0.199	-0.334	-0.167	0.018	0.214	0.047	157	-8.381	-8.125	-7.985	-0.9	0.138	0.019	157	0.311	-0.054	0.093	-0.275	0.23	-0.166	157	0.035	0.153	-0.068	0.459	-0.214	0.189			157	-0.049	-0.082	0.077	0.149	-0.12	0.186	157	0.136	-0.01	0.097	-0.001
	158	-0.086	0.071	0.15	-0.181	0.006	0.07	158	-0.245	-0.299	-0.249	0.024	0.22	0.067	158	-8.281	-8.163	-7.978	-1.04	0.149	0.026	158	0.289	-0.166	0.096	-0.241	0.27	-0.172	158	0.093	0.151	-0.068	0.428	-0.271	0.17			158	-0.113	-0.118	0.037	0.14	-0.081	0.176	158	0.132	-0.041	0.1	0.017
	159	0.009	0.059	0.039	-0.205	0.003	0.098	159	-0.231	-0.274	-0.295	0.003	0.196	0.089	159	-8.285	-8.173	-8.009	-1.007	0.229	0.066	159	0.325	-0.152	0.01	-0.219	0.283	-0.188	159	0.086	0.134	-0.094	0.353	-0.291	0.19			159	-0.098	-0.094	0.012	0.13	-0.093	0.146	159	0.118	-0.09	0.037	0.021
	160	0.028	-0.016	-0.005	-0.246	0.038	0.114	160	-0.246	-0.209	-0.327	0.02	0.158	0.082	160	-8.295	-8.208	-8.051	-1.044	0.276	0.098	160	0.345	-0.082	-0.048	-0.191	0.347	-0.191	160	0.084	0.127	-0.099	0.307	-0.315	0.18			160	0.039	-0.085	0.098	0.161	-0.135	0.17	160	0.147	-0.039	0.018	-0.018
	161	-0.003	-0.049	-0.065	-0.23	0.058	0.119	161	-0.228	-0.249	-0.324	0.027	0.142	0.082	161	-8.337	-8.203	-8.078	-1.045	0.308	0.133	161	0.326	-0.112	0.004	-0.119	0.41	-0.196	161	0.07	0.098	-0.106	0.272	-0.362	0.202			161	0.145	-0.07	0.084	0.137	-0.169	0.16	161	0.188	-0.029	0.074	-0.041
	162	0.033	-0.068	-0.095	-0.19	0.031	0.132	162	-0.302	-0.249	-0.289	0.063	0.164	0.083	162	-8.319	-8.214	-8.103	-1.02	0.329	0.135	162	0.298	-0.22	0.041	-0.061	0.486	-0.157	162	0.09	0.068	-0.072	0.247	-0.399	0.224			162	0.112	-0.001	0.101	0.113	-0.165	0.129	162	0.19	-0.013	0.128	-0.055
	163	0.046	0.017	-0.098	-0.196	0.014	0.112	163	-0.315	-0.319	-0.295	0.059	0.207	0.083	163	-8.336	-8.242	-8.107	-0.947	0.336	0.109	163	0.186	-0.065	0.031	0.03	0.539	-0.188	163	0.101	0.066	-0.052	0.182	-0.442	0.264			163	0.084	-0.038	0.087	0.097	-0.092	0.125	163	0.141	-0.021	0.143	-0.036
	164	0.055	-0.029	-0.057	-0.273	-0.049	0.078	164	-0.29	-0.309	-0.252	0.049	0.229	0.076	164	-8.3	-8.261	-8.115	-0.953	0.338	0.085	164	0.139	-0.129	0.042	0.121	0.541	-0.191	164	0.117	0.121	-0.069	0.098	-0.453	0.259			164	0.019	-0.07	0.007	0.112	-0.115	0.147	164	0.125	-0.091	0.127	-0.003
	165	-0.004	-0.013	0.016	-0.276	-0.05	0.074	165	-0.299	-0.249	-0.275	0.056	0.214	0.08	165	-8.305	-8.276	-8.098	-0.941	0.349	0.062	165	0.066	-0.336	0.004	0.203	0.636	-0.187	165	0.118	0.151	-0.064	0.015	-0.493	0.221			165	0.048	-0.145	0.042	0.208	-0.08	0.197	165	0.173	-0.097	0.066	0.021
	166	-0.036	0.012	-0.06	-0.222	-0.038	0.049	166	-0.35	-0.27	-0.246	0.065	0.197	0.087	166	-8.37	-8.247	-8.108	-0.917	0.35	0.084	166	-0.014	-0.312	0.038	0.281	0.67	-0.185	166	0.166	0.153	-0.083	-0.057	-0.511	0.216			166	0.095	-0.094	-0.02	0.231	-0.093	0.172	166	0.236	-0.123	0.082	-0.011
	167	-0.012	0.017	-0.177	-0.148	-0.056	0.062	167	-0.428	-0.313	-0.25	0.085	0.218	0.101	167	-8.374	-8.26	-8.134	-0.858	0.381	0.144	167	-0.148	-0.403	0.072	0.308	0.717	-0.171	167	0.181	0.148	-0.076	-0.074	-0.541	0.256			167	0.188	-0.05	0.009	0.153	-0.084	0.174	167	0.277	-0.119	0.108	-0.039
	168	0.021	0.055	-0.21	-0.132	-0.048	0.12	168	-0.405	-0.307	-0.281	0.085	0.237	0.114	168	-8.39	-8.257	-8.175	-0.834	0.445	0.163	168	-0.259	-0.377	0.077	0.378	0.745	-0.189	168	0.18	0.136	-0.074	-0.088	-0.552	0.267			168	0.157	-0.039	0.021	0.077	-0.09	0.188	168	0.296	-0.168	0.116	-0.054
	169	0.052	0.111	-0.153	-0.138	0.002	0.132	169	-0.412	-0.273	-0.264	0.103	0.228	0.112	169	-8.366	-8.231	-8.171	-0.712	0.427	0.208	169	-0.277	-0.468	0.074	0.418	0.746	-0.224	169	0.186	0.152	-0.079	-0.146	-0.56	0.244			169	0.134	-0.035	-0.007	0.057	-0.116	0.239	169	0.229	-0.109	0.142	-0.027
	170	0.062	0.134	-0.096	-0.147	0.034	0.124	170	-0.395	-0.224	-0.236	0.139	0.215	0.105	170	-8.421	-8.227	-8.143	-0.613	0.422	0.236	170	-0.285	-0.492	0.077	0.494	0.795	-0.212	170	0.208	0.169	-0.074	-0.225	-0.556	0.22			170	0.114	-0.048	-0.093	0.06	-0.151	0.234	170	0.217	-0.101	0.164	-0.024
	171	0.022	0.179	-0.065	-0.151	0.058	0.096	171	-0.389	-0.2	-0.264	0.164	0.221	0.117	171	-8.448	-8.23	-8.135	-0.551	0.447	0.227	171	-0.25	-0.456	0.039	0.655	0.804	-0.178	171	0.151	0.167	-0.074	-0.26	-0.567	0.227			171	0.184	-0.048	-0.049	0.036	-0.14	0.279	171	0.219	-0.083	0.115	-0.03
	172	-0.057	0.093	-0.045	-0.112	0.106	0.115	172	-0.431	-0.175	-0.195	0.18	0.207	0.104	172	-8.466	-7.876	-8.176	-0.575	0.505	0.233	172	-0.393	-0.514	0.049	0.878	0.751	-0.144	172	0.105	0.177	-0.062	-0.278	-0.556	0.252			172	0.172	-0.035	-0.011	0.012	-0.193	0.261	172	0.183	-0.133	0.098	-0.036
	173	-0.137	0.108	-0.046	-0.133	0.114	0.165	173	-0.443	-0.148	-0.246	0.2	0.198	0.132	173	-8.433	-8.284	-8.195	-0.532	0.495	0.239	173	-0.51	-0.579	0.05	0.988	0.746	-0.135	173	0.092	0.166	-0.055	-0.297	-0.529	0.242			173	0.102	-0.03	0.024	0.078	-0.204	0.229	173	0.136	-0.151	0.096	0.0002898
	174	-0.153	0.185	-0.119	-0.155	0.133	0.178	174	-0.448	-0.092	-0.249	0.199	0.182	0.115	174	-8.008	-8.308	-8.206	-0.493	0.485	0.263	174	-0.619	-0.643	0.052	1.08	0.776	-0.142	174	0.092	0.117	-0.05	-0.294	-0.496	0.222			174	0.076	-0.015	0.042	0.058	-0.174	0.19	174	0.129	-0.101	0.131	0.006
	175	-0.168	0.189	-0.117	-0.174	0.136	0.154	175	-0.362	-0.071	-0.21	0.171	0.175	0.079	175	-8.065	-8.285	-8.219	-0.381	0.481	0.261	175	-0.6	-0.639	0.019	1.285	0.771	-0.123	175	0.082	0.105	-0.057	-0.312	-0.552	0.17			175	0.183	-0.051	0.011	0.098	-0.15	0.181	175	0.103	-0.096	0.135	-0.0004398
	176	-0.125	0.159	-0.091	-0.141	0.138	0.187	176	-0.422	-0.072	-0.207	0.168	0.17	0.063	176	-8.103	-7.919	-8.204	-0.306	0.508	0.264	176	-0.701	-0.568	0.012	1.518	0.788	-0.115	176	0.057	0.101	-0.062	-0.323	-0.627	0.171			176	0.179	-0.242	0.023	0.089	-0.144	0.19	176	0.171	-0.11	0.158	-0.015
	177	-0.11	0.051	-0.076	-0.084	0.111	0.204	177	-0.442	-0.112	-0.21	0.161	0.17	0.092	177	-8.117	-7.918	-8.216	-0.226	0.546	0.286	177	-0.895	-0.536	0.007	1.772	0.8	-0.176	177	0.02	0.121	-0.05	-0.371	-0.636	0.168			177	0.232	-0.221	-0.061	0.088	-0.133	0.187	177	0.172	-0.181	0.203	-0.014
	178	-0.08	0.0006265	-0.125	-0.068	0.072	0.198	178	-0.489	-0.15	-0.239	0.18	0.202	0.13	178	-8.091	-7.911	-8.211	-0.185	0.522	0.309	178	-1.302	-0.569	-0.023	1.937	0.818	-0.213	178	-0.023	0.11	-0.016	-0.349	-0.584	0.194			178	0.191	-0.128	-0.039	0.076	-0.113	0.101	178	0.25	-0.151	0.243	-0.04
	179	-0.034	0.005	-0.16	-0.027	0.04	0.133	179	-0.455	-0.191	-0.215	0.173	0.223	0.124	179	-8.074	-8.273	-8.207	-0.155	0.447	0.327	179	-1.268	-0.546	-0.049	2.16	0.829	-0.199	179	-0.044	0.124	0.02	-0.397	-0.619	0.182			179	0.177	-0.081	-0.077	0.039	-0.136	0.033	179	0.265	-0.126	0.19	-0.065
	180	0.017	0.037	-0.101	-0.017	0.066	0.089	180	-0.396	-0.21	-0.206	0.187	0.238	0.102	180	-8.1	-8.218	-8.189	-0.133	0.409	0.324	180	-1.417	-0.564	-0.014	2.331	0.831	-0.12	180	-0.096	0.099	0.027	-0.38	-0.607	0.191			180	0.142	-0.108	-0.052	0.031	-0.176	0.082	180	0.285	-0.165	0.154	-0.073
	181	0.174	0.105	-0.123	-0.024	0.053	0.122	181	-0.357	-0.188	-0.196	0.18	0.196	0.101	181	-8.123	-8.203	-8.195	-0.096	0.408	0.332	181	-1.415	-0.513	-0.095	2.456	0.835	-0.065	181	-0.151	0.105	0.013	-0.376	-0.601	0.199			181	0.16	-0.106	-0.047	-0.015	-0.215	0.164	181	0.211	-0.186	0.133	-0.057
	182	0.175	0.135	-0.158	-0.035	0.09	0.13	182	-0.39	-0.182	-0.295	0.209	0.188	0.104	182	-8.237	-8.148	-8.206	0.037	0.429	0.348	182	-1.789	-0.483	-0.067	2.429	0.864	-0.045	182	-0.207	0.084	-0.01	-0.335	-0.594	0.188			182	0.218	-0.138	-0.025	0.017	-0.139	0.213	182	0.161	-0.249	0.165	-0.046
	183	0.197	0.1	-0.035	-0.048	0.074	0.135	183	-0.451	-0.158	-0.309	0.226	0.181	0.11	183	-8.303	-8.175	-8.196	0.147	0.446	0.329	183	-1.48	-0.448	-0.045	2.604	0.821	-0.061	183	-0.212	0.119	0.02	-0.316	-0.537	0.156			183	0.202	-0.123	0.016	-0.0006905	-0.064	0.188	183	0.143	-0.253	0.159	-0.045
[truncated: 1,018 more rows]
[truncated: 81 more columns]

## Sheet: goldfish_max_displacement
Carassius auratus, goldfish
[truncated: 129 more rows]

[truncated: 1 more sheets: images_ROIs]
